# Supplementary material for: Integration of epigenetic and genetic profiles identifies multiple sclerosis disease-critical cell types and genes
Source: Commun Biol. 2023 Mar 30;6:342. doi: 10.1038/s42003-023-04713-5 (PMC10063586; doi:10.1038/s42003-023-04713-5)
Supplement: Supplementary file 4 — Supplementary Data 1 [file 42003_2023_4713_MOESM4_ESM.xlsx]

## Sheet: Sheet1
B cells		monocytes		microglia
gene	fdr	gene	fdr	gene	fdr
AADACL4	0.00755507	AADACL4	0.009015	AATF	0.00166726
ABCA6	0.0362094	ABCB9	0.000104309	ABCA7	0.014806
ABCB9	5.98e-06	ABCF1	3.17e-20	ABCF1	3.32e-21
ABCF1	8.61e-25	ABCG1	0.0367042	ABHD16A	9.99e-11
ABHD16A	1.25e-12	ABHD16A	6.3e-11	ABHD16B	0.00272047
ABHD16B	0.000459157	ABHD16B	0.000380057	ABT1	6.53e-05
ABT1	0.000175633	ABT1	0.00011078	ACACA	0.0101239
ACLY	0.00146506	ACADS	0.0320997	ACLY	0.0398517
ACOXL	6.32e-06	ACLY	0.0116398	ACMSD	0.00259443
ACSF3	0.0151847	ACOXL	5.89e-08	ACSF3	0.0175333
ACSL1	0.0245014	ACSF3	0.0125539	ACSL1	0.0361715
ACSL6	0.0376306	ACSL6	0.0387331	ACSL6	0.0259954
ACTR10	0.0477947	ACTRT3	0.0203096	ACTL7A	0.0468672
ADAMTSL4	0.0472157	ACYP1	0.0116398	ACTR2	0.0357209
ADCY3	0.039328	ADAMTSL4	0.0479628	ACTRT3	0.0397185
ADO	5.91e-05	ADCY3	0.0373587	ADCY3	0.0470405
ADRA1B	1.59e-11	ADO	8.03e-05	ADO	0.000128771
AFF1	0.00703831	ADRA1B	1e-09	ADRA1B	8.79e-11
AGAP2	6.86e-08	AFF1	0.0187141	AFF1	0.00157384
AGER	5.36e-13	AGBL2	0.0497064	AGAP2	0.00247938
AGL	2.72e-07	AGER	5.15e-08	AGBL2	0.000210166
AGPAT1	4.77e-08	AGL	5.54e-09	AGER	6.92e-08
AGXT2	0.000839774	AGPAT1	6.08e-13	AGPAT1	2.27e-11
AHI1	7e-08	AHI1	7.67e-08	AHI1	0.00233772
AIF1	4.77e-08	AIF1	1.95e-12	AIF1	1.37e-11
AIMP1	0.0117185	AK2	0.0135992	AK2	0.0123202
AK3	0.00582183	AKAP13	0.004537	AK3	0.0069846
AKAP13	0.00423635	AKIRIN2	0.00997537	AKAP13	0.01771
ALDH16A1	0.000133126	ALCAM	0.0116398	AKIRIN2	0.00288077
ALDH1L1	0.0187166	ALDH1L1	0.0200295	ALDH16A1	9.12e-05
ALDH8A1	0.0111895	ALPK2	0.00115994	ALDH1L1	0.0369821
ALPK2	0.00136782	AMN	0.00548037	ALPK2	0.000160893
AMN	5.76e-07	ANAPC1	0.000128291	AMN	0.048562
ANAPC1	0.000121315	ANKRD28	0.0240849	ANAPC1	6.93e-05
ANKRD16	0.000201368	ANKRD36C	0.0233752	ANGEL2	0.0254103
ANKRD28	0.0256512	ANTXR1	0.0490524	ANKRD36C	0.0281407
ANKRD36C	0.021965	AP1AR	0.0253831	ANTXR1	0.029308
ANKRD6	0.0413256	AP5B1	0.000492516	AP1M2	0.00042086
ANTXR1	0.0360352	APOL3	0.0427578	AP5B1	0.00234539
AP1AR	0.0357861	APOM	5.15e-08	APOL3	0.0329206
AP2B1	0.0350165	ARAP1	0.00200634	APOM	3.05e-12
AP5B1	6.72e-06	ARC	0.0126418	ARAP1	0.0132925
APOA2	0.0081243	ARFGEF2	0.000346149	ARC	0.0175021
APOL3	0.0146663	ARFRP1	0.00286898	ARFGAP2	0.0124377
APOM	3.66e-10	ARHGAP19	0.0103628	ARFGEF2	8.51e-05
ARAP1	0.00242681	ARHGAP19-SLIT1	0.0212351	ARHGAP19	0.00132804
ARC	0.00887701	ARHGAP24	0.00810307	ARHGAP19-SLIT1	0.00203966
ARFGAP2	0.0343881	ARHGAP26	0.00751577	ARHGAP27	0.0178748
ARFGEF2	4.54e-05	ARHGAP27	0.0118614	ARHGEF25	0.000328245
ARFRP1	0.00266308	ARHGAP31	4.19e-06	ARL17B	0.0436096
ARHGAP19	0.0343875	ARHGAP9	0.0171114	ARMC5	0.047536
ARHGAP24	0.031692	ARHGEF17	0.00959838	ARRDC2	0.000323714
ARHGAP26	0.00755221	ARHGEF25	9.12e-05	ASAP3	0.0497776
ARHGAP31	0.0269832	ARL17B	0.0369022	ASF1A	0.00495089
ARHGAP9	0.028546	ARL6IP4	1.04e-05	ATAT1	3.5e-13
ARHGEF17	0.00864308	ARMC5	0.0402309	ATF6B	1.45e-11
ARHGEF25	2.11e-07	ARMC6	0.0436886	ATG16L2	0.0224185
ARL17B	0.0350843	ARRDC2	0.00714382	ATG4D	0.000979272
ARL6IP4	7.93e-06	ASTL	0.0333665	ATP1A1	0.0482569
ARMC6	0.0362699	ATF6B	5.15e-08	ATP23	4.53e-08
ARRDC2	0.00484641	ATG16L2	0.0237603	ATP6V0A1	0.000163362
ASCL5	0.00318538	ATG4D	0.0456708	ATP6V1G2	5.1e-16
ASF1A	0.00958028	ATP1A1	3.65e-12	ATP6V1G2-DDX39B	1.4e-18
ASPHD1	0.0012881	ATP1A4	0.000316679	ATP6V1G3	0.00797952
ASTL	0.0328623	ATP23	7.88e-09	AVIL	1.31e-06
ATAT1	0.0098527	ATP5F1D	0.0333718	AZIN2	0.0112671
ATF6B	2.86e-15	ATP6V0A1	3.18e-11	B3GALT4	2e-09
ATG16L2	0.0299991	ATP6V1C2	0.00743961	B3GNT4	0.00599741
ATG4D	0.0262927	ATP6V1G2	1.96e-17	B4GALNT1	1.45e-05
ATIC	0.0105302	ATP6V1G2-DDX39B	6.59e-18	BACH2	9.42e-06
ATP1A1	0.0438572	AVIL	0.000324194	BAG5	0.0488641
ATP1A4	4.6e-05	AZI2	0.00777838	BAG6	2.37e-15
ATP23	5.92e-09	AZIN2	0.0196704	BANF1	0.000985072
ATP5PD	0.00316411	B3GALT4	3.86e-09	BBC3	3.91e-05
ATP6V0A1	4.88e-06	B3GALT6	0.012897	BCAS1	0.0221293
ATP6V1C2	0.0092564	B4GALNT1	0.000403277	BCKDK	0.0309555
ATP6V1G2	1.75e-16	BACH2	0.0130506	BCL10	4.96e-07
ATP6V1G2-DDX39B	2.12e-17	BAG6	3.48e-12	BCL2L11	9.81e-06
ATP6V1G3	0.0100097	BANF1	5.96e-05	BCL7A	0.00455779
ATP6V1H	0.0140243	BAZ1B	0.0421597	BCL9L	0.0231293
ATPSCKMT	0.0368684	BBC3	0.000226713	BCLAF1	4.47e-08
ATXN2L	0.00793089	BCAP29	0.0471731	BET1L	6.8e-05
AVIL	2.24e-06	BCAT2	0.0434256	BLOC1S4	0.0129958
AZI2	0.0111344	BCL10	0.0038521	BMPR2	0.00818247
B3GALT4	3.61e-11	BCL2L11	1.47e-05	BOC	0.0323995
B4GALNT1	1.83e-07	BCL3	0.0323284	BORCS8	0.00834463
BACH2	0.00118695	BCL9L	0.000388473	BORCS8-MEF2B	0.00967678
BAD	0.0275715	BCLAF1	4.51e-06	BRD2	1.89e-12
BAG6	2.17e-10	BDH2	0.0165881	BRD8	0.0314721
BAK1	0.00421428	BHLHE40	0.0422968	BRF1	0.0195745
BANF1	6.07e-05	BLOC1S4	0.0128203	BSDC1	0.0413299
BARD1	0.00399633	BOLA2B	0.00209397	BTG2	0.0366498
BAZ1B	0.049977	BRD2	2.76e-11	BTN1A1	0.013166
BBC3	0.000212473	BTN1A1	0.000226713	BTN2A1	0.0316478
BCAT2	0.0235864	BTN2A1	6.57e-06	BTNL2	5.69e-12
BCL10	0.0158179	BTN3A2	0.000324194	BZW1	0.00113631
BCL2L11	4e-07	BTNL2	5.15e-08	C10orf55	0.0495876
BCL9L	1.94e-05	C11orf49	0.0214047	C11orf42	0.0358633
BCLAF1	4.54e-08	C12orf65	3.5e-05	C11orf49	0.0234742
BDH2	0.0038115	C16orf92	0.00305929	C11orf68	0.0470208
BHLHE40	0.00554491	C19orf44	0.0070859	C12orf65	0.00210342
BHLHE41	0.0255248	C1orf116	0.0352557	C16orf92	0.00590099
BLM	7.12e-05	C1orf52	1.18e-08	C19orf44	0.000390076
BLOC1S4	0.0057097	C1QTNF4	0.00589355	C2	1.35e-10
BOLA1	0.00373394	C2	5.91e-11	C2orf74	0.0459661
BRD2	1.21e-15	C22orf31	0.000328606	C3	0.011288
BRF1	0.0361279	C2orf74	0.00253783	C4A	5.7e-12
BTN1A1	0.000167509	C3orf80	3.87e-05	C4B	1.56e-12
BTN2A1	8.66e-05	C4A	4.5e-12	C4orf36	0.0397185
BTN3A2	2.09e-05	C4B	5.15e-08	C5orf58	0.0185437
BTNL2	4.77e-08	C4BPA	0.00997537	C6orf136	0.000290125
C11orf42	0.0281455	C4BPB	0.014644	C6orf15	2.23e-12
C11orf49	0.0201039	C4orf36	0.0264868	C6orf163	0.0104592
C11orf68	1.83e-05	C6orf15	1.95e-12	C6orf47	9.19e-12
C12orf43	0.0488443	C6orf47	6.68e-11	CACNA1S	2.84e-06
C12orf65	2.24e-05	CAB39	0.000202442	CADM1	0.00208033
C16orf92	0.00886096	CADM1	0.00157655	CALML6	0.0199959
C19orf44	0.00644108	CALR	0.0345222	CALR3	0.000664102
C1orf52	8.35e-08	CALR3	0.00621445	CAMK2G	0.000778268
C2	6.2e-11	CAMK2G	0.00298209	CARF	0.00749471
C22orf31	0.00833485	CARF	0.00228517	CARM1	0.0108942
C2orf69	0.00695536	CARM1	0.0243685	CARMIL1	6.33e-05
C2orf74	0.0269087	CARMIL1	0.0193861	CASKIN2	0.00171373
C3orf80	0.013287	CASQ1	0.00704184	CASQ1	0.00181199
C4A	3.83e-12	CATSPER1	0.000704435	CASR	6.14e-08
C4B	1.25e-12	CAVIN1	4.96e-05	CATSPER1	0.00240612
C4BPA	0.00946158	CBARP	0.0333718	CAVIN1	1.4e-09
C4BPB	0.0146765	CBFA2T3	0.0143833	CBLB	0.0021493
C4orf36	0.00593989	CBLB	0.0192736	CCDC12	0.0101751
C5orf24	0.0379123	CBLC	0.0365226	CCDC155	0.00848064
C6orf136	4.6e-05	CCDC12	0.0050474	CCDC18	4.49e-08
C6orf15	4.77e-08	CCDC155	0.000122672	CCDC58	0.000436111
C6orf47	4.77e-08	CCDC191	0.0356372	CCDC62	0.0056484
CAB39	8.84e-11	CCDC58	4.33e-07	CCDC85B	0.000684351
CACNA1S	0.00137024	CCDC62	0.0276737	CCDC9	0.0427723
CADM1	0.00135834	CCDC85B	0.00216342	CCDC96	0.0143742
CALR3	0.00570892	CCHCR1	5.15e-08	CCHCR1	2e-21
CAMK2G	0.00228532	CCNG2	0.00997537	CCL16	0.00944388
CAMSAP2	0.0469623	CCR4	0.0360316	CCR4	0.00254877
CARM1	0.0230288	CCR9	0.0285981	CCR9	0.0344356
CARMIL1	0.0314032	CCT6A	0.0007132	CCT6A	0.000866338
CASQ1	0.00518644	CD101	0.000766887	CD27	2.94e-06
CATSPER1	0.000634597	CD244	0.000936599	CD2BP2	0.00789331
CAVIN1	5.48e-06	CD27	3.52e-07	CD37	6.27e-05
CBFA2T3	0.0177819	CD28	0.0247133	CD3E	0.0209722
CBLB	0.00644108	CD37	2.66e-07	CD40	0.0356254
CBX6	0.0471024	CD3E	0.00486167	CD58	0.00361768
CCDC117	0.000533707	CD40	3.72e-07	CD6	3.36e-11
CCDC12	0.016709	CD6	0.00711011	CD80	0.0166298
CCDC149	0.0273998	CD86	1.8e-09	CD86	0.00579896
CCDC155	1.48e-06	CDC27	0.0456376	CDC27	0.000161761
CCDC18	0.000768397	CDC37	1.02e-05	CDC37	1.05e-07
CCDC191	0.0470447	CDC73	0.0257276	CDK2AP1	0.00445052
CCDC28B	0.00577846	CDK11B	0.0280114	CDK3	0.0184572
CCDC51	0.0418753	CDK3	0.00848755	CDK4	0.0053584
CCDC58	0.000116038	CDK4	0.00572838	CDKL3	0.000104919
CCDC62	3.57e-05	CDKN2D	0.0108449	CDKN2AIPNL	0.0104591
CCDC84	0.0066199	CDSN	1.85e-12	CDKN2D	1.09e-06
CCDC85B	0.000245596	CEACAM3	0.0499444	CDSN	6.92e-08
CCDC88B	0.00768459	CELA3A	0.0474388	CELF1	0.00364414
CCDC9	0.0137759	CELF1	0.000276775	CEP19	0.0112246
CCHCR1	4.77e-08	CEP85L	0.0161497	CEP83	0.00502284
CCN1	0.000813404	CETP	0.000317393	CFAP100	0.0123792
CCNG2	0.0212334	CFAP100	0.044096	CFAP44	0.0108173
CCR4	0.0341964	CFB	1.32e-12	CFB	8.38e-12
CCR9	0.0269087	CFL1	0.00743961	CFL1	4.84e-07
CCT5	0.04565	CFLAR	0.0188009	CFLAR	0.0479036
CCT6A	0.000659493	CHAC1	0.0486332	CHAF1A	0.00915144
CD244	0.0118362	CHCHD1	0.0273844	CHCHD1	0.0390584
CD37	0.000602525	CHERP	0.00428089	CHERP	0.0151011
CD3D	0.046593	CIAO1	0.0193866	CHKB	0.00557446
CD3E	0.0034895	CIITA	9.98e-05	CHKB-CPT1B	4.05e-05
CD3G	0.0304019	CIRBP	0.0382983	CHST12	0.00980475
CD40	4.77e-08	CISD2	0.00119314	CIAO1	0.0427758
CD48	3.65e-05	CKB	0.000358175	CIITA	3.37e-06
CD55	0.0471234	CKS2	0.00405189	CISD2	0.0012189
CD6	0.00041805	CLCN6	0.0098059	CKAP5	0.0256701
CD69	9.78e-05	CLEC12A	0.000109193	CKB	0.000289863
CD84	0.00641052	CLEC12B	0.0108853	CLEC16A	6.92e-08
CD86	2.73e-06	CLEC16A	7.1e-12	CLEC1A	0.000133239
CDC27	0.0180372	CLEC1B	0.000811295	CLEC2A	8.77e-07
CDC37	0.0268059	CLEC2B	0.017791	CLEC2D	3.17e-06
CDC37L1	0.023958	CLEC2D	1.67e-06	CLEC7A	0.000196629
CDC73	0.0320101	CLEC7A	1.63e-05	CLECL1	7.27e-07
CDIPT	0.00115322	CLEC9A	0.000190694	CLIC1	9.2e-12
CDK2AP1	0.0295848	CLIC1	3.62e-12	CLIP1	0.00886813
CDK3	0.00768459	CLIP1	0.00725724	CLTC	0.000155725
CDK4	2.33e-08	CLK1	0.00450166	CMC1	0.0241483
CDKL3	0.00199751	CLTC	2.49e-06	CNP	0.00772703
CDKN2AIPNL	0.00317762	CMC1	0.0216387	CNRIP1	0.00189039
CDKN2D	1.84e-07	CNP	0.00678148	COL11A2	1.92e-11
CDSN	1.61e-12	COASY	0.00114638	COPA	0.00196699
CELA3A	0.044696	COBL	0.00420161	COQ5	0.0346357
CELF1	0.0433476	COG5	0.0449244	CORO1A	0.000436344
CEND1	0.00992752	COL11A2	3.1e-11	COX17	0.000269668
CEP85L	0.0090341	COPA	0.00469265	COX4I1	0.0022342
CETP	0.000488499	COPS6	0.0455245	CPT1B	0.00161922
CFB	1.15e-12	COQ5	0.0264691	CR1L	0.0223513
CFD	0.022195	CORO1A	0.000671667	CR2	0.0496182
CFL1	0.00499714	COX4I1	4.09e-06	CRTAP	0.00408023
CFLAR	0.0079347	COX6A2	0.0333718	CRTC3	0.00618263
CHAC1	0.0460732	CSE1L	0.044885	CSF2	0.0151011
CHCHD1	0.0258916	CSF2	0.0124421	CSF2RB	0.000506943
CHD2	0.0421973	CSF2RB	0.000660729	CSMD2	0.0297777
CHD6	0.00250117	CSNK2B	2.3e-14	CSNK2B	1.43e-14
CHEK1	0.0464231	CST6	0.000190694	CSTA	2.71e-05
CHERP	0.00399633	CSTA	3.28e-07	CTDSP2	0.00049371
CIAO1	0.0285313	CTDSP2	5.19e-07	CTSH	0.000239179
CIITA	5.38e-05	CTSH	0.000124298	CTSW	1.18e-05
CISD2	0.0008015	CTSW	0.000773381	CUTA	6.92e-08
CKB	0.000336496	CUTA	5.15e-08	CXCR5	1.03e-07
CKS2	0.000301926	CX3CR1	0.0369152	CYBRD1	0.025365
CLCN6	0.00892893	CXCR5	4.76e-07	CYP20A1	0.0163065
CLEC12B	0.010245	CYBRD1	0.0129466	CYP21A2	2.24e-13
CLEC16A	5.8e-10	CYP20A1	0.00209078	CYP24A1	9.5e-05
CLEC2B	2.35e-06	CYP21A2	6.52e-12	CYP27B1	0.00688586
CLEC2D	1.46e-06	CYP24A1	1.81e-05	DAXX	2.23e-05
CLEC7A	0.0154927	CYP27B1	5.13e-05	DAZL	0.000326607
CLECL1	3.25e-08	CYP2B6	0.00588181	DBN1	0.00465897
CLIC1	1.21e-10	DAXX	1.69e-05	DCAF8	0.000227072
CLIP1	0.00660389	DBN1	0.000167663	DCTN2	1.11e-08
CLK1	0.00394421	DCAF8	0.0175383	DDAH2	7.09e-10
CLTC	0.00400361	DDAH2	5.15e-08	DDB2	0.00147849
CMC1	7.89e-06	DDB2	0.000798592	DDC	0.00243688
CNIH2	0.00017015	DDC	0.000785303	DDR1	2.01e-17
CNP	2.51e-05	DDR1	1.26e-09	DDX39B	3.08e-11
CNR1	0.0331765	DDX39B	8.45e-13	DDX41	0.000456558
COL11A2	2.51e-12	DDX41	4.19e-06	DDX55	0.00133951
COPA	0.00542503	DDX46	0.0136656	DDX59	0.0129148
CORO1A	0.0129193	DDX55	0.0293351	DDX6	1.76e-05
CORO2A	0.000696674	DDX59	0.00331792	DEXI	0.000217199
COX4I1	0.000293679	DDX6	6.83e-05	DGLUCY	0.0273791
CRTAM	0.000804345	DENND6B	0.00337789	DHPS	0.0210407
CRTC3	2.95e-05	DES	5.15e-08	DHRS11	0.00055703
CSF2	0.00677755	DEXI	1.33e-10	DHRS3	0.0194552
CSF2RB	0.00624279	DGKQ	0.0192415	DHX16	2.39e-09
CSNK2B	1.76e-11	DGLUCY	0.00241099	DHX30	0.0485331
CST6	0.000167719	DHRS3	0.039156	DHX40	0.00251614
CTDSP2	5.33e-08	DHX16	1.22e-06	DHX58	0.0331479
CTSH	0.000151074	DHX40	0.0108773	DIAPH1	0.0310083
CTSW	0.000301926	DHX58	0.0211671	DIPK1A	1.12e-07
CUTA	0.00833485	DIABLO	0.0476583	DKKL1	1.07e-06
CX3CR1	0.023676	DIDO1	0.0449171	DLL4	0.0264408
CXCR5	6.13e-07	DIPK1A	8.76e-09	DNAH14	0.00927884
CYBRD1	0.0118741	DKKL1	0.00420161	DNAI1	0.015136
CYP20A1	0.00365591	DLL1	0.02865	DNASE2	0.00816539
CYP21A2	2.12e-13	DMXL1	0.009427	DNM2	0.00716161
CYP24A1	0.00224118	DNAH14	0.00960702	DNMT3A	0.0378879
CYP27B1	2.85e-08	DNAI1	0.0188184	DOC2A	0.000647924
CYP27C1	0.0420913	DNAJC5	0.0108082	DOK3	0.000164885
CYP2B6	0.0154313	DNM2	0.0420171	DPEP2NB	0.042404
CYP7A1	0.00249462	DOC2A	0.00125206	DPH5	2.38e-05
DAXX	8.75e-07	DOK3	1.19e-05	DRAP1	0.0470208
DCAF8	2.13e-07	DPH5	1.09e-05	DTWD2	0.000465999
DCDC2B	0.0105404	DTWD2	0.00192281	DTX3	1e-06
DCTN2	0.000103434	DTX3	0.0129633	DXO	6.92e-08
DDAH1	0.00369674	DUS4L	0.0387886	DYNLL1	0.0423335
DDAH2	3.5e-12	DUSP2	0.0348974	EAF2	1.39e-05
DDB2	0.000738563	DXO	5.15e-08	EEF1AKMT3	0.0120651
DDC	0.00080584	EDEM1	0.0196866	EFCAB13	0.00336632
DDR1	1.54e-10	EEF1AKMT3	5.96e-05	EFEMP2	2.79e-06
DDX39B	2.09e-12	EFCAB13	0.00143827	EFHD1	0.00946549
DDX41	0.000201918	EFEMP2	0.00142252	EFR3B	0.0238285
DDX55	0.0155168	EFHD1	0.041359	EGFL8	1.38e-12
DDX59	0.0012748	EGFL8	1.31e-12	EGR2	3.08e-05
DDX6	4.05e-09	EHBP1L1	0.0495823	EHMT2	9.78e-12
DENR	0.000227541	EHMT2	9.06e-15	EIF1AD	0.000244611
DES	4.77e-08	EIF1AD	4.45e-05	EIF2B1	0.000529454
DEXI	1.76e-08	EIF3G	0.0129336	EIF3B	0.0401638
DGKD	0.0466424	ELMO1	0.0164923	EIF4A3	0.0454325
DGKQ	0.0349036	ELMO2	2.98e-06	ELMO1	0.000221868
DGLUCY	0.00853362	EMC8	3.8e-06	ELMO2	1.28e-09
DHRS3	0.00785711	EMILIN3	0.00320831	EMILIN3	0.0309555
DHX15	0.0282388	ENTPD1	0.0486952	EPS15L1	0.000153275
DHX16	3.05e-10	EPS15L1	8.61e-06	ERG28	0.00193844
DHX40	0.00978097	EPX	0.0368699	ETF1	0.0142624
DIABLO	0.0449081	ERCC3	0.00479095	ETS2	0.00388601
DIDO1	0.0423857	ETS2	0.0499444	ETV6	0.00368097
DIPK1A	9.19e-09	ETV6	0.00273929	ETV7	0.000440603
DKKL1	6.45e-05	ETV7	0.00033759	EVI5	0.000492057
DMXL1	0.000257012	EVI5	5.86e-05	EVPL	0.0104947
DNAH14	0.021093	EVPL	0.0141919	EXOC6	0.000787205
DNAI1	0.0154305	EVX1	0.0477679	EXTL2	0.0436096
DNAJB14	0.00118588	EXTL2	0.000500834	FAAP20	8.57e-08
DNAJC7	0.00345705	FAM120B	0.00201108	FAM126B	0.0434827
DOC2A	0.000569114	FAM126B	0.0166997	FAM162A	0.000257393
DOCK6	0.0351273	FAM162A	4.06e-07	FAM180B	0.0444868
DOK3	0.000206501	FAM180B	0.0110257	FAM221A	0.0212968
DPH5	9.42e-08	FAM221B	0.00840345	FAM221B	0.0368742
DRAP1	1.83e-05	FAM241A	0.0199626	FAM89B	0.000158251
DTWD2	0.000322526	FARSA	0.0242625	FBLIM1	0.0356633
DTX3	3.79e-07	FASTKD3	0.0194322	FBRS	0.00119648
DUSP2	0.0380791	FBLIM1	0.0295852	FBXW9	0.0326823
DXO	6.69e-13	FBLN7	0.048824	FCHSD2	0.0416643
EAF2	7.97e-06	FBXW12	0.0449244	FCRL1	9.46e-05
EEF1AKMT3	2.53e-06	FBXW9	0.0270811	FCRL2	4.55e-06
EFCAB13	0.00133014	FCHSD2	0.0472769	FCRL3	3.21e-07
EFEMP2	0.000496678	FCRL1	7.12e-05	FCRL4	2.5e-05
EGFL8	4.77e-08	FCRL2	3.58e-06	FCRL5	0.00423028
EGR1	0.00858682	FCRL3	2.48e-07	FDX2	0.0339398
EHBP1L1	0.0229806	FCRL4	1.44e-05	FERMT3	0.0399255
EHMT2	3.05e-23	FCRL5	0.00344396	FES	0.0269845
EIF1AD	4.63e-05	FDX2	0.000891501	FIBP	6.89e-06
EIF2B1	0.00826827	FERMT3	0.0333256	FIGNL1	3.91e-05
EIF3G	0.0357826	FES	0.0219002	FKBPL	6.92e-08
EIF3I	0.0111344	FIBP	0.00208009	FLCN	0.0240443
ELMO1	0.000125615	FIGNL1	1.91e-06	FLII	0.000530126
ELOA	0.0197402	FKBP10	0.0196738	FLOT1	4.6e-21
EMC8	0.000268175	FKBPL	1.74e-12	FLVCR2	0.0187751
EMILIN3	0.00480008	FLCN	0.0120201	FMOD	0.0281407
ENTPD1	0.0461158	FLII	0.0159627	FNIP1	0.0467185
EPS15L1	7.58e-06	FLOT1	4.16e-17	FOSL1	0.000221633
ERCC3	0.00966924	FMNL1	0.000219887	FOXA3	0.0340914
ESPN	0.0485731	FNBP1L	0.000912389	FOXI1	0.0356254
ETS1	0.000983907	FNBP4	0.00021746	FOXP1	0.000229188
ETV6	0.00727551	FNDC10	0.02616	FRAT1	0.00238972
ETV7	0.000315346	FNIP1	0.0183371	FTCDNL1	0.0380282
EVI5	1.79e-05	FOXA3	0.0283328	FTL	0.0333862
EVL	0.00918149	FOXP1	0.000123748	FURIN	0.0106288
EVPL	0.0130526	FRAT1	0.0479628	FUS	0.0447186
EVX1	0.0327572	FSTL4	0.0152474	FUT1	0.0482569
EXOC6	0.000104096	FTCDNL1	0.00405189	FUT2	0.0285685
EXTL2	0.000936232	FURIN	0.00937253	GABBR1	0.0283689
FAM117B	0.00616533	FUS	0.00711011	GAL3ST3	0.0021284
FAM120B	0.00756672	FUT11	0.0309581	GALC	8.96e-05
FAM126B	0.028471	FUT2	0.0237328	GAPDH	0.00272302
FAM162A	9.45e-05	FYB1	3.77e-06	GATA3	0.018654
FAM167B	0.00219369	GABBR1	0.0235879	GDF15	0.0142944
FAM180B	0.0407618	GAL3ST3	0.0168959	GDPD3	2.96e-05
FAM221B	0.0262657	GALC	2.32e-05	GDPD5	0.00337643
FAM83G	0.014697	GALE	0.0251625	GFI1	2.58e-08
FASTKD3	0.0379528	GALK1	0.048511	GFY	0.0214849
FBH1	8.66e-05	GAPDH	3.29e-06	GGA3	0.0033682
FBLN7	0.0472383	GATA3	0.0132905	GGNBP2	0.000196009
FBRS	0.0379131	GDPD3	1.69e-05	GHDC	0.00447669
FBXW12	0.0423938	GDPD5	0.00865824	GIMAP1	0.00213163
FBXW9	0.0256512	GFI1	1.98e-08	GIMAP1-GIMAP5	0.00500156
FCRL1	7.15e-06	GFY	0.000109447	GIMAP2	0.00958897
FCRL2	3.11e-07	GGA3	0.00352072	GIMAP4	0.00867069
FCRL3	2.13e-07	GIMAP1	0.00886826	GIMAP5	0.00288253
FCRL4	1.9e-06	GIMAP4	0.0163294	GIMAP7	0.0159379
FCRL5	2.79e-05	GIMAP5	0.000704435	GIMAP8	0.00563284
FES	0.000247772	GIMAP6	0.00144561	GJB7	0.00384694
FGF1	0.00344372	GIMAP7	0.009015	GKN1	0.0224185
FIBP	0.000352161	GIMAP8	0.00687617	GLB1	0.0382744
FIGNL1	2.8e-08	GJB7	0.00334598	GLI1	0.000257393
FKBP10	0.0423938	GKN1	0.0186612	GLMN	5.21e-05
FKBPL	1.21e-11	GLI1	0.0090549	GMEB2	0.0395302
FLCN	0.0100954	GLMN	7.31e-10	GNB1	0.037358
FLII	0.014269	GLRX2	0.00352456	GNG14	0.0324058
FLOT1	3.48e-14	GNB1	0.020302	GNG2	0.00239208
FLT3LG	0.000210135	GNG2	0.00400217	GNL1	2.01e-16
FMNL1	0.00253753	GNL1	5.25e-05	GNPDA1	0.000843924
FNBP4	0.00187841	GNPDA1	0.00138031	GOLGB1	3.55e-07
FNDC10	0.0247455	GOLGB1	0.00020208	GPANK1	4.25e-14
FNIP1	0.0276361	GPANK1	9.88e-11	GPAT2	0.0316467
FOSL1	0.00162369	GPAT2	0.0439527	GPR108	0.0309555
FOXA3	0.0326498	GPNMB	0.0386007	GPR153	0.0357253
FOXI1	0.0279215	GPR153	0.0116398	GPR160	2.18e-05
FOXP1	0.010758	GPR160	2.71e-05	GPR18	0.0105412
FOXR1	6.17e-05	GPR18	5.37e-05	GPR183	6.15e-05
FRRS1	3.01e-10	GPR183	0.000157384	GPR65	4.28e-05
FRS3	0.0202629	GPR65	0.000350325	GPSM3	7.07e-19
FSTL4	0.0250265	GPR88	8.31e-09	GPX4	0.0289812
FTCDNL1	0.00379221	GPSM3	1.11e-13	GPX5	1.34e-12
FURIN	0.000705037	GPX5	1.31e-12	GPX6	9.75e-07
FUS	0.00562786	GPX6	7.65e-07	GRB10	0.00759753
FUT11	0.0292072	GRB10	0.0499444	GRB2	0.000221868
FUT2	0.0222738	GRB2	0.00194467	GRPEL1	0.0287724
GABBR1	0.0221344	GRPEL1	0.0458787	GSDMB	0.0143928
GAL3ST3	0.0154937	GSDMB	0.0135968	GSK3B	4.92e-05
GALC	1.8e-07	GSPT1	9.18e-08	GTF2H3	0.000836452
GALE	0.00407716	GTF2H1	0.0283401	GTF2H4	1.03e-23
GALK1	0.00612665	GTF2H4	5.15e-08	H1-3	0.00043887
GALNT14	0.014113	H1-1	1.95e-06	H1-4	0.00113107
GAPDH	1.1e-05	H1-2	2.22e-07	H2AC11	7.99e-06
GDI2	2.5e-09	H1-3	3.56e-06	H2AC12	1.07e-06
GDPD3	0.000352161	H1-4	7.6e-06	H2AC13	0.0491037
GDPD5	0.0186991	H1-5	7.96e-07	H2AC14	0.00914168
GFI1	1.89e-08	H1-6	8.13e-06	H2AC17	0.0148923
GFY	0.000333892	H2AC11	1.54e-06	H2AC4	0.00116747
GGA3	0.00142435	H2AC13	3.37e-05	H2AC7	0.000418966
GHDC	0.0494843	H2AC6	5.81e-06	H2AC8	5.4e-05
GIGYF2	0.019188	H2AC7	4.6e-05	H2BC11	6.42e-05
GIMAP4	0.0380019	H2BC11	1.54e-06	H2BC12	1.18e-06
GIMAP5	0.00616533	H2BC12	4.1e-05	H2BC14	0.00815537
GIMAP6	0.00511924	H2BC13	3.37e-05	H2BC15	0.0334552
GIMAP8	0.02167	H2BC15	1.24e-05	H2BC17	0.00812104
GJB7	0.00313993	H2BC4	5.81e-06	H2BC3	7.7e-05
GLI1	0.00476669	H2BC5	7.6e-06	H2BC4	0.00242423
GLMN	6.26e-11	H3C12	7.77e-07	H2BC5	0.000538987
GLS2	0.0425588	H3C4	4.6e-05	H2BC6	0.000252006
GNB1	0.0243227	H4C11	3.02e-06	H2BC9	3.91e-05
GNG2	0.00434931	H4C3	0.000100221	H3-3B	0.0221943
GNL1	1.45e-05	H4C8	3.57e-06	H3C1	0.00157351
GNPDA1	0.00498598	HACL1	0.024155	H3C12	0.00927884
GOLGB1	0.000190202	HAPLN4	0.0447119	H3C2	0.00106521
GOSR2	7.18e-06	HBS1L	0.00126981	H3C3	6.63e-05
GPANK1	2.69e-12	HCRT	0.0314958	H3C4	0.00280493
GPAT2	0.0415748	HDAC1	0.00197304	H3C6	7.92e-06
GPR137	0.00708046	HES2	0.0197689	H3C7	0.000211877
GPR137C	0.000521742	HES3	0.0257617	H4C1	0.00116005
GPR160	9.03e-05	HES5	2.39e-12	H4C11	0.000351776
GPR17	0.00277044	HFE	1.9e-06	H4C12	0.0243015
GPR18	0.000106821	HINT1	0.0368749	H4C4	2.06e-05
GPR183	4.67e-05	HIST1H4B	8e-07	H4C5	0.000158611
GPR65	1.78e-09	HLA-A	3.48e-12	H4C7	0.0380598
GPSM3	2.88e-22	HLA-B	6.91e-13	H4C8	0.000472815
GPX5	1.1e-12	HLA-C	5.15e-08	H4C9	6.19e-05
GPX6	6.6e-07	HLA-DMA	8.16e-17	HADH	0.0344887
GRB2	0.00596138	HLA-DMB	5.15e-08	HAP1	0.0162746
GRINA	0.0366517	HLA-DOA	1.89e-30	HBS1L	1.99e-06
GRM4	0.0217527	HLA-DOB	4.13e-19	HCLS1	1.04e-05
GSDMB	0.0468796	HLA-DPA1	1.89e-11	HCRT	0.0271675
GSK3B	0.000974749	HLA-DPB1	4.24e-16	HDAC1	0.00242395
GSPT1	2.98e-12	HLA-DQA1	1.25e-24	HDAC10	0.000787205
GSTCD	0.000533241	HLA-DQA2	1.79e-19	HDDC3	0.00715554
GTF2H1	0.0447313	HLA-DQB1	1.62e-18	HEMGN	0.0366114
GTF2H3	0.0166939	HLA-DQB2	7.1e-12	HES3	0.0359548
GTF2H4	2.76e-11	HLA-DRA	1.45e-25	HES5	0.00193844
GXYLT1	0.0395267	HLA-DRB1	3.5e-15	HEXIM2	0.017729
H1-1	0.000289962	HLA-DRB5	1.03e-11	HFE	0.0332409
H1-2	0.00890534	HLA-E	3.44e-12	HINT1	0.0413512
H1-3	1.12e-06	HLA-F	5.15e-08	HIRIP3	0.0320056
H1-4	0.00125207	HLA-G	1.29e-11	HLA-A	2.68e-16
H1-5	6.32e-07	HMBS	0.0309802	HLA-B	2.52e-21
H1-6	0.00449769	HMGN4	4.93e-07	HLA-C	5.22e-17
H2AC11	7.83e-08	HNRNPA0	0.024155	HLA-DMA	8.58e-17
H2AC20	0.0034895	HNRNPM	0.0076953	HLA-DMB	1.36e-15
H2AC21	0.0034895	HOOK2	0.00999611	HLA-DOA	5.18e-15
H2AC6	0.00289164	HOXA1	0.0104914	HLA-DOB	6.05e-13
H2AC7	4.71e-05	HOXA11	0.0429103	HLA-DPA1	1.53e-14
H2AX	0.0430321	HOXA13	0.0366624	HLA-DPB1	3.55e-16
H2AZ1	0.00228532	HOXA3	0.0269365	HLA-DQA1	2.62e-14
H2BC11	7.83e-08	HOXA5	0.0271571	HLA-DQA2	6.05e-13
H2BC12	2.35e-06	HOXA6	0.0245362	HLA-DQB1	2.6e-17
H2BC15	1.3e-05	HPS5	0.0284928	HLA-DQB2	6.76e-14
H2BC21	4.05e-06	HSD17B4	0.0482214	HLA-DRA	8.25e-27
H2BC4	0.00289164	HSD3B7	0.0130506	HLA-DRB1	2.95e-21
H2BC5	0.00125207	HSPA1A	2.22e-10	HLA-DRB5	8.87e-15
H3C12	1.73e-06	HSPA1B	5.15e-08	HLA-E	3.73e-11
H3C4	4.71e-05	HSPA1L	5.15e-08	HLA-F	6.92e-08
H4C11	1.7e-06	HSPB9	0.0318111	HLA-G	2.23e-13
H4C3	0.00303885	ICA1L	0.0010854	HMGN4	0.00056029
H4C8	6.23e-05	ICAM1	3.2e-05	HNRNPM	0.00518604
HBS1L	0.000509861	ICAM3	0.000519229	HOOK2	0.0168432
HCRT	0.0200297	ICAM4	2.8e-05	HORMAD1	0.034881
HDAC7	0.0417675	ICAM5	0.00154255	HSD17B14	0.0266415
HDDC3	0.0061308	ICE1	0.0378841	HSF5	0.0184619
HES2	0.0184272	IDE	0.0214039	HSPA1A	3.22e-11
HES3	0.00781658	IER3	5.8e-17	HSPA1B	3.63e-11
HES5	0.00361723	IFFO1	0.000150683	HSPA1L	6.92e-08
HFE	0.00378212	IFI30	0.00146973	HSPB9	0.0214066
HINT1	0.0184956	IFITM1	0.0117437	ICA1L	0.00427314
HIST1H4B	0.000201918	IFITM2	0.000780328	ICAM1	1.54e-06
HIST2H2AA3	8.99e-07	IFITM3	5.15e-08	ICAM3	0.00093328
HIST2H2AA4	0.000144897	IFNAR2	0.0010169	ICAM4	0.00972787
HLA-A	2.92e-12	IFNGR1	5.49e-09	ICAM5	0.0048214
HLA-B	2.02e-13	IFNGR2	0.00450166	ICMT	0.0183688
HLA-C	1.16e-11	IFT80	0.0414297	IDE	0.00967013
HLA-DMA	4.15e-29	IGF2R	1.4e-07	IER3	9.7e-13
HLA-DMB	2.34e-18	IGSF8	0.00527411	IFI30	4.45e-07
HLA-DOA	3.44e-28	IKZF1	5.9e-08	IFITM1	6.92e-08
HLA-DOB	1.01e-23	IKZF2	0.0257181	IFITM2	5.51e-08
HLA-DPA1	5.19e-20	IL10RB	0.00437625	IFITM3	1.62e-05
HLA-DPB1	3.58e-23	IL12A	4.68e-05	IFNAR2	0.00967013
HLA-DQA1	2.36e-19	IL12RB1	0.000510812	IFNGR1	7.26e-06
HLA-DQA2	6.42e-26	IL22RA2	1.13e-11	IFNGR2	0.00292319
HLA-DQB1	6.71e-23	IL2RA	4.09e-11	IFT80	0.000194503
HLA-DQB2	4.61e-24	IL3	0.0210473	IGSF8	0.00272196
HLA-DRA	1.03e-27	IL7	0.00480786	IKZF1	5.53e-08
HLA-DRB1	1.85e-17	IL7R	2.3e-06	IL10RB	0.0108011
HLA-DRB5	8.91e-12	INHBE	0.0496139	IL12A	7.22e-05
HLA-E	6.49e-14	INPP5D	0.00689033	IL12B	0.00096179
HLA-F	4.32e-12	INSL4	0.0124442	IL12RB1	0.0127117
HLA-G	1.52e-12	IP6K3	0.040122	IL15RA	2.44e-15
HMBS	0.0397755	IQCN	0.000403808	IL20RA	1.04e-08
HMGN4	2.03e-07	IQGAP1	0.0010586	IL22RA2	0.0194161
HNRNPA0	0.00110679	IRF1	0.0266527	IL2RA	4.24e-09
HNRNPM	0.00929024	IRF5	0.0316573	IL3	0.0229475
HOOK2	0.00866941	IRF8	1.97e-07	IL6	0.0472859
HOXA1	0.00303599	ISCA1	0.0186945	IL6ST	0.0287647
HOXA10	0.0130526	ISG20	0.00300994	IL7	0.00593967
HOXA11	0.0298459	ISYNA1	0.000418045	IL7R	2.67e-06
HOXA13	0.0396732	ITGA3	0.0376387	ILDR1	0.00016883
HOXA2	0.0134901	ITGAM	0.00159843	INAVA	8.23e-08
HOXA3	0.0286034	ITGB3	0.00266761	INHBE	1.02e-05
HOXA4	0.0230288	ITLN1	0.000263358	INSL4	0.0151085
HOXA5	0.0464728	ITLN2	0.00646541	IP6K3	0.0252567
HOXA6	0.0471757	ITPKB	0.0348372	IQCB1	3.09e-05
HOXA7	0.00754383	ITPR3	8.81e-05	IQCJ-SCHIP1	0.00870739
HOXA9	0.0386843	ITPRIPL1	0.0450456	IQCN	0.000693095
HPS5	0.0434197	IZUMO1	0.0246381	IQGAP1	0.000127654
HSD17B8	1.59e-11	JADE2	0.0297834	IRF1	0.0184619
HSF2	0.00247271	JAK1	0.000924331	IRF5	0.0378578
HSF5	0.0258916	JAML	0.0176444	IRF8	0.00020357
HSPA1A	1.69e-12	JUNB	0.0076953	ISG20	0.00318363
HSPA1B	4.77e-08	JUND	9.12e-07	ITGA3	0.0444029
HSPA1L	4.77e-08	KANK2	0.002028	ITGAM	0.0104179
HSPB9	0.0215122	KAT5	0.00012342	ITGAX	0.0339162
HUS1	8.92e-05	KAT8	0.0117088	ITGB3	0.000115653
ICA1L	0.00148453	KBTBD4	0.000100221	ITLN1	0.0371429
ICAM1	0.000488499	KCNAB2	5.64e-10	ITPKB	0.0117623
ICAM3	0.0110592	KCNC4	5.56e-05	ITPR3	0.000116765
ICAM4	0.000394459	KCNH4	0.0473956	IWS1	0.0434259
ICAM5	1.73e-05	KCNJ13	0.040062	IZUMO1	0.0263482
ICE1	0.0126026	KCTD13	1.21e-05	JADE2	0.0187489
ID3	0.00939086	KCTD18	0.0124421	JAK1	4.97e-05
IER3	1.96e-16	KDM3B	0.0482214	JAML	0.00305553
IFFO1	0.00751723	KEAP1	0.00107143	JARID2	0.0143329
IFI30	0.00136159	KIAA0232	0.0121744	KAT2A	0.00966911
IFITM2	2.79e-07	KIAA1841	0.00290089	KAT5	0.000252071
IFITM3	0.0011674	KIF21B	7.16e-05	KAT8	0.0127258
IFITM5	1.08e-05	KIF22	0.000412104	KBTBD4	0.0303509
IFNAR1	0.0219705	KIF5A	9.51e-05	KCNC4	0.000419044
IFNAR2	0.00118695	KIF9	0.0136656	KCNH4	0.00451208
IFNGR1	4.77e-08	KIFC1	6.7e-09	KCNJ9	0.0120651
IFNGR2	0.00420925	KLF6	0.00411858	KCNK10	6.74e-05
IFT80	1.63e-06	KLHDC7B	0.00056649	KCNN1	0.00131745
IGSF8	0.00502308	KLHL18	0.0180989	KCTD13	1.49e-05
IKZF1	5.27e-09	KLHL25	0.00510076	KCTD18	0.0258421
IKZF2	0.0281908	KLHL8	0.0248392	KCTD20	0.0223513
IL10RB	0.000996939	KLRB1	0.000123748	KDM3B	0.0497776
IL12RB1	1.48e-05	KNTC1	1.06e-05	KEAP1	0.0129148
IL15RA	0.000210809	KPNA1	0.00209078	KIAA0232	0.0193802
IL17RD	0.0439823	KPNA6	0.0356372	KIAA1841	0.000165955
IL20RA	5.92e-08	KPNB1	1.33e-08	KIF14	0.0340914
IL22RA2	4.77e-08	KRI1	0.0240716	KIF21B	1.5e-07
IL2RA	4.77e-08	L3MBTL3	0.0193802	KIF5A	2.88e-06
IL3	0.0463769	LAMTOR5	0.00145243	KIF9	0.00588317
IL6	0.0161919	LANCL2	0.0338324	KIFC1	8.62e-09
IL7	0.00607044	LARP7	0.0344556	KLF1	0.0371279
IL7R	1.82e-06	LAT	1.9e-05	KLF3	0.00967013
ILDR1	3.86e-05	LCK	1.1e-07	KLF6	0.0204496
INHBC	3.43e-08	LEPR	0.0111662	KLHL18	0.00662005
INHBE	0.0177671	LEPROT	0.00896611	KLHL25	0.000823584
INO80D	0.0437141	LGI3	0.0114707	KLRB1	0.000164183
INO80E	0.0351911	LIMK2	0.00495641	KMT5A	0.0224558
INSL4	0.013287	LIMS2	0.0423967	KNTC1	0.000449882
INTS12	0.000226014	LLGL1	0.000643503	KPNA6	0.0329191
IQCB1	1.97e-05	LMAN2	0.00844724	KPNB1	3.61e-09
IQCC	0.00742327	LPCAT1	0.0250547	KREMEN1	0.00189599
IQCN	4.57e-05	LPIN3	0.00114566	KRI1	4.2e-05
IQGAP1	0.00196947	LRG1	0.0154123	L3MBTL3	0.0022435
IRF1	0.0199047	LRP4	0.03013	LAMTOR5	9.12e-05
IRF5	0.0358986	LRRC25	6.26e-05	LANCL2	0.0239053
IRF8	3.46e-07	LRRC34	0.00432996	LBH	0.0165199
ISYNA1	2.5e-09	LRRC58	0.00657124	LCK	1.46e-07
ITGA3	0.0357197	LRRIQ4	0.000857775	LCN6	0.0359531
ITGAM	0.00147212	LSM2	4.13e-11	LDLR	0.0366114
ITGAX	0.0256512	LSM4	2.49e-07	LIME1	0.00119664
ITGB3	1.58e-05	LST1	3.47e-12	LIMK2	0.00545873
ITLN1	0.00387433	LTA	5.15e-08	LIMS2	0.0497776
ITLN2	3.71e-06	LTB	1.31e-12	LLGL1	0.0075973
ITPKB	0.049241	LTBR	3.9e-09	LMAN2	0.000163792
ITPR3	8.28e-05	LY6G5B	9.69e-15	LMF2	0.0335459
ITPRIPL1	0.0265028	LY6G5C	1.95e-12	LPIN3	0.000656053
IZUMO1	0.0235864	LY6G6C	5.15e-08	LRP4	0.00212219
JADE2	0.00449769	LY6G6D	5.15e-08	LRRC25	5.59e-07
JAK1	0.000269205	LY6G6E	4.8e-10	LRRC34	0.00405533
JAML	0.0130189	LY6G6F	2.37e-18	LRRC43	0.0129664
JUNB	0.00530762	LYPLA2	0.0295148	LRRIQ4	0.000223481
JUND	1.52e-07	LYRM2	0.0118614	LSM2	8.36e-10
KANK2	0.00263536	LYRM7	0.0260227	LSM4	6.18e-08
KAT2A	0.016111	MAATS1	0.00563834	LST1	3.93e-11
KAT5	4.79e-05	MAB21L3	0.00473074	LTA	6.92e-08
KAT8	0.0136989	MACC1	0.0224149	LTB	2.92e-10
KCNC4	0.00148453	MAD2L1	0.000513273	LTBR	7.65e-09
KCNH4	0.049241	MADD	0.000145021	LY6G5B	6.92e-08
KCNJ13	0.0138566	MAFK	0.000311034	LY6G5C	3.08e-12
KCTD13	1.08e-05	MALSU1	0.00482325	LY6G6C	6.92e-08
KCTD18	0.00245281	MALT1	4.33e-05	LY6G6D	2.88e-12
KCTD2	0.00624968	MAMSTR	0.00888999	LY6G6E	6.92e-08
KDM3B	0.0240423	MANBA	0.000795792	LY6G6F	6.92e-08
KEAP1	0.000313957	MAP3K11	0.000180635	LY6G6F-LY6G6D	4.07e-11
KIAA0232	0.00677755	MAP3K14	0.0063789	LYRM7	0.0347106
KIAA1328	0.0480498	MAP3K2	0.0162174	LZTFL1	0.0497776
KIAA1522	0.0469623	MAPK1	1.27e-08	MAATS1	0.00050242
KIAA1841	0.0169122	MAPK3	1.01e-05	MADD	0.000645072
KIF14	3.3e-05	MARCHF2	0.0377018	MAF	1.08e-06
KIF22	0.0117733	MARCHF9	0.0200295	MAFK	0.0172757
KIF5A	3.16e-06	MARK3	0.000304191	MALSU1	0.0346022
KIF9	0.00610214	MARS1	0.0208432	MALT1	3.57e-07
KIFC1	2.61e-12	MAS1L	0.0253253	MAMSTR	0.0138701
KLF2	0.00354171	MAST1	0.0215509	MANBA	0.0011915
KLHDC7B	0.00690719	MAST3	0.000349804	MAP3K11	0.00817226
KLHDC9	0.00490266	MCCD1	2.93e-11	MAP3K14	0.00952237
KLHL18	0.00648737	MCM7	0.0482214	MAP4K2	0.0436367
KLHL25	0.00072872	MCM9	0.00123575	MAPK1	3.18e-08
KLHL8	0.00121585	MDC1	9.35e-06	MAPK11	0.000158954
KLRB1	0.0010733	MED10	0.00819655	MAPK12	0.000694891
KNTC1	1.36e-05	MED16	0.037129	MAPK3	0.00681599
KPNA6	0.0226947	MED26	0.000724567	MARCHF9	0.0258421
KPNB1	1.12e-06	MEF2B	0.00371581	MARCKS	0.0444029
KRI1	4.77e-08	MERTK	5.56e-05	MARK3	0.000520887
LAMTOR5	0.00231304	METTL1	1.24e-05	MAS1L	0.0306461
LAPTM5	0.023899	MFSD14A	0.00300496	MAST3	6.58e-08
LCK	1.99e-07	MGAT3	0.00365601	MCCD1	6.92e-08
LEF1	0.0259574	MIB2	0.0301958	MCM9	0.00116059
LIME1	0.000863122	MICA	1.6e-10	MCOLN2	9.96e-09
LIMK2	0.00219369	MICB	3.83e-17	MCTP1	0.029833
LIMS2	0.00039147	MIDN	0.0393869	MDC1	1.28e-11
LITAF	6.41e-12	MIEF2	0.027645	MED10	0.00237233
LLGL1	0.00568915	MIF4GD	0.0191365	MED26	0.00601382
LMAN2	0.0267673	MLH3	0.00320637	MEF2B	0.00787505
LMF2	0.0351273	MLN	0.0482214	MEIKIN	0.0354937
LPCAT1	0.00724756	MLX	0.00095217	MERTK	9.99e-05
LPIN3	0.000268175	MLXIP	0.00673972	METTL1	0.00741262
LRP4	0.00109893	MLXIPL	0.044885	METTL16	0.0265458
LRRC25	0.0043988	MMEL1	4.05e-12	MGAT3	0.000142996
LRRC58	0.0104293	MMP23B	0.02616	MGAT5	0.0291636
LSM2	4.44e-11	MMP9	0.0265001	MICA	5.12e-16
LSM4	1.01e-07	MOG	5.15e-08	MICB	3.35e-22
LST1	1.44e-12	MORF4L1	0.0109395	MIEF1	0.00319449
LTA	1.98e-12	MPHOSPH9	5.37e-06	MIEF2	0.0444029
LTB	4.77e-08	MPIG6B	1.74e-12	MIF4GD	0.0205031
LY6G5B	6.8e-11	MPO	0.00444562	MLXIP	0.010787
LY6G5C	4.77e-08	MPV17L2	2.32e-11	MLXIPL	0.0404445
LY6G6C	1.06e-10	MRFAP1	0.00860679	MMEL1	3.08e-12
LY6G6D	8.78e-12	MRFAP1L1	0.0240716	MMP13	0.0188944
LY6G6E	4.77e-08	MRPL38	0.0430656	MMP9	6.37e-08
LY6G6F	4.08e-20	MRPL4	4.71e-05	MOG	6.92e-08
LY9	0.00037637	MRPL46	0.00358643	MORF4L1	0.0133157
LYPLA2	0.0461158	MRPL51	7.95e-05	MORN1	0.00417409
LYRM7	0.0214358	MRPS11	0.00327239	MPHOSPH9	4.39e-05
MADD	0.000136469	MRPS28	0.0488114	MPIG6B	3.1e-11
MALSU1	0.00401573	MRPS7	0.00416541	MPO	0.00504547
MALT1	3.65e-05	MSH5	5.15e-08	MPST	0.0229715
MAMSTR	0.00800621	MSH5-SAPCD1	1.32e-12	MPV17L2	1.04e-05
MAN2A2	0.00187137	MTCH2	0.00137691	MPZL3	0.0355602
MANBA	0.00120202	MTFR2	6.12e-05	MRFAP1	0.0131796
MAP3K11	0.00237047	MTHFR	0.0196208	MRFAP1L1	0.00439497
MAP3K14	0.00237047	MTNR1A	0.0491549	MRPL38	0.0201173
MAP3K2	0.00795446	MTOR	0.0274829	MRPL4	0.0406019
MAPK1	1.06e-08	MTRNR2L11	0.0443179	MRPL51	0.0395302
MAPK3	8.89e-06	MTRR	0.0271532	MRPS18B	2.34e-13
MARCHF2	0.00502308	MUC21	6.67e-12	MRPS7	0.00451208
MARCHF6	0.0177743	MUC22	5.02e-12	MSH5	1.79e-10
MARCHF9	1.06e-08	MUS81	0.0077742	MSH5-SAPCD1	6.93e-10
MARK3	0.000281906	MXD3	5.32e-05	MTCH2	0.0167314
MARS1	0.0026358	MYB	7.52e-07	MTFR2	1.48e-06
MAS1L	0.0239434	MYBPC3	0.0012633	MUC21	7.32e-12
MAST3	6.21e-06	MYL4	0.00209397	MUC22	4.69e-12
MAZ	0.0121095	MYL6B	0.0443162	MUCL3	3.09e-08
MCCD1	2.72e-11	MYLPF	0.00334598	MUS81	3.87e-07
MCM9	0.000459157	MYO15B	0.0368699	MVP	0.00202234
MCOLN2	0.0196543	MYO7B	0.0290657	MXD3	0.00312751
MCTP1	0.0346012	MYO9B	0.0419564	MYBPC3	0.00531139
MDC1	3.71e-13	NADK	0.0147588	MYC	2e-06
MED10	0.0423978	NANS	0.0330195	MYL4	0.000484813
MED16	0.00779817	NBEAL2	0.00492098	MYLPF	6.93e-05
MED26	0.000668184	NCAPD2	0.000751869	MYNN	0.00427314
MEF2B	0.020956	NCAPH2	0.00066532	MYO15B	0.00919278
MERTK	8.66e-05	NCF4	0.0076953	MYO19	7.66e-05
METTL1	1.11e-06	NCOA1	0.0202739	MYO7B	0.0349475
MGAT3	0.00343988	NCOA2	0.0278144	NADK	0.024665
MIB2	0.0164789	NCR3	2.86e-11	NBEAL2	0.00390902
MICA	4.77e-08	NDUFB3	0.0182301	NCAPD2	0.00242395
MICB	2.98e-16	NDUFS3	7.72e-05	NCAPH2	0.0114557
MIEF2	0.0357252	NEFH	0.0220349	NCF4	0.000228329
MIF4GD	0.004414	NEK9	0.0143833	NCOA5	0.00160463
MLXIP	0.00616001	NELFE	7.39e-12	NCR3	4.08e-11
MMEL1	8.18e-13	NEU1	5.15e-08	NCSTN	0.0271326
MMP13	0.0143065	NEUROG2	0.0450864	NDST2	0.00374767
MMP9	0.0250737	NFKB1	0.00228102	NDUFB3	0.0387343
MOG	4.77e-08	NFKBIL1	4.16e-17	NDUFS3	0.0313539
MORC2	0.0425588	NFKBIZ	4.69e-06	NEFH	0.0266226
MORF4L1	0.0110713	NHLRC3	0.0479346	NEK9	0.0258421
MPHOSPH9	3.92e-06	NIF3L1	0.0178911	NELFE	2.95e-15
MPIG6B	4.77e-08	NIPAL1	0.0291092	NEU1	3.48e-14
MPO	0.00387433	NKAPL	0.0103628	NEU2	0.0193443
MPP6	0.0498687	NLRC5	0.000767377	NFKB1	0.00123199
MPV17L2	2.56e-06	NOP2	0.027645	NFKBIL1	4.39e-18
MRFAP1	0.0114982	NOTCH4	3.14e-17	NFKBIZ	1.5e-07
MRFAP1L1	0.0303926	NPAS1	0.010494	NHLH1	0.0159615
MRPL38	0.0305538	NPBWR1	0.00581698	NIF3L1	0.00926291
MRPL4	0.000891901	NPEPPS	1.27e-08	NIPSNAP2	0.00681599
MRPL51	0.000330665	NPHP4	1.42e-07	NKAPL	0.00279127
MRPL58	0.00398336	NPPA	0.0137332	NLRC5	0.00242423
MRPS18B	0.0155538	NPR2	0.00769405	NME5	0.0356078
MRPS7	0.00155655	NR1H3	0.000295791	NOTCH4	1.42e-17
MSH5	1.77e-12	NR1I2	0.0158008	NPEPPS	1.65e-08
MSH5-SAPCD1	4.77e-08	NRBF2	0.010102	NPR2	0.00948891
MTF2	2.09e-05	NRM	0.0450456	NR1H3	0.0004487
MTFR2	4.53e-09	NSD1	0.00725724	NR3C1	0.00457879
MTHFR	0.0214358	NSUN2	0.00657561	NRBF2	0.0166414
MTNR1A	0.0465839	NUBP1	1.32e-08	NRBP2	0.00279263
MTRNR2L11	0.0418753	NUP85	0.0494962	NRM	7.14e-06
MUC21	9.44e-19	NUS1	0.000408014	NRROS	0.00477633
MUC22	4.27e-12	NWD1	0.0232778	NRXN2	0.0278627
MUCL3	7.81e-12	ODC1	0.00810307	NSD1	0.00640732
MUS81	0.00500364	ODF3	0.0436884	NSUN2	0.00405533
MVP	0.000732217	ODF3B	1.81e-05	NUBP1	8.74e-08
MXD3	0.00644108	OGFOD2	7.68e-06	NUDT1	0.0241483
MYB	1e-07	OLIG3	1.32e-09	NUPR2	0.000271438
MYBPC3	0.000331626	OLR1	1.05e-05	NXPE3	8.61e-07
MYC	1.22e-07	OR10C1	0.0218306	ODC1	0.0274742
MYL3	0.0108267	OR2B2	0.000167091	ODF3	0.040573
MYL4	4.53e-06	OR2B3	0.0114467	ODF3B	0.00783059
MYO15B	0.0318263	OR2H2	2.25e-05	OGFOD2	0.00626842
MYO7B	0.0363639	OR2I1P	1.32e-06	OLIG3	0.0128048
N4BP3	0.0237332	OR2J1	5.02e-07	OPN3	0.0485255
NADK	0.0125331	OR2J3	5.15e-08	OPTC	0.024647
NANOS2	0.0488443	OR2V1	0.0488247	OR10C1	0.0415465
NBEAL2	0.0106782	OR2W1	0.0122397	OR13J1	0.0295091
NCAPD2	0.000945956	OR5V1	0.0188009	OR2B2	0.00214981
NCAPH2	0.0023003	OS9	4.64e-08	OR2H2	4.76e-10
NCOA1	0.0368684	OTX1	0.0183401	OR2I1P	1.67e-06
NCOA2	0.0433476	OVOL1	0.035944	OR2J3	0.00757408
NCR3	4.91e-11	P2RY11	0.0129466	OR5V1	0.0226215
NCSTN	0.00956732	P4HA2	0.0272526	ORC2	0.0273663
NDFIP1	0.000557895	PABPN1L	0.0199274	ORC3	0.0146608
NDUFB3	0.0234236	PACSIN3	0.011534	OS9	4.52e-06
NECTIN4	9.05e-06	PAFAH1B2	0.0294893	OTX1	0.022098
NEFH	0.0207352	PAK2	0.00840885	OVOL1	0.00196893
NEK7	0.0205189	PAPOLG	4.72e-05	P4HA2	0.00508031
NEK9	0.0027441	PARP1	0.0336365	PACSIN3	0.00551207
NELFE	4.77e-08	PBX2	2.5e-19	PAGR1	0.000484625
NEU1	6.24e-12	PCDHGA12	0.015165	PANK4	6.92e-08
NEUROG2	0.0460732	PCDHGA9	0.0212915	PAPOLG	0.00104883
NFKB1	0.000661513	PCNX3	0.00161174	PARP1	0.0338165
NFKBIL1	3.34e-19	PDE4A	8.28e-05	PBX2	6.92e-08
NFKBIZ	0.00197373	PDE4C	0.000200536	PCDHGA1	0.0252704
NHLRC3	0.0164789	PDLIM7	3.14e-05	PCDHGA10	0.0380146
NIF3L1	0.017518	PEA15	0.0224742	PCDHGA11	0.0414676
NIT1	0.000586743	PEX13	0.0225015	PCDHGA12	0.0198138
NKAPL	0.0029012	PEX19	0.0432237	PCDHGA2	0.025262
NKIRAS2	0.0073352	PEX7	8.77e-06	PCDHGA3	0.0261577
NLRC5	0.00295319	PFDN6	1.24e-08	PCDHGA4	0.0324754
NLRP6	0.0137759	PFKFB2	0.0202816	PCDHGA5	0.0312125
NOL10	0.00529488	PFKFB3	9.29e-10	PCDHGA6	0.0386964
NOTCH4	3.87e-34	PGBD1	0.0119007	PCDHGA7	0.031444
NPAS1	0.00943408	PHC2	0.0465705	PCDHGA8	0.0359215
NPBWR1	0.00703831	PHC3	0.000337778	PCDHGA9	0.0220267
NPEPPS	1.21e-08	PHF1	1.74e-12	PCDHGB1	0.032426
NPPA	0.0254572	PHGDH	0.000892544	PCDHGB2	0.0359531
NPR2	0.00781658	PHKG1	0.00241099	PCDHGB3	0.0250982
NR1H3	0.000145808	PI4K2B	0.0318104	PCDHGB4	0.0344453
NR1I2	0.0117791	PIK3IP1	0.00448513	PCDHGB5	0.0265279
NRBF2	0.0379131	PIK3R2	7.1e-06	PCDHGB6	0.0287724
NRBP2	0.0414192	PIP4K2C	0.0171756	PCDHGB7	0.0386964
NRM	0.0424855	PITPNB	0.00314604	PCDHGC3	0.0104107
NSD1	0.00175432	PITPNM2	2.27e-07	PCDHGC4	0.0134763
NSUN2	0.0075894	PLA1A	0.031662	PCDHGC5	0.0323053
NUBP1	4.98e-08	PLA2G3	0.037951	PCNX3	0.000950106
NWD1	0.0270824	PLCG1	0.000448702	PDE4A	4.03e-07
OASL	0.0255506	PLCH2	5.37e-05	PDE4C	1.27e-07
ODC1	0.0285079	PLCL2	0.00102455	PDLIM7	9.84e-05
ODF3B	0.00100282	PLEC	0.00468139	PEA15	0.00175649
OGFOD2	7.13e-06	PLEK	5.54e-07	PEX10	3.03e-08
OLFM2	0.00612665	PLEKHB2	0.0266241	PEX19	0.000792008
OLIG1	0.0423857	PLIN5	0.00480786	PFDN6	1.89e-12
OLIG3	1.83e-08	PLXNC1	0.00225253	PFKFB3	1.05e-10
OR10C1	0.0332281	PM20D2	0.0423287	PGBD1	0.009773
OR2B2	0.000661513	PNO1	0.000986466	PGPEP1	0.000146518
OR2B3	3.5e-06	PNRC1	0.0147575	PHB	0.0338323
OR2H2	0.000121208	POM121L2	0.0165155	PHC3	0.000234457
OR2I1P	1.14e-06	POPDC2	0.000145553	PHF1	1.88e-12
OR2J1	1.22e-07	POT1	0.0475249	PHGDH	0.000114757
OR2J3	4.77e-08	POU5F1	1.19e-11	PHKG1	0.000414122
OR2W1	0.000482215	PPA2	0.00200634	PIGW	0.000147883
OR5V1	0.0173627	PPAN	0.0159629	PIGX	0.00224769
ORC2	0.0391234	PPAN-P2RY11	0.00997537	PIH1D1	0.000165272
OS9	3.72e-09	PPIL2	0.0222608	PIK3IP1	0.00551218
OVOL1	0.000277403	PPIL3	0.0208743	PIK3R2	2.12e-10
P2RY11	0.0107616	PPM1F	1.78e-08	PIP4K2C	6.43e-07
P2RY6	0.0046398	PPP1R10	0.0176937	PITHD1	0.00586031
P4HA2	0.00390263	PPP1R11	9.04e-18	PITPNB	0.0431904
PACSIN3	0.00700285	PPP1R18	0.00154255	PITPNM2	1.06e-06
PAK2	0.0193018	PPP3R1	9.46e-08	PLA2G3	0.0447309
PARP1	0.0126799	PPT2	5.15e-08	PLCG1	0.00200666
PARP10	0.0440932	PPT2-EGFL8	6.67e-12	PLCH2	0.00300913
PBX2	1.72e-21	PRAM1	0.0031733	PLEC	0.0055689
PCDHGA1	0.0497204	PRDM1	0.0050217	PLEK	1.36e-08
PCDHGA9	0.0121026	PRELID1	0.0267211	PLEKHA4	0.011288
PCNX3	0.00146947	PREX1	0.000492516	PLEKHG6	0.0380282
PDE4A	0.000129267	PRICKLE1	0.00144561	PLXNC1	0.000687251
PDE4C	1.1e-09	PRKCI	0.0425853	PM20D2	0.0427
PDE7B	2.61e-05	PRM1	6.67e-07	PNO1	2.18e-09
PDLIM7	6.92e-06	PRM2	3.23e-12	PNRC1	0.0249413
PEA15	0.00523502	PRM3	6.52e-12	POLQ	0.00626683
PERM1	0.00882137	PROSER1	0.040616	POU5F1	1.49e-19
PEX19	1.45e-06	PRPSAP2	0.0468304	PPA2	0.00824198
PEX2	0.0235265	PRR3	9.57e-06	PPAN-P2RY11	0.0296285
PEX7	1.67e-05	PRR7	2.05e-05	PPIL2	0.0357209
PFDN2	0.000517992	PRRC2A	1.29e-11	PPIL3	0.00926291
PFDN6	3.36e-09	PRRT1	1e-12	PPM1F	2.91e-08
PFKFB2	0.0220726	PRRT2	0.0115351	PPP1R10	2.82e-17
PFKFB3	0.00416861	PRSS36	0.0159752	PPP1R11	2.16e-12
PGBD1	0.00568915	PRSS8	0.0147518	PPP1R18	1.08e-15
PGGHG	0.00392024	PSMB8	1.35e-18	PPP3CB	0.0103763
PHC2	0.0470989	PSMB9	3.83e-17	PPP3R1	1.59e-06
PHC3	0.0160413	PSMC3	0.00106869	PPT2	6.92e-08
PHF1	2.41e-08	PSMD13	0.0246848	PPT2-EGFL8	6.92e-08
PHGDH	5.49e-07	PSMG1	0.00142296	PRAM1	0.015136
PI4K2B	0.0276361	PSMG3	0.0313112	PRDM1	0.00896957
PIH1D1	5.14e-06	PSORS1C1	3.59e-11	PRDX2	0.0127857
PIK3IP1	0.0341684	PSORS1C2	5.15e-08	PRELID1	0.00801719
PIK3R2	7.5e-06	PSPH	0.0276737	PREX1	0.00374767
PIP4K2C	2.47e-07	PTGER4	7.73e-09	PRICKLE1	0.00183041
PITHD1	0.0358683	PTH1R	0.0351322	PRKAA1	0.0296607
PITPNB	0.0101397	PTK6	0.000324194	PRKCQ	0.000234457
PITPNM2	1.62e-07	PTPMT1	6.36e-05	PRM1	8.53e-07
PKIA	0.000306762	PTPN13	0.0200902	PRM2	3.04e-07
PLA2G3	0.0359499	PTPN21	2.93e-07	PRM3	0.000343175
PLCG1	0.00323635	PTPN23	0.0196866	PRPF6	0.0185208
PLCH2	5.45e-08	PTPRC	0.00646541	PRR14	0.00123825
PLEC	0.00391178	PTRH2	4.61e-08	PRR3	1.47e-12
PLEK	3.21e-06	PUM1	0.0219779	PRR7	0.000580082
PLEKHJ1	0.0196199	PUS10	0.0249194	PRRC2A	5.78e-14
PLEKHN1	0.014269	PUS7L	0.00429336	PRRT1	1.06e-11
PLGRKT	0.0137132	PVR	0.0172065	PRRT2	0.00101204
PLN	0.00190977	PXT1	0.000570369	PRSS8	0.0403346
PLXNB1	0.0477947	PYCARD	0.0089452	PRXL2B	3.11e-07
PLXNC1	0.00397211	PYDC1	0.0144092	PSMB8	2.6e-17
PM20D2	0.0300366	QTRT1	0.00925985	PSMB9	6.11e-24
PNO1	2.35e-07	QTRT2	0.0356372	PSMC3	8.5e-05
POLR1B	0.0320101	RAB24	0.0242916	PSMD13	2.74e-07
POLR3A	1.23e-07	RAB3A	0.0165849	PSMG3	0.000778253
POM121L2	0.000413945	RAB5C	0.0120129	PSORS1C1	1.04e-23
POT1	0.0488443	RAD23A	0.0170106	PSORS1C2	1.3e-21
POU5F1	1.05e-11	RAD51B	1.75e-07	PSPH	0.00563284
PPA2	0.0009442	RANGAP1	0.02865	PTGER4	5.62e-10
PPAN	0.0163791	RAPGEF6	0.0146716	PTPMT1	0.0397308
PPAN-P2RY11	0.00693144	RAPSN	0.00896238	PTPN21	1.01e-09
PPIL3	0.0426111	RASIP1	0.00840885	PTPN23	0.0238221
PPM1F	2.13e-08	RAVER1	2.02e-05	PTRH2	0.00107673
PPP1R10	0.00422923	RBM15	5.23e-05	PUF60	0.00626842
PPP1R11	5.84e-11	RBM17	0.000664844	PVR	0.0029403
PPP1R18	0.00142435	REEP2	0.0224742	PXT1	0.00437849
PPP1R35	0.0498342	REL	2.7e-06	PYCARD	0.0303093
PPP2CA	0.0375377	RELA	7.68e-05	PYGM	0.00212909
PPP3R1	2.76e-06	RFTN1	0.0403709	QPRT	0.00238729
PPT2	4.77e-08	RGL2	0.000358175	QTRT1	8.71e-05
PPT2-EGFL8	4.77e-08	RGS14	0.0164923	R3HDM2	0.0342141
PRAM1	0.00228532	RHOH	7.21e-05	R3HDM4	0.0241193
PRDM1	0.0171502	RIC8A	0.034777	RAB24	0.00857502
PRDX2	0.0144716	RILPL2	0.000925407	RAB3A	7.81e-05
PRDX5	0.0103544	RING1	7.51e-08	RAB5C	0.00078701
PRELID1	0.0266199	RMI2	1.19e-11	RAD51B	8.9e-07
PREX1	0.000201368	RNASEH2A	0.014644	RANGAP1	0.0344887
PRM1	5.77e-07	RNASEH2C	4.31e-05	RAPSN	0.0108309
PRM2	4.77e-08	RNF166	0.0449244	RARS2	0.00872609
PRM3	4.77e-08	RNF185	0.0332513	RASGRF1	0.00451208
PROK1	0.00653892	RNF39	8.16e-17	RASIP1	0.0161967
PROSER1	0.0208817	RNF43	0.00515081	RAVER1	0.00145501
PRPSAP2	0.0440574	RNF5	1.08e-09	RAVER2	0.0120651
PRR14	0.0166939	RNFT1	9.85e-08	RBM15	0.00287636
PRR3	6.52e-09	RO60	3.92e-05	RBM17	1.74e-05
PRR7	0.00046129	ROBO3	0.0364373	RCL1	0.0104562
PRRC2A	9.68e-13	ROBO4	0.00884851	REL	0.00214687
PRRT1	3.27e-13	RPA3	0.00519155	RELA	0.000242028
PRRT2	0.000487148	RPAP2	1.33e-09	RFC4	0.006398
PRSS16	0.00205032	RPL5	9.84e-08	RGCC	0.0388429
PRSS36	0.00873614	RPP21	2e-12	RGL2	3.97e-12
PRSS45P	0.0154937	RPS18	0.00160184	RGS1	1.45e-05
PRSS8	0.033215	RPS6KA5	0.030138	RGS14	0.000123977
PSMB8	8.05e-22	RPS6KB1	2.52e-05	RHOH	0.0195308
PSMB9	2.55e-20	RREB1	0.0249228	RIC8A	5.76e-05
PSMC3	0.000849674	RRP12	0.00273609	RILPL1	0.0234119
PSMC6	0.0234126	RSPH3	0.0171252	RING1	9.19e-12
PSMD9	0.00616533	RSRC2	9.51e-05	RMI2	1.06e-06
PSMG3	0.00657951	RTBDN	0.014914	RNASEH2A	0.0201173
PSORS1C1	1.85e-17	RTEL1	0.00180663	RNASEH2C	0.000235774
PSORS1C2	4.77e-08	RTEL1-TNFRSF6B	0.0112758	RNF145	0.0365805
PSPH	0.026181	RUNX3	0.0270066	RNF166	0.040566
PTDSS2	0.0148288	RXRB	3.5e-05	RNF185	0.0395898
PTGER4	0.000501639	S100P	0.0205088	RNF19B	0.0340914
PTH1R	0.00568915	S1PR1	0.0192046	RNF207	0.0434827
PTH2	0.000462801	S1PR5	0.0116398	RNF39	1.06e-09
PTK6	0.0017025	SAE1	0.00226114	RNF43	0.0143034
PTPMT1	0.0237142	SAPCD1	8.36e-14	RNF5	8.94e-12
PTPN21	1.09e-07	SAR1B	0.0233776	RNFT1	1.3e-07
PTPN23	0.0144907	SART1	2.24e-06	ROBO4	0.0135114
PTRH2	0.00346086	SASS6	1.04e-05	RPAP2	4.28e-05
PUM1	0.0148916	SATB1	0.00771629	RPAP3	0.0367672
PUS7L	0.00882137	SCAP	0.0322864	RPL22	0.0241046
PVR	0.000453206	SCGB1C1	0.0268047	RPL34	0.0327876
PXT1	0.000527337	SCGN	0.0165977	RPL5	2.44e-09
PYCARD	0.00749262	SCN2B	0.00426121	RPP21	1.89e-12
PYDC1	0.00545136	SCN4B	0.0214462	RPS18	2.92e-09
QPRT	0.00261257	SCNN1A	5.15e-08	RPS6KA5	0.0218428
QTRT2	0.0470447	SEC24C	0.00709029	RPS6KB1	4.77e-07
R3HDM2	2e-08	SEC61G	0.00200634	RREB1	0.00311759
RAB24	0.0285527	SEC62	8.79e-05	RRP12	0.00581352
RAB3A	0.0258409	SECISBP2	0.00493926	RSPH3	0.00358483
RAB5C	0.0155168	SEMA4D	0.00985821	RSPH6A	0.0330115
RABGGTB	0.00270277	SEMA6B	0.0224377	RSRC2	0.000104656
RAD51B	0.000255068	SEPSECS	0.0388806	RTBDN	0.0138122
RALGAPA1	0.0101017	SETD2	0.0117018	RTEL1	0.00812104
RANGAP1	0.0269832	SFTA2	5.15e-08	RXRB	9.5e-09
RAPGEF6	0.0119541	SGO2	0.0176328	S100P	0.0223304
RAPSN	0.008047	SGSM2	0.0144134	S100PBP	0.0453591
RASIP1	0.00785376	SH3GL1	0.040122	S1PR1	2.44e-09
RAVER1	0.009159	SHMT1	0.00310735	S1PR2	0.000205121
RBM15	0.000368063	SIDT1	0.00955701	SAE1	2.35e-06
RBM17	8.91e-12	SIK3	0.0390609	SAMD10	0.0165286
RCCD1	0.0043266	SIPA1	4.85e-05	SAPCD1	1.84e-12
RCL1	0.0105574	SIRT3	0.0430897	SAR1B	0.0366817
REEP2	0.0132856	SIX5	0.0317721	SART1	0.00286937
REL	1.18e-07	SKI	5.08e-11	SBNO1	0.000372374
RELA	0.000252647	SKIV2L	5.15e-08	SCGN	0.0200872
RFTN1	0.0228118	SKP1	0.00711345	SCHIP1	0.000406892
RGCC	0.0307501	SLAMF1	0.0135968	SCN2B	0.0399255
RGL2	0.00145897	SLAMF7	0.00288669	SCN4B	0.0104591
RGS1	0.0028955	SLC10A6	0.0495823	SCNN1A	6.41e-09
RGS2	0.00378351	SLC12A5	0.0273844	SCO2	0.0407778
RHOH	0.0134893	SLC16A4	0.0236338	SCRIB	0.0187489
RIC1	0.00849574	SLC17A3	0.0330356	SEC24A	0.0215169
RILPL2	0.000853319	SLC25A19	0.0136175	SEC24C	0.0111116
RING1	2.14e-08	SLC25A29	0.00393408	SEC62	0.00591691
RMI2	4.77e-08	SLC25A38	0.0308384	SEMA4D	0.00243462
RNASEH2A	0.0154662	SLC25A42	0.00320637	SEPTIN1	6.97e-06
RNASEH2C	0.00151641	SLC25A47	0.00248876	SEPTIN11	0.0371291
RNF185	0.0314433	SLC26A1	0.0121593	SETD2	0.00858231
RNF39	4.77e-08	SLC26A10	1.59e-06	SF3B2	0.000699073
RNF41	0.0431583	SLC30A7	5.72e-05	SFT2D3	0.0286404
RNF43	0.00700285	SLC34A1	0.0200515	SFTA2	2.12e-11
RNF5	4.77e-08	SLC35A1	0.00311429	SGO2	0.0163065
RNFT1	8.98e-08	SLC35C2	0.0184136	SGSM2	0.0179565
RO60	0.00011013	SLC35E1	0.00772456	SH3GL1	0.0468379
ROBO4	0.00795906	SLC38A1	0.0497526	SHMT1	0.000699073
RPA3	0.0177477	SLC38A4	0.0126709	SIPA1	0.00112666
RPAP2	3.01e-10	SLC39A13	0.00186924	SIRT3	0.016766
RPL11	0.0086682	SLC39A8	0.00141749	SIX5	0.0219699
RPL5	1.25e-09	SLC44A2	0.0123489	SKIV2L	4.71e-13
RPP21	4.77e-08	SLC44A4	8.89e-18	SKP1	0.00681599
RPRML	0.00784171	SLC6A16	7.2e-07	SLAMF1	0.00427668
RPS18	5.64e-11	SLC9B1	0.00126981	SLAMF7	0.0447309
RPS24	1.58e-07	SLC9B2	0.00228102	SLC10A6	0.0486651
RPS25	0.025761	SLX1A	0.00209397	SLC12A5	1.86e-08
RPS6KA5	0.0141463	SMARCA4	0.0192346	SLC13A3	3.14e-07
RPS6KB1	1.68e-07	SMC4	0.00034995	SLC15A2	6.11e-06
RPS6KC1	0.00626756	SMCR8	0.000358175	SLC16A4	0.0284466
RRAGD	0.0327182	SMIM5	0.00925985	SLC17A3	0.0393857
RRAS2	0.0267917	SNN	6.44e-05	SLC17A7	6.83e-06
RREB1	0.00941093	SNORC	0.00833799	SLC22A5	0.0449863
RRP12	0.00255139	SNRNP200	0.0221924	SLC25A19	0.00279263
RSL1D1	5.11e-12	SNX14	0.00262363	SLC25A29	0.0071585
RSPH3	0.00608641	SNX32	0.00378829	SLC25A47	0.0033445
RSRC2	8.54e-05	SOAT1	0.0112758	SLC26A10	8.36e-08
RTEL1	0.00165945	SOCS1	1.52e-13	SLC2A4RG	0.00148244
RTEL1-TNFRSF6B	0.0101397	SOD2	0.0446314	SLC30A7	0.0104708
RUNX3	0.000744439	SP100	0.0145223	SLC35C2	3.37e-06
RXRB	1.4e-12	SP110	0.00959838	SLC35E1	0.0344453
S100P	0.0159797	SP140	7.42e-08	SLC35E2A	0.0254699
S1PR1	0.0177477	SPC24	0.00348759	SLC39A13	0.000484813
S1PR5	6.07e-07	SPHK1	0.0260454	SLC39A7	5.61e-06
SAE1	0.000264125	SPNS1	9.98e-05	SLC39A8	0.00177339
SAPCD1	6.49e-14	SPRED2	0.0102265	SLC44A4	8.48e-13
SAR1B	0.0452742	SPSB1	0.0157878	SLC6A16	9.13e-07
SART1	1.43e-06	SRD5A1	0.00512865	SLC9B1	0.00253339
SASS6	0.0245323	SRFBP1	0.0392755	SLC9B2	0.00251614
SATB1	0.00724008	SRSF12	0.02616	SMARCA4	0.0146821
SCAP	0.0305401	SSBP4	0.000446322	SMARCC1	0.0356254
SCGN	9.75e-05	SST	0.0138937	SMC4	8.96e-06
SCN2B	0.0215122	SSU72	0.0132585	SMCR8	0.00140862
SDC3	0.00988668	STARD7	0.0486952	SMIM40	0.00187851
SEC11C	1.19e-05	STAT3	3.31e-07	SMIM7	0.00123596
SEC24C	0.00644108	STAT4	0.00492375	SNORC	0.0175799
SEC24D	0.0418753	STAT5A	5.13e-05	SNX32	4.04e-05
SEC61G	0.00025017	STAT5B	0.0112182	SOCS1	9.71e-12
SEC62	0.00109081	STK19	5.15e-08	SOGA3	0.0409774
SECISBP2	1.07e-05	STK3	0.0359055	SP100	0.000766302
SEMA4D	0.00014739	STMN3	0.00780211	SP110	0.00451208
SEPSECS	0.0383288	STX11	0.0111195	SP140	3.37e-06
SETD2	0.00662461	STX1B	0.0125886	SPATA48	0.00681599
SEZ6L2	0.00130164	SUGP2	0.0183073	SPATS2L	0.0339765
SF3A2	0.0201209	SULF2	0.000189385	SPEF2	0.015737
SF3B2	0.0403381	SULT1A3	0.00209397	SPHK1	0.00961028
SFT2D3	0.00131987	SUMF2	0.00664346	SPI1	0.00247349
SFTA2	3.19e-12	SYK	0.000474204	SPICE1	0.0165199
SGO2	0.0201039	SYNGAP1	5.7e-12	SPSB1	0.0230883
SGSM2	0.0132689	SYNGR1	0.0188009	SRD5A1	0.00857502
SHISA5	0.0423938	TAB1	0.0130041	SRSF12	0.0281407
SHMT1	0.0028955	TAF1B	0.00424057	SRSF3	0.0394008
SIDT1	0.00384567	TAGAP	1.17e-05	STAC3	0.025532
SIDT2	0.0487514	TAOK2	0.000902041	STARD10	0.0146333
SIPA1	0.000140275	TAP1	6.15e-17	STAT3	2.01e-10
SKIDA1	0.0413239	TAP2	3.17e-20	STAT4	0.00610431
SKIL	6.57e-05	TAPBP	3.74e-05	STAT5A	3.29e-06
SKIV2L	4.77e-08	TAPBPL	0.000110729	STAT5B	5.76e-05
SKP1	0.00648306	TBC1D10B	0.00201999	STIP1	0.009842
SLAMF1	0.000645086	TBC1D2	0.00414325	STK19	1.01e-11
SLAMF6	0.00459578	TBC1D5	0.0086302	STK3	0.032679
SLAMF7	0.026822	TBKBP1	9.82e-08	STK31	0.0258421
SLC12A5	1.21e-05	TBX6	0.000115605	STMN3	0.0324761
SLC17A3	0.0312577	TCF19	5.15e-08	STX11	0.0163605
SLC17A7	2.72e-05	TCF7	0.00438739	SULF2	0.0006562
SLC25A19	0.00369674	TDRD5	0.0192415	SUMF2	0.027572
SLC25A38	0.0350165	TEAD2	0.009015	SYCE3	0.0436096
SLC25A42	0.00550803	TEC	9.94e-05	SYNGAP1	7.08e-12
SLC25A47	0.000768397	THBS2	0.00605856	SYNGR1	0.0474559
SLC26A10	1.62e-07	THEMIS	0.00611582	TAB1	0.00324603
SLC2A4RG	0.00107958	TIMMDC1	0.0063789	TADA2B	0.0134034
SLC30A7	0.000180657	TM9SF2	0.000766081	TAGAP	1.42e-07
SLC35E1	0.00703831	TMED1	0.00236188	TAOK2	0.00345815
SLC37A4	0.0324813	TMED10	0.0222608	TAP1	3.38e-24
SLC38A4	0.0120258	TMED2	0.00638641	TAP2	1.52e-13
SLC39A13	0.000895952	TMEM127	0.0124421	TAPBP	4.32e-07
SLC39A7	2.92e-12	TMEM160	0.0031337	TAPBPL	5.71e-08
SLC39A8	0.00943044	TMEM184A	0.000257854	TBC1D1	0.00368097
SLC44A2	0.00957756	TMEM219	0.00204107	TBC1D10B	5.39e-05
SLC44A4	2.05e-16	TMEM244	0.0125539	TBC1D14	0.0203192
SLC6A16	0.00411588	TMEM259	0.0246185	TBC1D2	0.00243688
SLC9B1	0.000682803	TMEM50B	0.0409443	TBKBP1	1.29e-07
SLC9B2	0.00554034	TMEM52B	1.25e-05	TBX6	0.0117993
SLMAP	0.0491279	TMEM87B	1.37e-05	TCAP	0.0236579
SMARCA4	0.0351911	TMEM8B	0.00376916	TCF19	2.47e-18
SMC4	8.04e-08	TNF	2.7e-12	TCF7	0.00143153
SMCR8	0.000269032	TNFAIP3	5.31e-09	TCP1	0.0242255
SMIM1	7.38e-10	TNFAIP8	0.00135614	TDRD5	0.0231783
SMIM5	0.00768621	TNFRSF14	5.2e-13	TEAD2	1.99e-06
SNN	6.45e-12	TNFRSF1A	0.00605811	TEC	0.00234539
SNORC	0.000757729	TNFRSF1B	0.0329406	TERT	0.048059
SOAT1	0.0101397	TNFRSF25	0.00215156	TET2	0.0048125
SOCS1	4.05e-11	TNFRSF6B	0.029393	THADA	4.18e-07
SP100	0.00563503	TNFSF14	1.02e-06	THBS2	0.00842278
SP110	0.00574451	TNIP3	0.0293006	THEMIS	0.00752789
SP140	0.00392464	TNP2	1.84e-12	THSD8	0.00405533
SP8	0.0130526	TNPO2	0.0118491	TIMM29	0.0125894
SPATA48	0.0338495	TNRC6B	0.0325189	TIMP3	0.0171748
SPC24	0.00401746	TNXB	5.15e-08	TLCD3B	0.0079527
SPEF2	0.00434637	TOP3A	0.000554277	TLR1	0.0233633
SPN	0.00151641	TOP3B	4.5e-05	TLR10	0.0458108
SPRED2	0.036355	TOR3A	0.0495615	TLR6	0.00821372
SRD5A1	0.0139284	TP53RK	0.0114707	TM9SF2	0.000188702
SRFBP1	0.0066199	TPD52L2	0.000358175	TMCO1	0.0335459
SRSF12	0.0242618	TRABD	0.000317508	TMED2	0.000196709
SRSF3	0.0423978	TRAF3	1.05e-05	TMED5	8.17e-08
SSBP4	2.9e-09	TRIM10	5.15e-08	TMEM161A	0.046178
SSU72	0.00735767	TRIM15	1.44e-06	TMEM219	0.00207488
STARD10	0.0233802	TRIM26	5.15e-08	TMEM244	0.0152396
STARD7	0.0291291	TRIM27	0.000336871	TMEM259	0.0250982
STAT3	2.85e-07	TRIM31	5.15e-08	TMEM38A	0.00238101
STAT5A	5.29e-05	TRIM38	5.25e-05	TMEM50B	0.0159953
STAT5B	0.00171307	TRIM39	1.01e-11	TMEM87B	4.37e-06
STK19	4.77e-08	TRIM39-RPP21	1.87e-08	TMEM8B	0.012586
STMN3	0.00709866	TRIM40	1.29e-11	TMIE	0.0292595
SUGP2	0.0147361	TRIM47	0.00288958	TMPPE	0.0287724
SULF2	3.46e-05	TRIM65	0.011507	TMX1	0.0240443
SUPT20H	0.0151847	TRIM71	0.0120129	TNF	6.29e-12
SYK	0.00803335	TRMT13	4.8e-10	TNFAIP3	1.83e-07
SYNGAP1	6.19e-09	TRMT61A	0.000234346	TNFAIP8	0.00262474
SYNGR1	0.026181	TSFM	2.54e-05	TNFRSF14	1.27e-07
TAB1	0.0218485	TSGA10IP	1.65e-05	TNFRSF1A	0.000587063
TAF1B	0.0121407	TSPOAP1	0.0159629	TNFRSF25	0.0026612
TAGAP	2.78e-06	TST	0.0468362	TNFRSF4	0.00302557
TAGLN	0.0444437	TTC1	2.22e-05	TNFSF14	2.52e-06
TAOK2	0.00263536	TTC25	0.0120129	TNIP3	0.0306461
TAP1	8.05e-22	TTC28	0.000686979	TNP2	7.67e-10
TAP2	2.26e-21	TTC34	6.3e-11	TNPO2	0.0271824
TAPBP	8.09e-12	TTC8	0.044096	TNRC6B	0.0196148
TAPBPL	0.000138538	TUB	0.020302	TNXB	6.92e-08
TASOR2	8.88e-12	TUBB	2.28e-07	TOP1	0.0065589
TBC1D14	0.0131614	TUBD1	2.5e-05	TOP3A	0.00157081
TBC1D2	0.000104176	TUBG1	0.0364406	TOP3B	0.00212982
TBC1D5	0.00724756	TUSC1	0.0413608	TP53RK	7.96e-08
TBCK	0.0208817	TXK	0.0243815	TPD52L2	0.000351724
TBKBP1	8.93e-08	TXNDC11	4.19e-06	TRABD	0.000209471
TBX21	0.001939	TXNDC15	0.0105588	TRAF3	9.56e-07
TBX6	0.00216788	TYK2	0.00200469	TRIM10	6.92e-08
TCF19	4.77e-08	TYMP	0.00025245	TRIM15	1.83e-06
TCF7	0.0040988	UBAC2	7.27e-05	TRIM26	6.92e-08
TDRD5	0.0183434	UBD	0.000174356	TRIM27	0.0139286
TEAD2	9.09e-05	UBE2D3	0.00114334	TRIM31	9.06e-12
TEC	3.9e-05	UBE2J1	0.0242625	TRIM39	0.0105412
TET2	0.0371669	UBE2O	0.045066	TRIM39-RPP21	2.42e-08
THBS2	0.00560145	UBXN6	0.0253733	TRIM40	6.92e-08
THEMIS	0.00564338	UCHL5	4.17e-05	TRIM47	0.0213083
TIFA	0.0415907	UCKL1	0.0289987	TRIM65	0.00315981
TM9SF2	0.000354794	UGT3A1	0.00780211	TRIM71	0.014612
TMED1	0.00221558	UMAD1	0.00437236	TRIM72	0.0172635
TMED10	0.00281983	UNC119B	0.0448173	TRIP10	0.0201173
TMED2	0.0131085	UNC13D	0.0259506	TRMO	0.0152071
TMED5	0.000909669	UNK	0.04359	TRMT61A	0.000309993
TMED9	0.0134893	USP34	0.00437836	TSBP1	6.13e-12
TMEM127	0.0290588	VAMP1	2.29e-07	TSEN54	0.00125696
TMEM160	0.00644108	VANGL2	0.00257967	TSFM	0.000642195
TMEM219	0.00151641	VARS1	1.31e-12	TSGA10IP	0.0291208
TMEM234	0.00510367	VARS2	2.05e-11	TSPAN31	0.0118725
TMEM244	0.0114755	VMP1	4.15e-08	TSPOAP1	0.0113534
TMEM259	0.0247573	VOPP1	0.0193997	TST	0.00481011
TMEM50B	0.011227	VPS13D	0.0301958	TTC1	3.1e-05
TMEM87B	0.0098464	VPS52	0.00331792	TTC21A	0.0214849
TMEM8B	0.00925128	VWA7	3.71e-12	TTC25	0.00834463
TMIE	0.0126801	WARS1	0.0297388	TTC28	0.000772732
TMX1	0.00820312	WBP2	0.0454378	TTC34	2.02e-09
TNF	2.51e-12	WDR12	0.00170299	TTLL5	0.00458269
TNFAIP3	8.42e-05	WDR46	1.2e-11	TUB	0.0246382
TNFAIP8	0.00149548	WDR5B	2.28e-06	TUBB	9.43e-13
TNFRSF14	1.08e-07	WDR92	0.00235074	TUBD1	3.92e-08
TNFRSF1A	1.41e-07	WNT8A	0.0490035	TUBG1	0.0427723
TNFRSF25	0.00200638	WTAP	0.000106412	TUBGCP6	0.00364664
TNFRSF6B	0.0277101	XPO1	0.0343309	TUSC1	0.0485331
TNFSF14	8.8e-07	YDJC	0.0056134	TVP23A	3.72e-08
TNP2	8.18e-13	YIPF2	0.00168767	TXNDC15	0.039622
TNPO2	0.0252861	YOD1	0.0172065	TYK2	0.000704828
TNRC6B	0.0271166	YPEL1	1.57e-06	UBAC2	2.55e-05
TNXB	1.63e-22	YPEL3	0.00535229	UBD	0.00022741
TOMM6	0.0179281	ZBTB12	5.93e-12	UBE2B	0.000202096
TOP1	0.00222345	ZBTB22	0.00013838	UBE2D3	0.00101503
TOP3A	0.000699761	ZBTB38	0.0452063	UBE2J1	0.0148631
TOP3B	3.65e-06	ZBTB46	0.0158336	UBE4A	0.0312556
TPD52L2	0.000407037	ZBTB9	3.52e-11	UBLCP1	0.011288
TRABD	0.000144615	ZC2HC1A	0.000135366	UBXN6	0.0188557
TRAF3	0.00025246	ZC2HC1C	0.0368559	UCKL1	0.00591691
TRAPPC4	0.0263155	ZC3H14	4.06e-08	UGT3A1	0.0094847
TRIM10	4.77e-08	ZC3H4	0.000167721	UNC13D	0.0185128
TRIM15	1.25e-06	ZC3H6	0.0194894	UNC45A	0.00799606
TRIM26	4.77e-08	ZC3HAV1	0.00420161	UNK	0.01771
TRIM27	6.29e-13	ZC3HAV1L	0.00414325	UPK2	0.0495847
TRIM31	1.05e-11	ZCWPW2	0.00448779	USF3	0.0261616
TRIM38	0.0199637	ZFP36L2	8.55e-09	USP34	0.00797363
TRIM39	4.77e-08	ZFP57	3.01e-09	VAMP1	1.79e-06
TRIM39-RPP21	1.79e-08	ZFYVE26	2.44e-06	VANGL2	0.0163778
TRIM40	4.97e-21	ZGLP1	0.000336582	VARS1	6.92e-08
TRIM47	0.00313993	ZHX3	0.00387246	VARS2	1.55e-21
TRIM59	1.77e-05	ZKSCAN3	0.0244445	VEGFB	0.0339398
TRIM62	0.0258941	ZKSCAN4	0.0115351	VMP1	1.26e-05
TRIM65	0.0103617	ZKSCAN8	0.000128291	VPS11	0.00647059
TRIM71	0.0109223	ZMIZ1	1.2e-08	VPS52	5.01e-19
TRIM72	0.0134008	ZNF140	0.0316019	VWA7	6.92e-08
TRMO	0.000527684	ZNF165	0.000265797	WARS1	0.0089538
TRMT112	0.00597665	ZNF212	0.000353218	WBP2	0.0121866
TRMT61A	0.000219652	ZNF267	0.0290874	WDR12	0.00234539
TSFM	2.21e-06	ZNF282	0.0409842	WDR46	7.04e-11
TSGA10IP	1.48e-05	ZNF292	0.000860159	WDR92	7.15e-09
TSPAN17	0.0363937	ZNF311	0.00126698	YIPF2	0.00801719
TSPAN31	3.4e-08	ZNF605	0.0325522	YJU2	0.0139474
TSPOAP1	0.0420913	ZNF646	0.026088	YPEL1	4.6e-07
TSTD1	0.0147871	ZNF652	0.0443255	YPEL2	0.023233
TTC1	4.13e-07	ZNF668	0.0203844	YPEL3	0.0283689
TTC25	0.00118088	ZNF697	0.000748958	YY1	0.00821372
TTC28	0.000634029	ZNF713	0.0229705	ZBED9	0.000209816
TTC34	1e-10	ZNF774	0.000187639	ZBTB12	1.26e-11
TTC8	0.0157903	ZNF783	0.000603336	ZBTB22	0.000183049
TTL	0.000519475	ZNRD1	5.28e-19	ZBTB38	0.0401468
TUB	0.0217021	ZNRF3	0.02867	ZBTB9	4.5e-11
TUBB	2.37e-11	ZPBP	0.0148195	ZC2HC1A	5.43e-07
TUBD1	5.11e-09	ZPBP2	0.0030199	ZC3H14	9.43e-10
TUBG1	0.0345658	ZSCAN12	0.010204	ZC3H4	6.72e-05
TUSC1	0.0390007	ZSCAN16	9.36e-05	ZC3HAV1	0.00343299
TWF1	0.0121407	ZSCAN23	1.52e-13	ZC3HAV1L	0.00504547
TXK	0.0487514	ZSCAN31	0.0130506	ZFP36L2	2.36e-06
TXLNA	0.0453107	ZSCAN9	0.00165386	ZFP57	3.84e-09
TXNDC11	5.86e-12	ZSWIM8	0.0208482	ZFYVE26	5.69e-07
TXNDC15	0.031367	ZUP1	0.0320027	ZHX3	0.00236898
TXNDC16	0.000506927			ZKSCAN3	0.0329206
TYK2	0.0406348			ZKSCAN4	0.0349143
TYMP	0.00470942			ZKSCAN8	0.00015703
UBAC2	3.67e-05			ZMIZ1	0.00136166
UBD	6.56e-05			ZNF10	0.0459286
UBE2B	0.001832			ZNF165	0.000361762
UBE2D3	0.000785196			ZNF212	0.000234791
UBE2J1	0.0361279			ZNF26	0.0430077
UBE2O	0.0425063			ZNF292	0.000930105
UBE4A	0.0209529			ZNF311	0.00495089
UBXN6	0.0239726			ZNF322	0.000506943
UCHL5	0.000121208			ZNF335	0.0187489
UCN2	0.035961			ZNF362	0.0339869
UGT3A1	0.00709866			ZNF365	0.0390766
UMAD1	0.0259405			ZNF414	0.0442783
UNC13D	0.0244894			ZNF48	4.83e-06
UNC45A	0.000333892			ZNF512B	0.00915144
UNK	0.0412208			ZNF713	0.014681
UPK2	1.45e-05			ZNF746	0.000133609
UQCC2	0.00295319			ZNF771	3.23e-05
USF1	0.00529488			ZNF774	0.000534102
USF3	0.00399069			ZNF783	0.00196893
USP34	0.00854269			ZNF84	0.0430077
VAMP1	9.51e-07			ZNHIT6	4.18e-08
VANGL2	0.00869314			ZNRD1	6.92e-08
VARS1	1.85e-12			ZNRD2	0.00916922
VARS2	2.5e-09			ZNRF3	0.00129765
VEGFB	0.0266199			ZPBP	0.00504551
VMP1	3.98e-05			ZSCAN12	0.040566
VOPP1	0.0122895			ZSCAN16	0.000139571
VPS13D	0.0154282			ZSCAN20	0.0156819
VPS37B	0.000496678			ZSCAN23	1.89e-12
VPS52	6.08e-07			ZSCAN26	0.0318193
VWA7	2.09e-12			ZSCAN31	0.00688586
WBP2	0.0428654			ZSWIM8	0.0329206
WDR12	0.0177477
WDR25	0.0417675
WDR33	0.00428915
WDR46	6.69e-10
WDR5B	1.63e-06
WDR63	0.00545136
WDR92	1.67e-07
XBP1	0.000333892
XPO1	0.0351273
YAF2	0.0241966
YOD1	0.0404356
YPEL1	1.13e-05
YPEL2	0.0147655
YPEL3	0.0385948
YY1	0.0137132
ZBTB12	3.83e-12
ZBTB22	2.25e-12
ZBTB38	0.0498169
ZBTB9	3.31e-11
ZC2HC1A	9.67e-08
ZC3H14	4.93e-06
ZC3H4	0.000148786
ZC3H7A	1.72e-11
ZC3H8	0.0300955
ZC3HAV1	0.00392464
ZC3HAV1L	0.00387433
ZCWPW2	0.0134299
ZFP36L2	5.65e-08
ZFP57	2.8e-12
ZFP64	0.0311068
ZFYVE26	0.000316669
ZGLP1	1.68e-06
ZGPAT	0.000128919
ZHX3	0.000435185
ZKSCAN3	0.000595344
ZKSCAN4	0.0043988
ZKSCAN8	0.000520696
ZMIZ1	8.67e-08
ZNF140	0.0341684
ZNF212	0.0216498
ZNF292	0.00799789
ZNF311	0.00153091
ZNF48	0.0285313
ZNF605	0.0372959
ZNF652	0.0418753
ZNF688	0.0305538
ZNF689	0.0118059
ZNF713	0.0216124
ZNF746	0.000569114
ZNF771	0.0395948
ZNF774	0.000730022
ZNF783	0.000390014
ZNF785	0.0268239
ZNHIT6	2.15e-09
ZNRD1	8.97e-17
ZPBP	0.0134751
ZPLD1	0.0221463
ZSCAN12	0.00795906
ZSCAN16	0.000227545
ZSCAN23	1.52e-12
ZSCAN31	0.000934979
ZSCAN9	0.000696674
ZSWIM6	0.0177477
ZSWIM8	0.0196038
