# Supplementary material for: Integration of epigenetic and genetic profiles identifies multiple sclerosis disease-critical cell types and genes
Source: Commun Biol. 2023 Mar 30;6:342. doi: 10.1038/s42003-023-04713-5 (PMC10063586; doi:10.1038/s42003-023-04713-5)
Supplement: Supplementary file 5 — Supplementary Data 2 [file 42003_2023_4713_MOESM5_ESM.xlsx]

## Sheet: Table S2
Common genes	B cell unique genes	monocyte unique genes	microglia unique genes
ZHX3	SLMAP	ZNF646	PIGX
TUBD1	ZPLD1	MYO9B	BTG2
ATF6B	ZNF785	FNBP1L	ORC3
FIBP	CRTAM	SLC26A1	GDF15
IL12RB1	SEC24D	SOD2	SMARCC1
H3C12	ID3	LYRM2	CD2BP2
MYL4	CCDC88B	TMEM184A	SLC15A2
RPS18	CCDC28B	GPNMB	EIF3B
MRPL4	BAK1	MAB21L3	BET1L
RBM15	SPN	H2BC13	PUF60
PXT1	GSTCD	ABCG1	DHRS11
DNAH14	FBH1	LARP7	H2AC14
AFF1	RNF41	SCGB1C1	S1PR2
GAL3ST3	C5orf24	CLEC1B	TIMP3
MALT1	KIAA1522	MTRR	ACACA
SETD2	ACTR10	GLRX2	TLR1
S100P	CD55	DNAJC5	NUDT1
ZBTB12	PLN	ATP5F1D	SEPTIN1
ZNF783	MAN2A2	PRKCI	SEPTIN11
BTN2A1	ANKRD6	TOR3A	RASGRF1
DNAI1	ZC3H7A	MRPS11	FAM89B
TXNDC15	CORO2A	ALCAM	C3
CALR3	FLT3LG	PLCL2	MAPK12
ARRDC2	H2BC21	ZPBP2	R3HDM4
CCDC12	RIC1	HSD17B4	MGAT5
C16orf92	PTH2	NOP2	PCDHGA7
TOP3A	HDAC7	EPX	LY6G6F-LY6G6D
NRM	FRRS1	SLX1A	UBLCP1
SEMA4D	DDAH1	DLL1	THADA
RAD51B	CDIPT	CBARP	H2AC8
ITLN1	NLRP6	MLN	TVP23A
AGPAT1	ASCL5	MAD2L1	H4C7
TPD52L2	CHEK1	BCAP29	TLR6
IRF1	FAM167B	SLC34A1	BORCS8-MEF2B
HLA-DRB5	PGGHG	MMP23B	ZSCAN26
SFTA2	TRMT112	HAPLN4	RNF145
BBC3	TWF1	ZC3H6	MORN1
RNF185	PLXNB1	LEPR	TLCD3B
PRAM1	IFITM5	MTOR	SPICE1
UGT3A1	HSF2	DUS4L	DHX30
MRPL38	ATPSCKMT	LEPROT	COX17
GIMAP8	CHD6	PLA1A	MYNN
SYNGAP1	INO80D	MRPS28	BRD8
PLEK	SEC11C	CALR	LZTFL1
HES5	MARCHF6	PEX13	PRKAA1
RPS6KA5	PRSS45P	NUP85	CD58
B4GALNT1	FGF1	YDJC	LRRC43
ITGA3	ATP5PD	ZC2HC1C	EIF4A3
SLC26A10	DHX15	OLR1	FTL
LIMS2	TMED9	MIDN	PCDHGC5
TOP3B	CYP7A1	TRMT13	NR3C1
H4C8	EGR1	SST	H3C1
PDLIM7	LITAF	CSE1L	CHKB
MSH5-SAPCD1	PSMC6	DDX46	SCHIP1
NR1H3	CNR1	SNX14	ASAP3
CCR9	CBX6	ISCA1	KCNK10
RBM17	DGKD	SPNS1	CHAF1A
ZNF212	NEK7	SLC35A1	YJU2
GDPD5	DNAJC7	ZNF267	TNFRSF4
HSPA1L	HUS1	PUS10	PCDHGB4
ZBTB22	RRAS2	KPNA1	KCNJ9
CIAO1	TBX21	POPDC2	BCKDK
PLCG1	INO80E	COASY	RILPL1
DDB2	CDC37L1	GPR88	SAMD10
BCLAF1	LEF1	ACADS	RPAP3
TAPBPL	HIST2H2AA4	MAST1	PRPF6
GFY	H2AC21	PTPRC	EGR2
SKP1	BLM	HSD3B7	H2BC9
ZBTB38	SF3A2	MLX	TCP1
IKZF1	DCDC2B	ACYP1	GNG14
KNTC1	KLF2	COPS6	CNRIP1
NEFH	UCN2	C1QTNF4	SYCE3
GGA3	HOXA10	NPHP4	LDLR
CTDSP2	BARD1	UNC119B	CFAP44
RING1	APOA2	NUS1	H4C5
VAMP1	FOXR1	OR2V1	RNF19B
HLA-E	IFNAR1	HACL1	PCDHGC4
C6orf15	SEZ6L2	RAD23A	BZW1
GRB2	BAD	FYB1	SMIM7
TRIM31	AP2B1	MRPL46	RARS2
PM20D2	OLIG1	KCNAB2	PCDHGA10
SIPA1	GIGYF2	MCM7	RPL22
GNPDA1	ZSWIM6	LAT	H2AC17
CYP21A2	RABGGTB	CD28	CLEC2A
NELFE	PRDX5	PSMG1	CPT1B
DGLUCY	ASPHD1	SKI	ZNF414
TUBB	FRS3	PLEKHB2	H3C6
ZSCAN16	CD3D	WNT8A	CEP83
FNIP1	C2orf69	ZUP1	KMT5A
COPA	KCTD2	COG5	OPN3
CARMIL1	AGXT2	SULT1A3	OPTC
CKB	RPS24	TMEM52B	VPS11
MAP3K14	TXLNA	FARSA	BCL7A
PHC3	HOXA7	TNFRSF1B	ZNF362
MYO15B	TXNDC16	FAM241A	PCDHGA5
TNXB	TSTD1	TIMMDC1	DNMT3A
RAB3A	INTS12	PAFAH1B2	HIRIP3
FUS	VPS37B	MACC1	TIMM29
CD6	OASL	EDEM1	THSD8
TDRD5	SMIM1	ROBO3	GPX4
KCTD18	MAZ	B3GALT6	PCDHGB2
HLA-DRA	SLAMF6	WTAP	FMOD
RNF39	NANOS2	PLIN5	H2BC14
CTSW	PDE7B	PABPN1L	SPATS2L
CELF1	DOCK6	INPP5D	BSDC1
STMN3	OLFM2	CDK11B	METTL16
ZNF774	CCDC149	CLEC12A	AATF
TRAF3	RGS2	LGI3	GIMAP1-GIMAP5
PDE4C	SLC37A4	MLH3	RFC4
HMGN4	TAGLN	COBL	POLQ
LSM4	MTF2	SLC38A1	C5orf58
SLC17A3	PSMD9	COX6A2	MIEF1
CCHCR1	CCDC84	LRG1	PCDHGA4
RHOH	ANKRD16	CIRBP	TRIP10
OGFOD2	POLR3A	ZNF668	TSEN54
CD40	PEX2	STX1B	RSPH6A
SLAMF1	H2AZ1	SIK3	ERG28
RASIP1	RCCD1	BCL3	CRTAP
TAP1	FAM83G	IGF2R	ZNF335
ZNF311	IL17RD	ZNF282	H2AC4
FCRL3	CCDC117	NIPAL1	DLL4
MED10	CEND1	SNRNP200	NRROS
TMEM87B	ELOA	CD101	GMEB2
EHMT2	TOMM6	MYL6B	ETF1
H2BC5	YAF2	SEMA6B	EFR3B
MOG	GPR137C	MFSD14A	TSBP1
PLCH2	WDR33	CBLC	FAAP20
CAVIN1	CNIH2	DENND6B	SLC22A5
C4A	PROK1	C1orf116	KCTD20
MERTK	TASOR2	CLEC9A	H4C9
DHX16	DENR	ZBTB46	NCOA5
CIITA	HOXA2	PTPN13	NEU2
DHX40	P2RY6	NANS	INAVA
KIFC1	POLR1B	ZNF697	KLF1
EVI5	PERM1	BOLA2B	GIMAP2
ARAP1	UQCC2	CEACAM3	C10orf55
IFT80	ABCA6		PCDHGA2
MARK3	C12orf43		ZNF84
TRIM65	ZC3H8		RNF207
NEU1	MYL3		FUT1
H2BC11	WDR25		MARCKS
BCL9L	CHD2		ZNF365
CCDC155	PLEKHN1		NUPR2
WDR12	ATP6V1H		PPP3CB
TAPBP	NECTIN4		CR1L
SMC4	ALDH8A1		PCDHGB7
PLXNC1	TTL		BMPR2
HLA-DQB1	MPP6		C6orf163
STAT5A	AIMP1		DNASE2
PHF1	PARP10		TLR10
MAMSTR	CAMSAP2		CD80
AHI1	H2AX		B3GNT4
LRRC25	ETS1		H4C12
FAM221B	TMEM234		SPI1
GFI1	NIT1		TMEM38A
LPIN3	SIDT2		ICMT
ZFP36L2	HIST2H2AA3		KREMEN1
FAM126B	HOXA4		NIPSNAP2
LY6G6C	GALNT14		DHPS
ATP1A1	ZNF688		NDST2
LLGL1	HOXA9		MYO19
IGSF8	CD48		ZNF10
C4orf36	GDI2		DAZL
TAB1	XBP1		CSMD2
IFITM2	USF1		ZNF322
TAGAP	PPP2CA		H2BC6
ZC3HAV1	SDC3		MEIKIN
OR2B2	GRINA		TBC1D1
IL22RA2	SUPT20H		SOGA3
H1-3	SKIDA1		IQCJ-SCHIP1
GABBR1	CD3G		KCNN1
CDSN	ZFP64		RPL34
PGBD1	PKIA		STK31
CDKN2D	PRSS16		ZBED9
RTEL1	GOSR2		HADH
VMP1	GPR17		DYNLL1
TRIM40	CYP27C1		DIAPH1
LY6G6E	PLGRKT		CCL16
MRPS7	GPR137		H3C2
ATP23	CCN1		PCDHGB5
FES	GXYLT1		TCAP
MYBPC3	CD84		CLEC1A
TTC25	TRAPPC4		JARID2
CBLB	LAPTM5		ACTL7A
ZNRD1	KIAA1328		TTC21A
IER3	PLEKHJ1		STIP1
SNORC	PPP1R35		PLEKHG6
TEAD2	RPL11		IL6ST
PACSIN3	CCT5		MPZL3
CATSPER1	MRPL58		PCDHGA8
ADCY3	HSD17B8		BCAS1
TNF	RALGAPA1		TMCO1
C12orf65	GRM4		TERT
VANGL2	TBCK		CEP19
LCK	RRAGD		CHST12
FURIN	SP8		NME5
MPV17L2	MORC2		H4C4
TMEM8B	ZNF689		TMPPE
NSD1	SKIL		TMEM161A
NCR3	INHBC		CASR
HLA-DPA1	LY9		CCDC96
FKBPL	RPS25		ZNF26
H3C4	BOLA1		MAPK11
UNC13D	FAM117B		HEXIM2
KCNH4	EIF3I		RAVER2
AVIL	CD69		GGNBP2
MPO	TRIM59		SCO2
ADRA1B	RSL1D1		PCDHGA11
LTB	DNAJB14		CR2
KCTD13	TSPAN17		ANGEL2
HLA-DOA	ATIC		OR13J1
MRFAP1L1	KLHDC9		LCN6
HLA-DMB	ESPN		PEX10
UNK	PTDSS2		ACMSD
HLA-A	ZGPAT		H3C7
NFKBIZ	ATXN2L		MAP4K2
CMC1	BHLHE41		BAG5
ANTXR1	IQCC		CASKIN2
ETV7	NDFIP1		ZNF512B
TNFRSF1A	TIFA		PRKCQ
SCGN	RPS6KC1		FAM221A
STAT3	NOL10		AP1M2
PRRT1	H2AC20		H2AC12
TRIM26	EVL		S100PBP
TMEM244	CFD		HEMGN
GLI1	NKIRAS2		PCDHGB6
PHGDH	GLS2		MAF
ICA1L	TRIM62		ABCA7
ZSWIM8	PFDN2		PLEKHA4
IFNGR2	N4BP3		SCRIB
MCCD1	RPRML		BOC
LAMTOR5	WDR63		HDAC10
CSNK2B	CCDC51		CKAP5
KIF5A	SHISA5		PCDHGB3
UBE2D3			PCDHGC3
TAOK2			ZNRD2
FCRL2			H3-3B
DDAH2			DPEP2NB
OR2I1P			NHLH1
ARFGEF2			TUBGCP6
ZC3HAV1L			PIGW
AGER			IL12B
TCF19			H3C3
TRIM27			STAC3
ADO			PRXL2B
GALC			PAGR1
TBKBP1			SMIM40
MICA			PHB
CHCHD1			SLC13A3
UBE2J1			PYGM
ATG4D			NXPE3
C11orf49			PANK4
FBXW9			SBNO1
SULF2			SEC24A
SLC30A7			ZSCAN20
ZSCAN12			TTLL5
FAM180B			GLB1
MADD			SLC35E2A
TUB			LBH
ACLY			PCDHGA6
GTF2H4			HAP1
HSPA1A			HSD17B14
KIAA0232			H2BC3
PFKFB3			TADA2B
LST1			HORMAD1
CDK4			IWS1
OLIG3			CALML6
CCDC85B			H4C1
PCDHGA9			PCDHGB1
CISD2			PGPEP1
ANAPC1			PCDHGA3
KAT8			FLVCR2
RAPSN			GPR108
PPP1R10			NRXN2
YPEL1			HCLS1
PRM3			ACTR2
GNG2			CHKB-CPT1B
ZKSCAN4			H2BC17
RNF43			BORCS8
TMED2			KLF3
MEF2B			MPST
KAT5
PSMB8
MAS1L
GNL1
KIF9
PITPNM2
IL3
ARHGAP19
SLC6A16
UBD
GJB7
VARS2
ZNF713
ABHD16B
GPAT2
TMEM259
MUS81
DTWD2
KEAP1
PRM1
KIAA1841
GPR18
IL10RB
C19orf44
RSPH3
RNF5
MMEL1
KRI1
KLHL25
DHRS3
AIF1
GPR160
ABT1
RAVER1
CD86
ATG16L2
SKIV2L
CCDC62
ZNF292
MYO7B
TNFAIP3
OR10C1
CLIC1
APOM
ZC2HC1A
SLC9B2
SHMT1
CLTC
HLA-DQA1
FOXA3
ZC3H14
HES3
CAMK2G
MRFAP1
TNFRSF25
PPT2-EGFL8
H4C11
PTGER4
KDM3B
LIMK2
TRIM47
TSGA10IP
BANF1
PRDM1
TNRC6B
NDUFB3
PARP1
LY6G5C
CCR4
BAG6
CXCR5
DDX55
NSUN2
H2BC4
ITGAM
RAB24
PTPN23
C4B
CASQ1
H2BC12
MUC22
GPX6
PPT2
DOC2A
DPH5
HLA-F
CDC27
IQCN
CD37
ALDH1L1
TSPOAP1
PLA2G3
MDC1
EGFL8
LMAN2
P4HA2
SLC25A47
NBEAL2
GPR65
PPIL3
B3GALT4
CARM1
TRABD
MTFR2
IFITM3
BTN1A1
COL11A2
WDR46
IL2RA
LY6G6D
PSMG3
FLCN
OR2J3
MARCHF9
BCL2L11
RNASEH2C
SP100
SP110
MSH5
GPR183
PPAN-P2RY11
MAPK1
RNFT1
GOLGB1
DXO
NFKBIL1
NPEPPS
ICAM4
WDR92
JAML
NUBP1
CYP27B1
NLRC5
PPP3R1
ARL17B
CYP20A1
PSORS1C1
PEA15
TAP2
RREB1
IZUMO1
TYK2
RPL5
SEC24C
OR2H2
S1PR1
TTC28
UBAC2
ANKRD36C
GLMN
ZKSCAN8
SRD5A1
AP5B1
MCM9
DOK3
GDPD3
PTPN21
SAPCD1
GIMAP4
CLEC7A
IQGAP1
FIGNL1
ABCF1
CFL1
SMARCA4
HOOK2
ZBTB9
TNP2
ITPKB
HLA-DPB1
STAT5B
IRF5
DDX6
INSL4
PFDN6
SLC39A13
TTC34
HNRNPM
IFI30
TMEM50B
CORO1A
MICB
SP140
OS9
SLC35E1
GPSM3
ROBO4
TNFAIP8
EFEMP2
ICAM1
HLA-DQA2
NIF3L1
JADE2
PIK3R2
MAPK3
USP34
LY6G6F
TUBG1
KLHL18
PRR7
DAXX
THBS2
ELMO1
HLA-G
PLEC
VWA7
NCAPD2
SART1
EEF1AKMT3
WBP2
C2
TEC
RGL2
GSDMB
MXD3
EXTL2
TRIM39
RELA
TRIM71
SOCS1
SLC25A19
DDC
NPR2
TNFRSF14
H2AC11
ZFYVE26
TUSC1
FCRL4
MPIG6B
RAB5C
TM9SF2
INHBE
PIP4K2C
ACSF3
CDC37
SLAMF7
FCRL5
PRRC2A
SLC12A5
ATP6V1G2-DDX39B
ODC1
RRP12
TRIM10
CADM1
NOTCH4
ZSCAN31
IL7R
KCNC4
SEC62
DDX59
NKAPL
NADK
DIPK1A
RNASEH2A
HFE
STK19
H2AC7
SLC39A8
ICAM3
ARC
BTNL2
REL
IFNGR1
ATP6V1G2
ZSCAN23
PRELID1
FAM162A
LY6G5B
PSORS1C2
HLA-DMA
AMN
UBXN6
AKAP13
HLA-DRB1
PPA2
TMEM219
CLEC16A
ATP6V0A1
BRD2
FTCDNL1
MPHOSPH9
CLEC2D
HBS1L
HLA-B
NCAPH2
HSPA1B
JAK1
MGAT3
ZC3H4
GPX5
ACSL6
FLOT1
PPP1R11
GPANK1
ZMIZ1
CHERP
CFLAR
CFB
OR5V1
PTPMT1
TRIM39-RPP21
PTRH2
SGSM2
LSM2
FOXP1
RPP21
VPS52
PPM1F
GIMAP5
RSRC2
MUC21
TBC1D2
PEX19
EFCAB13
POU5F1
CNP
LRP4
HLA-DQB2
IRF8
NFKB1
PNO1
MANBA
RPAP2
MRPL51
ITGB3
PRM2
MED26
ZKSCAN3
CLIP1
NEK9
OVOL1
PREX1
GNB1
HLA-DOB
MIF4GD
PSMC3
SAE1
ARHGEF25
COX4I1
DDX39B
PRSS8
TCF7
EIF1AD
CTSH
DDR1
DKKL1
C6orf47
SLC9B1
DEXI
MIEF2
HLA-C
IFNAR2
KPNB1
NRBF2
LTA
ODF3B
PCNX3
MORF4L1
GAPDH
PPP1R18
EPS15L1
FUT2
SGO2
ETV6
TSFM
SCN2B
EMILIN3
TBX6
MALSU1
BCL10
KPNA6
LYRM7
DTX3
HCRT
TNPO2
CYBRD1
BACH2
TNFSF14
PRRT2
TRIM15
DDX41
HINT1
ZFP57
FLII
MAP3K11
H2BC15
APOL3
CUTA
CD3E
FCRL1
CCDC58
PBX2
RMI2
CYP24A1
EVPL
CCT6A
HSPB9
TTC1
ICAM5
PITPNB
SYNGR1
C2orf74
PYCARD
CDK3
PDE4A
IL7
SAR1B
YPEL3
THEMIS
TRMT61A
H1-4
CSF2RB
ZPBP
MAST3
ABHD16A
KLRB1
VARS1
ALPK2
PVR
PRR3
SRSF12
PSMB9
RANGAP1
CSF2
SMCR8
ITPR3
RPS6KB1
METTL1
MMP9
PSPH
DCAF8
PIK3IP1
BLOC1S4
MLXIP
SLC44A4
RXRB
