# Supplementary material for: Integration of epigenetic and genetic profiles identifies multiple sclerosis disease-critical cell types and genes
Source: Commun Biol. 2023 Mar 30;6:342. doi: 10.1038/s42003-023-04713-5 (PMC10063586; doi:10.1038/s42003-023-04713-5)
Supplement: Supplementary file 6 — Supplementary Data 3 [file 42003_2023_4713_MOESM6_ESM.xlsx]

## Sheet: Sheet1
B cell	monocyte	microglia
ZHX3	TNIP3	TNIP3
TUBD1	ZHX3	ZHX3
FIBP	TUBD1	TUBD1
IL12RB1	FIBP	FIBP
ZPLD1	IL12RB1	IL12RB1
TMEM160	NCF4	NCF4
PXT1	TMEM160	PXT1
AFF1	PXT1	AFF1
GAL3ST3	AFF1	GAL3ST3
MALT1	GAL3ST3	MALT1
CALR3	MALT1	CALR3
CCDC88B	CALR3	SLC15A2
HOXA1	HOXA1	EIF3B
PLEK	PLEK	PLEK
B4GALNT1	B4GALNT1	DHRS11
ZNF48	SLC26A10	B4GALNT1
SLC26A10	RUNX3	ZNF48
RUNX3	TOP3B	SLC26A10
TOP3B	NR1H3	TOP3B
NR1H3	CLCN6	NR1H3
CLCN6	MTHFR	PLCG1
MTHFR	PLCG1	DDB2
PLCG1	DDB2	ZBTB38
DDB2	ZBTB38	IKZF1
ZBTB38	IKZF1	GGA3
IKZF1	GGA3	C3
GGA3	NPAS1	GRB2
NPAS1	GRB2	SIPA1
GRB2	SIPA1	COPA
SIPA1	COPA	MAP3K14
DDAH1	MAP3K14	MYO15B
COPA	MYO15B	RAB3A
FAM167B	ZPBP2	CD6
MAP3K14	RAB3A	CTSW
MYO15B	HSD17B4	ZNF774
RAB3A	CD6	TRAF3
CD6	CTSW	PDE4C
CTSW	ZNF774	RHOH
ZNF774	TRAF3	STAT4
TRAF3	PDE4C	OGFOD2
PDE4C	RHOH	CD40
RHOH	STAT4	SLAMF1
CHD6	OGFOD2	FCRL3
OGFOD2	CD40	TMEM87B
CD40	BDH2	PLCH2
BDH2	KLHDC7B	MERTK
KLHDC7B	SLAMF1	MYNN
SLAMF1	FCRL3	EVI5
FCRL3	TMEM87B	BCL9L
TMEM87B	PLCH2	CCDC155
PLCH2	MERTK	LTBR
MERTK	EVI5	PLXNC1
EVI5	BCL9L	STAT5A
BCL9L	CCDC155	CD58
CCDC155	LTBR	C11orf68
PLXNC1	PLXNC1	AHI1
STAT5A	STAT5A	RGS14
C11orf68	AHI1	GFI1
AHI1	RGS14	LPIN3
GFI1	GFI1	ZFP36L2
LPIN3	LPIN3	C4orf36
ZFP36L2	ZFP36L2	CHKB
C4orf36	C4orf36	IFITM2
IFITM2	SLC34A1	TAGAP
TAGAP	IFITM2	ZC3HAV1
ZC3HAV1	TAGAP	IL22RA2
IL22RA2	ZC3HAV1	RTEL1
RRAS2	IL22RA2	VMP1
TBX21	RTEL1	MRPS7
INO80E	VMP1	CHAF1A
RTEL1	MRPS7	MYBPC3
VMP1	MYBPC3	CBLB
LEF1	CBLB	TEAD2
MRPS7	TEAD2	CATSPER1
MYBPC3	CATSPER1	ADCY3
CBLB	ADCY3	C12orf65
TEAD2	EHBP1L1	VANGL2
CATSPER1	C12orf65	LCK
ADCY3	VANGL2	MPV17L2
EHBP1L1	LCK	NSD1
C12orf65	MPV17L2	LDLR
VANGL2	NSD1	NFKBIZ
LCK	NUP85	CMC1
MPV17L2	NFKBIZ	ETV7
NSD1	CMC1	TNFRSF1A
HOXA10	ETV7	CPT1B
NFKBIZ	TNFRSF1A	STAT3
CMC1	STAT3	PHGDH
ETV7	PHGDH	ZSWIM8
TNFRSF1A	ZSWIM8	IFNGR2
STAT3	IFNGR2	CEP83
PHGDH	UBE2D3	UBE2D3
ZSWIM8	TAOK2	TAOK2
IFNGR2	FCRL2	FCRL2
UBE2D3	ZC3HAV1L	ZC3HAV1L
TAOK2	ADO	ADO
FCRL2	GALC	GALC
ZC3HAV1L	TBKBP1	TBKBP1
ADO	ATG4D	IL20RA
GALC	LRRC34	ATG4D
TBKBP1	C1orf52	LRRC34
IL20RA	SLC30A7	SLC30A7
ATG4D	MADD	MADD
C1orf52	CCDC85B	CCDC85B
SLC30A7	CISD2	CISD2
MADD	RAPSN	IL15RA
CCDC85B	GNG2	RAPSN
CISD2	PITPNM2	GNG2
IL15RA	SLC6A16	SF3B2
RAPSN	MUS81	PITPNM2
GNG2	KEAP1	SLC6A16
SF3B2	KIAA1841	MUS81
PITPNM2	IL10RB	KEAP1
SLC6A16	C19orf44	KIAA1841
MUS81	RSPH3	IL10RB
KEAP1	MMEL1	C19orf44
KIAA1841	KRI1	RSPH3
IL10RB	SH3GL1	MMEL1
C19orf44	TNFAIP3	KRI1
RSPH3	IL12A	IQCB1
MMEL1	PUS10	SH3GL1
KRI1	ZC2HC1A	TSPAN31
HOXA7	SLC9B2	TNFAIP3
IQCB1	CAMK2G	IL12A
TSPAN31	TNFRSF25	ZC2HC1A
TNFAIP3	PTGER4	SLC9B2
ZC2HC1A	LIMK2	TSEN54
SLC9B2	TSGA10IP	AGAP2
AGAP2	BANF1	CAMK2G
CAMK2G	CCR4	TNFRSF25
TNFRSF25	CXCR5	PTGER4
PTGER4	MLX	LIMK2
LIMK2	RILPL2	RGS1
RGS1	CASQ1	TSGA10IP
TSGA10IP	DOC2A	BANF1
BANF1	HES2	CCR4
CCR4	DPH5	CXCR5
CXCR5	ARHGAP31	KCTD20
RILPL2	CD37	NCOA5
CASQ1	PLA2G3	CASQ1
DOC2A	LMAN2	DOC2A
HES2	IFITM3	DPH5
DPH5	GATA3	CD37
ARHGAP31	IL2RA	PLA2G3
CD37	SP110	LMAN2
PLA2G3	MAPK1	IFITM3
LMAN2	RNFT1	GATA3
IFITM3	GOLGB1	IL2RA
IL2RA	NPEPPS	ZNF365
SP110	TXK	SP110
LIME1	CYP27B1	LIME1
MAPK1	NLRC5	MAPK1
RNFT1	RREB1	RNFT1
GOLGB1	FNBP4	GOLGB1
NPEPPS	TYK2	NPEPPS
TXK	SEC24C	CD80
CYP27B1	SLC10A6	CYP27B1
NLRC5	SNX32	NLRC5
RREB1	AP5B1	SPI1
FNBP4	MCM9	RREB1
TYK2	GDPD3	TYK2
CDK2AP1	IQGAP1	CDK2AP1
CLECL1	CFL1	CLECL1
SEC24C	CD28	SEC24C
AP5B1	SMARCA4	SLC10A6
MCM9	TNP2	NDST2
GDPD3	IRF5	MYO19
IQGAP1	DDX6	SNX32
CFL1	CEP85L	AP5B1
ALDH8A1	SLC39A13	MCM9
SMARCA4	TTC34	GDPD3
TNP2	IFI30	IQGAP1
IRF5	TMEM50B	CFL1
DDX6	CORO1A	SMARCA4
CEP85L	SP140	TNP2
SLC39A13	OS9	IRF5
TTC34	SLC35E1	DDX6
TET2	CST6	SLC39A13
IFI30	TNFAIP8	TTC34
TMEM50B	EFEMP2	TET2
CORO1A	JADE2	IFI30
SP140	MAPK3	TMEM50B
OS9	USP34	CORO1A
SLC35E1	ELMO1	SP140
CST6	PLEC	OS9
TNFAIP8	SART1	SLC35E1
EFEMP2	TEC	TNFAIP8
PARP10	NCOA1	EFEMP2
JADE2	GSDMB	JADE2
MAPK3	MXD3	TCAP
USP34	SLC25A19	MAPK3
ELMO1	TNFRSF14	JARID2
PLEC	FCRL4	USP34
SART1	RAB5C	PLEKHG6
ETS1	TM9SF2	ELMO1
TEC	PIP4K2C	PLEC
NCOA1	SLAMF7	IL6ST
GSDMB	FCRL5	SART1
MXD3	SLC12A5	TEC
HOXA4	IL7R	BCAS1
SLC25A19	ICAM3	GSDMB
TNFRSF14	REL	MXD3
FCRL4	UBXN6	SLC25A19
ILDR1	TBC1D10B	CHST12
RAB5C	PPA2	TNFRSF14
CD48	CLEC16A	FCRL4
TM9SF2	MPHOSPH9	ILDR1
PIP4K2C	CLEC2D	RAB5C
SLAMF7	HBS1L	TM9SF2
FCRL5	NCAPH2	PIP4K2C
SLC12A5	JAK1	SLAMF7
IL7R	S1PR5	FCRL5
PKIA	ZC3H4	SLC12A5
ICAM3	SCNN1A	IL7R
REL	ZMIZ1	RAVER2
CRTC3	FOXP1	GGNBP2
UBXN6	PPM1F	ICAM3
GPR137	EFCAB13	SCO2
PPA2	LRP4	REL
CLEC16A	L3MBTL3	CRTC3
SLC2A4RG	IRF8	UBXN6
MPHOSPH9	NFKB1	TBC1D10B
CLEC2D	MANBA	CASKIN2
HBS1L	TNFRSF6B	PPA2
ZNF746	ITGB3	CLEC16A
NCAPH2	PRM2	SLC2A4RG
JAK1	MIF4GD	MPHOSPH9
S1PR5	PSMC3	CLEC2D
ZC3H4	NIPAL1	HBS1L
ZMIZ1	ARHGEF25	ZNF746
FOXP1	TCF7	NCAPH2
PPM1F	CTSH	JAK1
EFCAB13	IDE	AP1M2
LRP4	DKKL1	ZC3H4
IRF8	KIF21B	SCNN1A
NFKB1	LRRIQ4	ZMIZ1
TNFRSF6B	DEXI	FOXP1
MANBA	SPRED2	PPM1F
LMF2	ODF3B	EFCAB13
ITGB3	MORF4L1	LRP4
PRM2	EPS15L1	L3MBTL3
ASF1A	TSFM	IRF8
MIF4GD	EMILIN3	NFKB1
PSMC3	TBX6	MANBA
ARHGEF25	BCL10	LMF2
TCF7	MTCH2	ITGB3
LY9	BACH2	PRM2
CTSH	TNFSF14	ASF1A
DKKL1	MAP3K11	MIF4GD
DEXI	FCRL1	PSMC3
CDKN2AIPNL	PTPN13	PIGW
SPRED2	RMI2	IL12B
ODF3B	CYP24A1	ARHGEF25
MORF4L1	TYMP	TCF7
EPS15L1	C2orf74	CTSH
TSFM	PDE4A	IDE
EMILIN3	SATB1	DKKL1
TBX6	YPEL3	KIF21B
BCL10	CSF2RB	LRRIQ4
BACH2	MAST3	CDKN2AIPNL
TNFSF14	KLRB1	DEXI
ESPN	ALPK2	ODF3B
ZGPAT	PVR	MORF4L1
MAP3K11	MYB	PANK4
NDFIP1	PIK3IP1	EPS15L1
FCRL1		SBNO1
RMI2		TSFM
CYP24A1		EMILIN3
FOSL1		TBX6
TYMP		GLB1
C2orf74		BCL10
PDE4A		MTCH2
SATB1		BACH2
YPEL3		TNFSF14
CSF2RB		LBH
MAST3		MAP3K11
VEGFB		FCRL1
EAF2		RMI2
KLRB1		CYP24A1
ALPK2		FOSL1
PVR		C2orf74
MYB		PDE4A
PIK3IP1		YPEL3
		FLVCR2
		CSF2RB
		MAST3
		VEGFB
		EAF2
		KLRB1
		ALPK2
		PVR
		HCLS1
		ACTR2
		PIK3IP1
