# Supplementary material for: Integration of epigenetic and genetic profiles identifies multiple sclerosis disease-critical cell types and genes
Source: Commun Biol. 2023 Mar 30;6:342. doi: 10.1038/s42003-023-04713-5 (PMC10063586; doi:10.1038/s42003-023-04713-5)
Supplement: Supplementary file 7 — Supplementary Data 4 [file 42003_2023_4713_MOESM7_ESM.xlsx]

## Sheet: Sheet1
GroupID	Category	Term	Description	LogP	Log(q-value)	InTerm_InList	Genes	Symbols
1_Summary	Reactome Gene Sets	R-HSA-1280215	Cytokine Signaling in Immune system	-33.3739	-29.0258	84/715	177,818,942,958,1072,1437,1439,1901,2885,3105,3106,3107,3113,3115,3117,3118,3119,3120,3122,3123,3127,3133,3134,3135,3383,3394,3455,3459,3460,3559,3562,3574,3575,3588,3594,3659,3663,3684,3716,3837,3932,4049,4050,4261,4318,4790,5296,5335,5594,5595,5696,5698,5702,5970,6500,6597,6672,6774,6776,6777,7006,7124,7132,7187,7297,7323,7726,8351,8356,8651,8718,8740,8764,9020,9252,10018,10107,10410,10437,1045…	AGER,CAMK2G,CD86,CD40,CFL1,CSF2,CSF2RB,S1PR1,GRB2,HLA-A,HLA-B,HLA-C,HLA-DPA1,HLA-DPB1,HLA-DQA1,HLA-DQA2,HLA-DQB1,HLA-DQB2,HLA-DRA,HLA-DRB1,HLA-DRB5,HLA-E,HLA-F,HLA-G,ICAM1,IRF8,IFNAR2,IFNGR1,IFNGR2,IL2RA,IL3,IL7,IL7R,IL10RB,IL12RB1,IRF1,IRF5,ITGAM,JAK1,KPNB1,LCK,LTA,LTB,CIITA,MMP9,NFKB1,PIK3R2,PLCG1,MAPK1,MAPK3,PSMB8,PSMB9,PSMC3,RELA,SKP1,SMARCA4,SP100,STAT3,STAT5A,STAT5B,TEC,TNF,TNFRSF1A,TRAF3,T…
2_Summary	KEGG Pathway	hsa05166	Human T-cell leukemia virus 1 infection	-25.8963	-21.8492	43/222	109,916,958,996,1019,1388,1437,3105,3106,3107,3108,3109,3111,3112,3113,3115,3117,3118,3119,3122,3123,3127,3133,3134,3135,3383,3559,3716,3932,4049,4790,5296,5534,5594,5595,5970,6776,6777,7124,7132,9020,10524,64682,818,3120,3394,3459,3460,3659,3663,4261,6672,7726,8651,10107,10437,11074,1643,3455,5702,6774,6890,6891,6892,7128,7187,7297,10018,10454,51128,55080,942,3303,3304,3305,3588,3594,5335,6257,3…	ADCY3,CD3E,CD40,CDC27,CDK4,ATF6B,CSF2,HLA-A,HLA-B,HLA-C,HLA-DMA,HLA-DMB,HLA-DOA,HLA-DOB,HLA-DPA1,HLA-DPB1,HLA-DQA1,HLA-DQA2,HLA-DQB1,HLA-DRA,HLA-DRB1,HLA-DRB5,HLA-E,HLA-F,HLA-G,ICAM1,IL2RA,JAK1,LCK,LTA,NFKB1,PIK3R2,PPP3R1,MAPK1,MAPK3,RELA,STAT5A,STAT5B,TNF,TNFRSF1A,MAP3K14,KAT5,ANAPC1,CAMK2G,HLA-DQB2,IRF8,IFNGR1,IFNGR2,IRF1,IRF5,CIITA,SP100,TRIM26,SOCS1,TRIM10,IFI30,TRIM31,DDB2,IFNAR2,PSMC3,STAT3…
3_Summary	Reactome Gene Sets	R-HSA-1280218	Adaptive Immune System	-25.2715	-21.5255	76/769	696,868,916,942,958,996,1213,1512,2885,3105,3106,3107,3109,3111,3112,3113,3115,3117,3118,3119,3120,3122,3123,3127,3133,3134,3135,3383,3385,3386,3710,3798,3820,3932,4277,4790,5296,5335,5534,5696,5698,5702,5817,5966,5970,6494,6500,6890,6891,6892,7087,7323,8651,8764,8915,9020,9520,9632,9817,10437,10892,11120,11146,29121,51128,51465,56244,56658,57823,64410,64682,84261,120425,131405,259197,100507436	BTN1A1,CBLB,CD3E,CD86,CD40,CDC27,CLTC,CTSH,GRB2,HLA-A,HLA-B,HLA-C,HLA-DMB,HLA-DOA,HLA-DOB,HLA-DPA1,HLA-DPB1,HLA-DQA1,HLA-DQA2,HLA-DQB1,HLA-DQB2,HLA-DRA,HLA-DRB1,HLA-DRB5,HLA-E,HLA-F,HLA-G,ICAM1,ICAM3,ICAM4,ITPR3,KIF5A,KLRB1,LCK,MICB,NFKB1,PIK3R2,PLCG1,PPP3R1,PSMB8,PSMB9,PSMC3,PVR,REL,RELA,SIPA1,SKP1,TAP1,TAP2,TAPBP,ICAM5,UBE2D3,SOCS1,TNFRSF14,BCL10,MAP3K14,NPEPPS,SEC24C,KEAP1,IFI30,MALT1,BTN2A1,G…
4_Summary	GO Biological Processes	GO:1903039	positive regulation of leukocyte cell-cell adhesion	-24.5634	-20.9349	45/265	177,199,399,916,923,942,3105,3108,3109,3111,3112,3113,3115,3117,3118,3119,3120,3122,3123,3127,3133,3135,3559,3574,3575,3594,3707,3932,5970,6504,6597,6777,7124,7297,8651,8740,8764,8915,9092,10524,10892,11151,29108,57178,64332,3716,10211,25930,3675,6239,9647,30008,55604,55679,57580,201163,201294,639,678,868,958,1880,2242,3077,3134,3659,3684,6932,7128,7940,10062,10461,11146,27166,50487,64581,84106,1…	AGER,AIF1,RHOH,CD3E,CD6,CD86,HLA-A,HLA-DMA,HLA-DMB,HLA-DOA,HLA-DOB,HLA-DPA1,HLA-DPB1,HLA-DQA1,HLA-DQA2,HLA-DQB1,HLA-DQB2,HLA-DRA,HLA-DRB1,HLA-DRB5,HLA-E,HLA-G,IL2RA,IL7,IL7R,IL12RB1,ITPKB,LCK,RELA,SLAMF1,SMARCA4,STAT5B,TNF,TYK2,SOCS1,TNFSF14,TNFRSF14,BCL10,SART1,KAT5,MALT1,CORO1A,PYCARD,ZMIZ1,NFKBIZ,JAK1,FLOT1,PTPN23,ITGA3,RREB1,PPM1F,EFEMP2,CARMIL1,LIMS2,PREX1,FLCN,UNC13D,PRDM1,ZFP36L2,CBLB,CD40…
5_Summary	GO Biological Processes	GO:0045321	leukocyte activation	-20.1729	-17.3162	56/526	177,199,399,643,678,868,916,923,942,958,1437,1880,2841,3105,3133,3383,3394,3459,3460,3574,3575,3659,3684,3707,3932,4277,5296,5734,6504,6774,6777,6932,7124,7917,8740,10320,10461,10537,10803,10892,11151,27086,29108,29781,50487,57580,57823,64581,80758,96459,115350,120425,201294,259197,387357,100507436,1192,3690,5341,9158,55330,142,1233,2120,2672,3123,3135,3562,3716,4049,4050,4318,4855,5594,5595,7128…	AGER,AIF1,RHOH,CXCR5,ZFP36L2,CBLB,CD3E,CD6,CD86,CD40,CSF2,GPR183,GPR18,HLA-A,HLA-E,ICAM1,IRF8,IFNGR1,IFNGR2,IL7,IL7R,IRF1,ITGAM,ITPKB,LCK,MICB,PIK3R2,PTGER4,SLAMF1,STAT3,STAT5B,TCF7,TNF,BAG6,TNFSF14,IKZF1,MERTK,UBD,CCR9,MALT1,CORO1A,FOXP1,PYCARD,NCAPH2,PLA2G3,PREX1,SLAMF7,CLEC7A,PRR7,FNIP1,FCRL1,JAML,UNC13D,NCR3,THEMIS,MICA,CLIC1,ITGB3,PLEK,FIBP,BLOC1S4,PARP1,CCR4,ETV6,GFI1,HLA-DRB1,HLA-G,IL3,JAK…
6_Summary	KEGG Pathway	hsa05167	Kaposi sarcoma-associated herpesvirus infection	-17.2346	-14.559	32/194	942,1019,1233,1437,2782,3105,3106,3107,3133,3134,3135,3383,3455,3459,3710,3716,4277,4790,5296,5335,5534,5594,5595,5970,6774,6932,7132,7187,7297,54331,57580,100507436,1388,2885,2968,3017,5966,6672,6776,6777,8341,8347,8363,8365,8970,85236,109,3588,3690,5734,6198,6890,6891,6892,7124,11214,534,535,3659,3675,3996,4855,7058,7148,7283,388585,390992,916,1072,3985,6500,10454,3460,3932,259197,678	CD86,CDK4,CCR4,CSF2,GNB1,HLA-A,HLA-B,HLA-C,HLA-E,HLA-F,HLA-G,ICAM1,IFNAR2,IFNGR1,ITPR3,JAK1,MICB,NFKB1,PIK3R2,PLCG1,PPP3R1,MAPK1,MAPK3,RELA,STAT3,TCF7,TNFRSF1A,TRAF3,TYK2,GNG2,PREX1,MICA,ATF6B,GRB2,GTF2H4,H2BC5,REL,SP100,STAT5A,STAT5B,H2BC15,H2BC4,H4C11,H4C8,H2BC11,H2BC12,ADCY3,IL10RB,ITGB3,PTGER4,RPS6KB1,TAP1,TAP2,TAPBP,TNF,AKAP13,ATP6V1G2,ATP6V0A1,IRF1,ITGA3,LLGL1,NOTCH4,THBS2,TNXB,TUBG1,HES5,H…
7_Summary	GO Biological Processes	GO:0050778	positive regulation of immune response	-14.6885	-12.0886	50/567	629,696,717,720,721,868,916,942,958,3105,3106,3109,3115,3119,3122,3123,3133,3134,3135,3594,3684,3932,4049,4277,4340,5335,5594,5817,5970,6504,6777,7006,7124,7297,7917,8915,10892,11120,23705,27086,29108,50487,56244,64332,64581,84106,84166,91445,259197,387357,1512,7128,7187	CFB,BTN1A1,C2,C4A,C4B,CBLB,CD3E,CD86,CD40,HLA-A,HLA-B,HLA-DMB,HLA-DPB1,HLA-DQB1,HLA-DRA,HLA-DRB1,HLA-E,HLA-F,HLA-G,IL12RB1,ITGAM,LCK,LTA,MICB,MOG,PLCG1,MAPK1,PVR,RELA,SLAMF1,STAT5B,TEC,TNF,TYK2,BAG6,BCL10,MALT1,BTN2A1,CADM1,FOXP1,PYCARD,PLA2G3,BTNL2,NFKBIZ,CLEC7A,PRAM1,NLRC5,RNF185,NCR3,THEMIS,CTSH,TNFAIP3,TRAF3
8_Summary	GO Biological Processes	GO:0002483	antigen processing and presentation of endogenous peptide antigen	-13.4648	-10.9229	11/18	3105,3106,3107,3122,3123,3133,3134,3135,6890,6891,6892,10437,51128,55080,3394,3455,3659,3663,3716,3837,5696,7297,8651,10410,10581,177,958,2242,3077,3383,3575,3594,3684,4049,5817,6504,6777,7124,10892,23705,50487,64581,84106,201294,259197,100507436,5987,7128,8764,29108,64332,942,3109,8915,115352,9632,868,2841,3111,3112,3559,5045,5335,5734,7940,8815,10062,10461,11146,84166,140775,4277,4795,5595,7187…	HLA-A,HLA-B,HLA-C,HLA-DRA,HLA-DRB1,HLA-E,HLA-F,HLA-G,TAP1,TAP2,TAPBP,IFI30,SAR1B,TAPBPL,IRF8,IFNAR2,IRF1,IRF5,JAK1,KPNB1,PSMB8,TYK2,SOCS1,IFITM3,IFITM2,AGER,CD40,FES,HFE,ICAM1,IL7R,IL12RB1,ITGAM,LTA,PVR,SLAMF1,STAT5B,TNF,MALT1,CADM1,PLA2G3,CLEC7A,PRAM1,UNC13D,NCR3,MICA,TRIM27,TNFAIP3,TNFRSF14,PYCARD,NFKBIZ,CD86,HLA-DMB,BCL10,FCRL3,SEC24C,CBLB,GPR18,HLA-DOA,HLA-DOB,IL2RA,FURIN,PLCG1,PTGER4,LST1,BA…
9_Summary	KEGG Pathway	hsa04064	NF-kappa B signaling pathway	-12.3069	-9.83393	20/104	142,958,1460,3383,3932,4049,4050,4790,5335,5970,7124,7128,7132,7187,8740,8837,8915,9020,10454,10892,1388,1437,3659,4318,5296,5594,5595,9252,23,3559,5619,5905,5966,6198,6257,7920,8870,9374,10062,29781,64332,1439,1512,1521,1616,3562,3710,10018,27113,3303,8567,8682,8718,51651,2885,6500,11140,868,6776,3663,8764,29108,678,10537	PARP1,CD40,CSNK2B,ICAM1,LCK,LTA,LTB,NFKB1,PLCG1,RELA,TNF,TNFAIP3,TNFRSF1A,TRAF3,TNFSF14,CFLAR,BCL10,MAP3K14,TAB1,MALT1,ATF6B,CSF2,IRF1,MMP9,PIK3R2,MAPK1,MAPK3,RPS6KA5,ABCF1,IL2RA,PRM1,RANGAP1,REL,RPS6KB1,RXRB,ABHD16A,IER3,PPT2,NR1H3,NCAPH2,NFKBIZ,CSF2RB,CTSH,CTSW,DAXX,IL3,ITPR3,BCL2L11,BBC3,HSPA1A,MADD,PEA15,TNFRSF25,PTRH2,GRB2,SKP1,CDC37,CBLB,STAT5A,IRF5,TNFRSF14,PYCARD,ZFP36L2,UBD
10_Summary	WikiPathways	WP5072	Modulators of TCR signaling and T cell activation	-12.1872	-9.73679	16/61	399,868,916,2885,3932,4790,5296,5335,5966,5970,7128,8651,8915,9020,9158,10892,942,3122,3123,3455,3594,4049,5594,5595,7124,7297,1019,1437,5534,7006,3105,27086,115352,4795,9755	RHOH,CBLB,CD3E,GRB2,LCK,NFKB1,PIK3R2,PLCG1,REL,RELA,TNFAIP3,SOCS1,BCL10,MAP3K14,FIBP,MALT1,CD86,HLA-DRA,HLA-DRB1,IFNAR2,IL12RB1,LTA,MAPK1,MAPK3,TNF,TYK2,CDK4,CSF2,PPP3R1,TEC,HLA-A,FOXP1,FCRL3,NFKBIL1,TBKBP1
11_Summary	Reactome Gene Sets	R-HSA-2559583	Cellular Senescence	-11.7854	-9.37181	26/197	996,1019,1032,3007,3008,3013,3017,4790,5594,5595,5970,6015,6774,8341,8347,8351,8356,8363,8365,8970,10524,10919,23112,64682,80012,85236,534,818,1327,1460,2135,2880,3303,3304,3305,5696,5698,5702,6125,6222,6500,7323,9817,10106,10498,10542,96459,201163,257202,177,3684,3690,4353,5296,5335,8969,64581,1213,2782,3710,5534,6597,6932,9736,54331,54894,57216,283149,3837,5905,6249,7283,8815,9735,9918,10051,29…	CDC27,CDK4,CDKN2D,H1-3,H1-4,H2AC7,H2BC5,NFKB1,MAPK1,MAPK3,RELA,RING1,STAT3,H2BC15,H2BC4,H3C4,H3C12,H4C11,H4C8,H2BC11,KAT5,EHMT2,TNRC6B,ANAPC1,PHC3,H2BC12,ATP6V1G2,CAMK2G,COX4I1,CSNK2B,EXTL2,GPX5,HSPA1A,HSPA1B,HSPA1L,PSMB8,PSMB9,PSMC3,RPL5,RPS18,SKP1,UBE2D3,KEAP1,CTDSP2,CARM1,LAMTOR5,FNIP1,FLCN,GPX6,AGER,ITGAM,ITGB3,MPO,PIK3R2,PLCG1,H2AC11,CLEC7A,CLTC,GNB1,ITPR3,PPP3R1,SMARCA4,TCF7,USP34,GNG2,RNF4…
12_Summary	WikiPathways	WP4630	Measles virus infection	-10.8361	-8.51337	21/138	868,916,1019,1460,3303,3304,3305,3455,3559,3716,4790,5296,5970,6504,6774,6776,6777,7128,7187,7297,27113,142,199,476,678,1512,1616,2782,2885,5734,5905,6198,6257,6715,8837,10018,10062,23558,27019,54331,57178,64900,177,1644,3383,5594,5595,6470,7124,8651,10211,10542,10919,58530,717,1594,3675,3663,4318	CBLB,CD3E,CDK4,CSNK2B,HSPA1A,HSPA1B,HSPA1L,IFNAR2,IL2RA,JAK1,NFKB1,PIK3R2,RELA,SLAMF1,STAT3,STAT5A,STAT5B,TNFAIP3,TRAF3,TYK2,BBC3,PARP1,AIF1,ATP1A1,ZFP36L2,CTSH,DAXX,GNB1,GRB2,PTGER4,RANGAP1,RPS6KB1,RXRB,SRD5A1,CFLAR,BCL2L11,NR1H3,WBP2,DNAI1,GNG2,ZMIZ1,LPIN3,AGER,DDC,ICAM1,MAPK1,MAPK3,SHMT1,TNF,SOCS1,FLOT1,LAMTOR5,EHMT2,LY6G6D,C2,CYP27B1,ITGA3,IRF5,MMP9
13_Summary	KEGG Pathway	hsa04380	Osteoclast differentiation	-10.5666	-8.2754	20/128	2885,3455,3459,3460,3690,3716,3932,4790,5296,5534,5594,5595,5970,7006,7124,7132,7297,8651,9020,10454,2242,6198,6774,6776,6777,1437,3562,3684,4353,6932,916,1460,5335,3659,3383,942,1439,3559,639,3394,1019,1643,3798,6257,1388,4318,7187,5966,177,629,717,720,721,6125,6222,8837,10062,1072,5864,9252,10018,818,2597,5209,1901,6494,8826,116985,1213,6500,109,2782,54331,1192,1267,2314,3303,4855,7148,8718,897…	GRB2,IFNAR2,IFNGR1,IFNGR2,ITGB3,JAK1,LCK,NFKB1,PIK3R2,PPP3R1,MAPK1,MAPK3,RELA,TEC,TNF,TNFRSF1A,TYK2,SOCS1,MAP3K14,TAB1,FES,RPS6KB1,STAT3,STAT5A,STAT5B,CSF2,IL3,ITGAM,MPO,TCF7,CD3E,CSNK2B,PLCG1,IRF1,ICAM1,CD86,CSF2RB,IL2RA,PRDM1,IRF8,CDK4,DDB2,KIF5A,RXRB,ATF6B,MMP9,TRAF3,REL,AGER,CFB,C2,C4A,C4B,RPL5,RPS18,CFLAR,NR1H3,CFL1,RAB3A,RPS6KA5,BCL2L11,CAMK2G,GAPDH,PFKFB3,S1PR1,SIPA1,IQGAP1,ARAP1,CLTC,SKP1…
14_Summary	WikiPathways	WP2203	Thymic stromal lymphopoietin (TSLP) signaling pathway	-10.339	-8.0821	13/47	2242,3559,3575,3716,3932,4790,5594,5595,5970,6774,6776,6777,7006,3574,5296,6597,8351,8356,8651,1437,1439,2885,3455,3459,3460,3562,3588,3594,7297,116379,4318,942,5335,4049,6198,3690,3837,5045,7058,2120,2804,26227,10018,6500	FES,IL2RA,IL7R,JAK1,LCK,NFKB1,MAPK1,MAPK3,RELA,STAT3,STAT5A,STAT5B,TEC,IL7,PIK3R2,SMARCA4,H3C4,H3C12,SOCS1,CSF2,CSF2RB,GRB2,IFNAR2,IFNGR1,IFNGR2,IL3,IL10RB,IL12RB1,TYK2,IL22RA2,MMP9,CD86,PLCG1,LTA,RPS6KB1,ITGB3,KPNB1,FURIN,THBS2,ETV6,GOLGB1,PHGDH,BCL2L11,SKP1
15_Summary	KEGG Pathway	hsa05200	Pathways in cancer	-10.3094	-8.05829	41/531	109,818,1019,1439,1643,2735,2782,2885,3455,3459,3460,3559,3562,3574,3575,3594,3675,3716,4318,4790,4855,5296,5335,5594,5595,5734,5970,6198,6257,6500,6774,6776,6777,6932,7187,9252,9817,10018,27113,54331,388585,1388,3690,7058,7148,11140,1302,5209,113791,177,1437,1460,3710,4296,6015,8463,29072	ADCY3,CAMK2G,CDK4,CSF2RB,DDB2,GLI1,GNB1,GRB2,IFNAR2,IFNGR1,IFNGR2,IL2RA,IL3,IL7,IL7R,IL12RB1,ITGA3,JAK1,MMP9,NFKB1,NOTCH4,PIK3R2,PLCG1,MAPK1,MAPK3,PTGER4,RELA,RPS6KB1,RXRB,SKP1,STAT3,STAT5A,STAT5B,TCF7,TRAF3,RPS6KA5,KEAP1,BCL2L11,BBC3,GNG2,HES5,ATF6B,ITGB3,THBS2,TNXB,CDC37,COL11A2,PFKFB3,PIK3IP1,AGER,CSF2,CSNK2B,ITPR3,MAP3K11,RING1,TEAD2,SETD2
16_Summary	GO Biological Processes	GO:0046634	regulation of alpha-beta T cell activation	-10.1231	-7.88559	18/107	177,639,868,916,942,3077,3105,3122,3123,3133,3594,3659,3707,7297,8651,8764,10892,64332,64581	AGER,PRDM1,CBLB,CD3E,CD86,HFE,HLA-A,HLA-DRA,HLA-DRB1,HLA-E,IL12RB1,IRF1,ITPKB,TYK2,SOCS1,TNFRSF14,MALT1,NFKBIZ,CLEC7A
17_Summary	WikiPathways	WP619	Type II interferon signaling	-9.21409	-7.01215	11/37	3106,3383,3394,3459,3460,3659,3716,4261,5698,6890,8651,199,958,1594,2597,3113,3594,6198,6672,7124,10410,10537,10581,3455,5696,7297,142,818,3013,6774,6776,6777,7128,7132,8837,8969,29108,1439,3559,3575,3588,5594,5595,476,1901,5045,9817,203068,4790	HLA-B,ICAM1,IRF8,IFNGR1,IFNGR2,IRF1,JAK1,CIITA,PSMB9,TAP1,SOCS1,AIF1,CD40,CYP27B1,GAPDH,HLA-DPA1,IL12RB1,RPS6KB1,SP100,TNF,IFITM3,UBD,IFITM2,IFNAR2,PSMB8,TYK2,PARP1,CAMK2G,H2AC7,STAT3,STAT5A,STAT5B,TNFAIP3,TNFRSF1A,CFLAR,H2AC11,PYCARD,CSF2RB,IL2RA,IL7R,IL10RB,MAPK1,MAPK3,ATP1A1,S1PR1,FURIN,KEAP1,TUBB,NFKB1
18_Summary	GO Biological Processes	GO:0009615	response to virus	-9.12945	-6.9306	31/358	958,1072,3455,3459,3460,3588,3659,3663,3716,4790,4953,5970,5987,7124,7187,7297,7726,8815,9020,9755,10410,10542,10581,29072,29108,56829,84166,89870,91445,201294,100507436	CD40,CFL1,IFNAR2,IFNGR1,IFNGR2,IL10RB,IRF1,IRF5,JAK1,NFKB1,ODC1,RELA,TRIM27,TNF,TRAF3,TYK2,TRIM26,BANF1,MAP3K14,TBKBP1,IFITM3,LAMTOR5,IFITM2,SETD2,PYCARD,ZC3HAV1,NLRC5,TRIM15,RNF185,UNC13D,MICA
19_Summary	Canonical Pathways	M54	PID IL12 2PATHWAY	-8.7098	-6.55763	13/62	916,3105,3122,3559,3594,3932,4790,5534,5970,6774,6776,7297,8651,3675,4353,7124,3108,3459,3716,5335,5594,1072,2782,4318,5296,6777,54331,942,3659,3123	CD3E,HLA-A,HLA-DRA,IL2RA,IL12RB1,LCK,NFKB1,PPP3R1,RELA,STAT3,STAT5A,TYK2,SOCS1,ITGA3,MPO,TNF,HLA-DMA,IFNGR1,JAK1,PLCG1,MAPK1,CFL1,GNB1,MMP9,PIK3R2,STAT5B,GNG2,CD86,IRF1,HLA-DRB1
20_Summary	GO Biological Processes	GO:0032655	regulation of interleukin-12 production	-8.61889	-6.47222	13/63	177,958,3106,3135,3394,3659,3663,4050,4790,5970,6504,27086,64581	AGER,CD40,HLA-B,HLA-G,IRF8,IRF1,IRF5,LTB,NFKB1,RELA,SLAMF1,FOXP1,CLEC7A
