# Supplementary material for: Integration of epigenetic and genetic profiles identifies multiple sclerosis disease-critical cell types and genes
Source: Commun Biol. 2023 Mar 30;6:342. doi: 10.1038/s42003-023-04713-5 (PMC10063586; doi:10.1038/s42003-023-04713-5)
Supplement: Supplementary file 8 — Supplementary Data 5 [file 42003_2023_4713_MOESM8_ESM.xlsx]

## Sheet: B cell unique risk genes
GroupID	Category	Term	Description	LogP	Log(q-value)	InTerm_InList	Genes	Symbols
1_Summary	GO Biological Processes	GO:0043368	positive T cell selection	-7.0805	-2.94308	6/29	915,917,4063,6693,30009,114836,51176,962,1958,8832,56253,578,200081,3205,8527,2323,10365	CD3D,CD3G,LY9,SPN,TBX21,SLAMF6,LEF1,CD48,EGR1,CD84,CRTAM,BAK1,TXLNA,HOXA9,DGKD,FLT3LG,KLF2
2_Summary	Reactome Gene Sets	R-HSA-5689603	UCH proteinases	-6.97539	-2.94308	9/102	580,5706,5715,8337,8338,54891,283899,317772,723790,3014,3015,8349,22823,2113,6135,6229,6230,7266,7494,9570,23466,25824,51606,55860,58528,3199,3201,641,51176,84172,1111,3364,5515,140609,5569,51564,10138,163,7391,3454,79720,55578,5364,5756,10817,22800,51466,57572,253959,64577	BARD1,PSMC6,PSMD9,H2AC18,H2AC20,INO80D,INO80E,H2AC21,H2AC19,H2AX,H2AZ1,H2BC21,MTF2,ETS1,RPL11,RPS24,RPS25,DNAJC7,XBP1,GOSR2,CBX6,PRDX5,ATP6V1H,ACTR10,RRAGD,HOXA2,HOXA4,BLM,LEF1,POLR1B,CHEK1,HUS1,PPP2CA,NEK7,PKIA,HDAC7,YAF2,AP2B1,USF1,IFNAR1,VPS37B,SUPT20H,PLXNB1,TWF1,FRS3,RRAS2,EVL,DOCK6,RALGAPA1,ALDH8A1
3_Summary	GO Biological Processes	GO:0051052	regulation of DNA metabolic process	-4.65884	-2.03107	15/537	580,641,1111,3014,3399,5515,22948,30009,54891,55578,80762,84893,140609,150275,283899,572,578,2907,6498,7266,7494,22881,23576,3364,51176,22880,26058,51246,55339,84875,5202,51466,54732,221908	BARD1,BLM,CHEK1,H2AX,ID3,PPP2CA,CCT5,TBX21,INO80D,SUPT20H,NDFIP1,FBH1,NEK7,CCDC117,INO80E,BAD,BAK1,GRINA,SKIL,DNAJC7,XBP1,ANKRD6,DDAH1,HUS1,LEF1,MORC2,GIGYF2,SHISA5,WDR33,PARP10,PFDN2,EVL,TMED9,PPP1R35
4_Summary	GO Biological Processes	GO:1903037	regulation of leukocyte cell-cell adhesion	-4.51804	-1.9976	12/364	572,1604,2113,6693,7494,7805,30009,51176,56253,80762,84524,283234,336,1268,3204,8832,56834,171389,3205,10193,1958,4063,11128,114836,3491,5364,5515,51564,10365	BAD,CD55,ETS1,SPN,XBP1,LAPTM5,TBX21,LEF1,CRTAM,NDFIP1,ZC3H8,CCDC88B,APOA2,CNR1,HOXA7,CD84,GPR137,NLRP6,HOXA9,RNF41,EGR1,LY9,POLR3A,SLAMF6,CCN1,PLXNB1,PPP2CA,HDAC7,KLF2
5_Summary	Reactome Gene Sets	R-HSA-1257604	PIP3 activates AKT signaling	-4.31274	-1.83672	10/267	572,1958,2246,2323,5515,5706,5715,23466,51564,58528	BAD,EGR1,FGF1,FLT3LG,PPP2CA,PSMC6,PSMD9,CBX6,HDAC7,RRAGD
6_Summary	Reactome Gene Sets	R-HSA-69481	G2/M Checkpoints	-4.2948	-1.82477	8/167	580,641,1111,3014,3364,5706,5715,8349,1958,5515,578,5876,6924,25824,27165,58528,5569,26058,338657,339345,572,1268,1665	BARD1,BLM,CHEK1,H2AX,HUS1,PSMC6,PSMD9,H2BC21,EGR1,PPP2CA,BAK1,RABGGTB,ELOA,PRDX5,GLS2,RRAGD,PKIA,GIGYF2,CENATAC,NANOS2,BAD,CNR1,DHX15
7_Summary	GO Biological Processes	GO:1902742	apoptotic process involved in development	-4.08515	-1.64495	4/30	578,1111,3491,51176,163,1958,2246,3204,7494,9255,51564,84432	BAK1,CHEK1,CCN1,LEF1,AP2B1,EGR1,FGF1,HOXA7,XBP1,AIMP1,HDAC7,PROK1
8_Summary	Reactome Gene Sets	R-HSA-948021	Transport to the Golgi and subsequent modification	-3.9835	-1.58465	8/185	1604,4122,9570,9871,51399,54732,55860,254263,163,915,917,2665,57589,79720,10299	CD55,MAN2A2,GOSR2,SEC24D,TRAPPC4,TMED9,ACTR10,CNIH2,AP2B1,CD3D,CD3G,GDI2,RIC1,VPS37B,MARCHF6
9_Summary	GO Biological Processes	GO:0043122	regulation of I-kappaB kinase/NF-kappaB signaling	-3.74196	-1.42875	9/255	1665,9516,28511,51246,55223,80762,92610,171389,286827	DHX15,LITAF,NKIRAS2,SHISA5,TRIM62,NDFIP1,TIFA,NLRP6,TRIM59
10_Summary	GO Biological Processes	GO:0006325	chromatin organization	-3.48222	-1.23166	14/612	1106,1111,3014,3015,8349,10365,22823,22880,23466,51564,54891,84181,91433,283899	CHD2,CHEK1,H2AX,H2AZ1,H2BC21,KLF2,MTF2,MORC2,CBX6,HDAC7,INO80D,CHD6,RCCD1,INO80E
11_Summary	GO Biological Processes	GO:0045596	negative regulation of cell differentiation	-3.40031	-1.16038	15/699	3199,3204,3205,3399,5515,5997,6498,7494,30009,51564,54756,55223,56834,79365,84524	HOXA2,HOXA7,HOXA9,ID3,PPP2CA,RGS2,SKIL,XBP1,TBX21,HDAC7,IL17RD,TRIM62,GPR137,BHLHE41,ZC3H8
12_Summary	GO Biological Processes	GO:0097202	activation of cysteine-type endopeptidase activity	-3.39138	-1.15495	3/19	572,578,171389,580,1268,1958,3399,3491,6498,7805,84069,84524,84893,5031,5364,57572,57589,93627,253959,25824	BAD,BAK1,NLRP6,BARD1,CNR1,EGR1,ID3,CCN1,SKIL,LAPTM5,PLEKHN1,ZC3H8,FBH1,P2RY6,PLXNB1,DOCK6,RIC1,TBCK,RALGAPA1,PRDX5
13_Summary	GO Biological Processes	GO:0043618	regulation of transcription from RNA polymerase II promoter in response to stress	-3.31643	-1.10036	4/47	1111,1958,10365,84181	CHEK1,EGR1,KLF2,CHD6
14_Summary	GO Biological Processes	GO:0097305	response to alcohol	-3.23296	-1.03949	8/239	572,578,641,1268,1581,5031,5997,10365	BAD,BAK1,BLM,CNR1,CYP7A1,P2RY6,RGS2,KLF2
15_Summary	GO Biological Processes	GO:0048525	negative regulation of viral process	-3.14004	-0.970428	5/91	8638,22880,55223,84875,286827,79720	OASL,MORC2,TRIM62,PARP10,TRIM59,VPS37B
16_Summary	GO Biological Processes	GO:1904263	positive regulation of TORC1 signaling	-3.13942	-0.970428	3/23	56834,58528,283554,93627	GPR137,RRAGD,GPR137C,TBCK
17_Summary	GO Biological Processes	GO:0016072	rRNA metabolic process	-3.117	-0.959637	8/249	6135,6229,6230,10200,26156,51504,79954,84172,29066,54522,57117,84524,3199,5706,5715,51466,3396,8668,9255,90701,8562,27165,64902,100131187,8175,51606,58528	RPL11,RPS24,RPS25,MPHOSPH6,RSL1D1,TRMT112,NOL10,POLR1B,ZC3H7A,ANKRD16,INTS12,ZC3H8,HOXA2,PSMC6,PSMD9,EVL,MRPL58,EIF3I,AIMP1,SEC11C,DENR,GLS2,AGXT2,TSTD1,SF3A2,ATP6V1H,RRAGD
18_Summary	GO Biological Processes	GO:0009749	response to glucose	-3.01593	-0.883982	6/145	336,572,1581,1958,7494,51092,1268,5715,9255,84300,7391,7923,64577,339761	APOA2,BAD,CYP7A1,EGR1,XBP1,SIDT2,CNR1,PSMD9,AIMP1,UQCC2,USF1,HSD17B8,ALDH8A1,CYP27C1
19_Summary	GO Biological Processes	GO:1902932	positive regulation of alcohol biosynthetic process	-2.93143	-0.810273	3/27	1581,2246,5031,336,1958	CYP7A1,FGF1,P2RY6,APOA2,EGR1
20_Summary	GO Biological Processes	GO:0003002	regionalization	-2.89092	-0.784234	9/335	3199,3201,3204,3205,3206,22823,51176,79365,221833,2113,10193,56834,80762,1111,3364,3491,6498,9871,10365,84172,387733,2323,3399,221908	HOXA2,HOXA4,HOXA7,HOXA9,HOXA10,MTF2,LEF1,BHLHE41,SP8,ETS1,RNF41,GPR137,NDFIP1,CHEK1,HUS1,CCN1,SKIL,SEC24D,KLF2,POLR1B,IFITM5,FLT3LG,ID3,PPP1R35

## Sheet: monocyte unique risk genes
GroupID	Category	Term	Description	LogP	Log(q-value)	InTerm_InList	Genes	Symbols
1_Summary	Reactome Gene Sets	R-HSA-6798695	Neutrophil degranulation	-4.90607	-0.610992	11/482	1084,3482,4973,5049,5788,7133,8288,8514,80331,116844,160364	CEACAM3,IGF2R,OLR1,PAFAH1B2,PTPRC,TNFRSF1B,EPX,KCNAB2,DNAJC5,LRG1,CLEC12A
2_Summary	GO Biological Processes	GO:0006790	sulfur compound metabolic process	-4.64222	-0.610992	9/336	3295,4552,6648,6818,10861,51022,81689,126792,654483,80347,3953,9619,80270	HSD17B4,MTRR,SOD2,SULT1A3,SLC26A1,GLRX2,ISCA1,B3GALT6,BOLA2B,COASY,LEPR,ABCG1,HSD3B7
3_Summary	GO Biological Processes	GO:0009451	RNA modification	-3.80704	-0.199782	6/177	4839,9589,11062,51574,54482,150962,4552,2193,64963	NOP2,WTAP,DUS4L,LARP7,TRMT13,PUS10,MTRR,FARSA,MRPS11
4_Summary	GO Biological Processes	GO:0030098	lymphocyte differentiation	-3.76657	-0.199782	7/257	602,940,2475,3953,5788,23228,28514,8288,27040,1153,9619,6648,51266,3836,54741,3635,10457,114900	BCL3,CD28,MTOR,LEPR,PTPRC,PLCL2,DLL1,EPX,LAT,CIRBP,ABCG1,SOD2,CLEC1B,KPNA1,LEPROT,INPP5D,GPNMB,C1QTNF4
5_Summary	Canonical Pathways	M34	PID TCR PATHWAY	-3.69293	-0.199782	4/64	940,2533,5788,27040,3635,9398,7133,10457,124626	CD28,FYB1,PTPRC,LAT,INPP5D,CD101,TNFRSF1B,GPNMB,ZPBP2
6_Summary	GO Biological Processes	GO:0006886	intracellular protein transport	-3.62895	-0.199782	11/670	602,811,1434,3836,5194,5584,9695,26061,55973,79902,112755,261734	BCL3,CALR,CSE1L,KPNA1,PEX13,PRKCI,EDEM1,HACL1,BCAP29,NUP85,STX1B,NPHP4
7_Summary	GO Biological Processes	GO:0016042	lipid catabolic process	-3.51217	-0.150831	7/283	35,3295,5049,5194,26061,51365,124626,6648,3635,4552,6818	ACADS,HSD17B4,PAFAH1B2,PEX13,HACL1,PLA1A,ZPBP2,SOD2,INPP5D,MTRR,SULT1A3
8_Summary	GO Biological Processes	GO:1901215	negative regulation of neuron death	-3.41912	-0.150831	6/209	5584,6648,6818,7133,10457,80331,602,940,6750	PRKCI,SOD2,SULT1A3,TNFRSF1B,GPNMB,DNAJC5,BCL3,CD28,SST
9_Summary	GO Biological Processes	GO:0060537	muscle tissue development	-3.28405	-0.137913	7/309	811,2475,6497,7478,28514,64091,140465,23242	CALR,MTOR,SKI,WNT8A,DLL1,POPDC2,MYL6B,COBL
10_Summary	GO Biological Processes	GO:0009266	response to temperature stimulus	-2.98632	-0.0869331	5/169	1153,2475,6648,6750,51022,6569,8514,54112,64091,112755,513,1339,3953,3482	CIRBP,MTOR,SOD2,SST,GLRX2,SLC34A1,KCNAB2,GPR88,POPDC2,STX1B,ATP5F1D,COX6A2,LEPR,IGF2R
11_Summary	Canonical Pathways	M5880	NABA ECM AFFILIATED	-2.9749	-0.0869331	5/170	10501,51266,114900,160364,283420	SEMA6B,CLEC1B,C1QTNF4,CLEC12A,CLEC9A
12_Summary	GO Biological Processes	GO:0014013	regulation of gliogenesis	-2.95679	-0.0869331	4/100	2475,5584,6497,7133,3953,10501,28514,811	MTOR,PRKCI,SKI,TNFRSF1B,LEPR,SEMA6B,DLL1,CALR
13_Summary	Reactome Gene Sets	R-HSA-446203	Asparagine N-linked glycosylation	-2.58325	0	6/304	811,9695,10466,10559,54187,116150	CALR,EDEM1,COG5,SLC35A1,NANS,NUS1
14_Summary	CORUM	CORUM:351	Spliceosome	-2.41365	0	4/141	1153,9589,9879,23020,984,51574	CIRBP,WTAP,DDX46,SNRNP200,CDK11B,LARP7
15_Summary	CORUM	CORUM:320	55S ribosome, mitochondrial	-2.29027	0	3/77	26589,28957,64963	MRPL46,MRPS28,MRPS11
16_Summary	GO Biological Processes	GO:0006898	receptor-mediated endocytosis	-2.24891	0	4/157	3482,28514,54874,283420	IGF2R,DLL1,FNBP1L,CLEC9A
17_Summary	GO Biological Processes	GO:0034103	regulation of tissue remodeling	-2.15717	0	3/86	3635,3953,10457	INPP5D,LEPR,GPNMB
18_Summary	GO Biological Processes	GO:0040007	growth	-2.15484	0	6/373	214,2475,3836,3953,23242,28514	ALCAM,MTOR,KPNA1,LEPR,COBL,DLL1
19_Summary	GO Biological Processes	GO:0046889	positive regulation of lipid biosynthetic process	-2.12969	0	3/88	2475,9619,440503,4085,5194,27040,54874,112755	MTOR,ABCG1,PLIN5,MAD2L1,PEX13,LAT,FNBP1L,STX1B
20_Summary	KEGG Pathway	hsa04141	Protein processing in endoplasmic reticulum	-2.12001	0	4/171	811,5886,9695,80331,6818	CALR,RAD23A,EDEM1,DNAJC5,SULT1A3

## Sheet: microglia unique risk genes
GroupID	Category	Term	Description	P	LogP	Log(q-value)	InTerm_InList	Genes	Symbols
1_Summary	Reactome Gene Sets	R-HSA-212300	PRC2 methylates histones and DNA	25.1707	-25.1707	-20.8384	21/73	1788,3012,3018,3021,3720,8294,8331,8335,8342,8344,8345,8348,8350,8352,8353,8358,8359,8360,8362,8367,8968,23595,387893,718,1379,5600,6300,8336,8369,83933,85235,941,1959,63925,79447,6688,7015,5588,10902,93624,163688,8655,644186,6599,605,2879,2908,5562,8479,10036,5984,83999,1729,9793,10097,54567,5532,23513,2631,9322,10963,55200,57473,80179,1375,85378,3572,22891,6146,6164,9529,9997,10721,199990,5192,…	DNMT3A,H2AC8,H2BC3,H3-3B,JARID2,H4C9,H2AC14,H2AC4,H2BC14,H2BC6,H2BC9,H2BC17,H3C1,H3C3,H3C6,H3C2,H4C1,H4C4,H4C12,H4C5,H3C7,ORC3,KMT5A,C3,CR1L,MAPK11,MAPK12,H2AC17,H4C7,HDAC10,H2AC12,CD80,EGR2,ZNF335,PAGR1,SPI1,TERT,PRKCQ,BRD8,TADA2B,CALML6,DYNLL1,SYCE3,SMARCC1,BCL7A,GPX4,NR3C1,PRKAA1,HIRIP3,CHAF1A,RFC4,KREMEN1,DIAPH1,CKAP5,ACTR2,DLL4,PPP3CB,SCRIB,NIPSNAP2,TRIP10,STIP1,PLEKHG6,ZNF512B,MYO19,CPT1B,T…
2_Summary	GO Biological Processes	GO:0007156	homophilic cell adhesion via plasma membrane adhesion molecules	14.7386	-14.7386	-12.1622	19/167	5098,8641,9708,56097,56098,56099,56100,56101,56102,56103,56104,56105,56106,56108,56109,56110,56111,56112,56113,965,9379,23513,91653	PCDHGC3,PCDHGB4,PCDHGA8,PCDHGC5,PCDHGC4,PCDHGB7,PCDHGB6,PCDHGB5,PCDHGB3,PCDHGB2,PCDHGB1,PCDHGA11,PCDHGA10,PCDHGA7,PCDHGA6,PCDHGA5,PCDHGA4,PCDHGA3,PCDHGA2,CD58,NRXN2,SCRIB,BOC
3_Summary	KEGG Pathway	hsa05131	Shigellosis	7.04215	-7.04215	-4.75522	14/247	718,1729,3021,3059,5588,5600,6300,8350,8352,8353,8358,8968,10097,55752,1788,3720,6688,63925,4094,51274	C3,DIAPH1,H3-3B,HCLS1,PRKCQ,MAPK11,MAPK12,H3C1,H3C3,H3C6,H3C2,H3C7,ACTR2,SEPTIN11,DNMT3A,JARID2,SPI1,ZNF335,MAF,KLF3
4_Summary	Reactome Gene Sets	R-HSA-5689880	Ub-specific processing proteases	5.13345	-5.13345	-2.87674	11/220	3012,3018,8331,8335,8336,8342,8344,8345,8348,85235,93624,2512,5837	H2AC8,H2BC3,H2AC14,H2AC4,H2AC17,H2BC14,H2BC6,H2BC9,H2BC17,H2AC12,TADA2B,FTL,PYGM
5_Summary	KEGG Pathway	hsa04658	Th1 and Th2 cell differentiation	4.6117	-4.6117	-2.37287	7/92	3593,4094,5532,5588,5600,6300,54567,718,1379,7096,10333,163688,4207,91653,31,1375,5562,941,1959,3572,3949,6146,6164,3765,659	IL12B,MAF,PPP3CB,PRKCQ,MAPK11,MAPK12,DLL4,C3,CR1L,TLR1,TLR6,CALML6,BORCS8-MEF2B,BOC,ACACA,CPT1B,PRKAA1,CD80,EGR2,IL6ST,LDLR,RPL22,RPL34,KCNJ9,BMPR2
6_Summary	GO Biological Processes	GO:0030449	regulation of complement activation	4.41754	-4.41754	-2.18219	4/21	718,1379,1380,5245,941,3572,3593,5532,5588,6688,7293,55765,3949,6950,4249,8662	C3,CR1L,CR2,PHB1,CD80,IL6ST,IL12B,PPP3CB,PRKCQ,SPI1,TNFRSF4,INAVA,LDLR,TCP1,MGAT5,EIF3B
7_Summary	GO Biological Processes	GO:0080135	regulation of cellular response to stress	4.28509	-4.28509	-2.05664	19/723	605,5871,6599,6688,8382,9529,10097,10333,10347,10721,10902,22891,54929,55702,55765,83933,83999,93624,387893,659,5588,5984,6950,23595	BCL7A,MAP4K2,SMARCC1,SPI1,NME5,BAG5,ACTR2,TLR6,ABCA7,POLQ,BRD8,ZNF365,TMEM161A,YJU2,INAVA,HDAC10,KREMEN1,TADA2B,KMT5A,BMPR2,PRKCQ,RFC4,TCP1,ORC3
8_Summary	GO Biological Processes	GO:0007611	learning or memory	3.69893	-3.69893	-1.497	10/265	1959,3949,5532,5923,7832,9379,9775,10097,10347,54207,846,5562,9518	EGR2,LDLR,PPP3CB,RASGRF1,BTG2,NRXN2,EIF4A3,ACTR2,ABCA7,KCNK10,CASR,PRKAA1,GDF15
9_Summary	Reactome Gene Sets	R-HSA-200425	Carnitine metabolism	3.57489	-3.57489	-1.37936	3/14	31,1375,6584,2879,3033,127281,2908	ACACA,CPT1B,SLC22A5,GPX4,HADH,PRXL2B,NR3C1
10_Summary	GO Biological Processes	GO:0034764	positive regulation of transmembrane transport	3.52545	-3.52545	-1.33307	9/228	718,2631,5532,7015,9001,10063,23596,246329,388591,1729,3765,5923,54207,63892,79041,846,5562	C3,NIPSNAP2,PPP3CB,TERT,HAP1,COX17,OPN3,STAC3,RNF207,DIAPH1,KCNJ9,RASGRF1,KCNK10,THADA,TMEM38A,CASR,PRKAA1
11_Summary	GO Biological Processes	GO:0050671	positive regulation of lymphocyte proliferation	3.42631	-3.42631	-1.24019	7/142	941,1725,3572,3593,5588,7293,63925,23513,5245,718,965,5600,7096,10333,55765,3059,79893	CD80,DHPS,IL6ST,IL12B,PRKCQ,TNFRSF4,ZNF335,SCRIB,PHB1,C3,CD58,MAPK11,TLR1,TLR6,INAVA,HCLS1,GGNBP2
12_Summary	GO Biological Processes	GO:0006479	protein methylation	3.33584	-3.33584	-1.16794	7/147	1788,2107,7832,23463,63925,79447,387893,63892,79066	DNMT3A,ETF1,BTG2,ICMT,ZNF335,PAGR1,KMT5A,THADA,METTL16
13_Summary	KEGG Pathway	hsa04922	Glucagon signaling pathway	3.30318	-3.30318	-1.14119	6/107	31,1375,5532,5562,5837,163688,3949,10802,63892,83723,9322	ACACA,CPT1B,PPP3CB,PRKAA1,PYGM,CALML6,LDLR,SEC24A,THADA,TLCD3B,TRIP10
14_Summary	GO Biological Processes	GO:0048232	male gamete generation	3.25691	-3.25691	-1.10363	15/602	1618,1788,2879,3021,8382,10491,10881,54585,55779,79893,81492,84072,199223,644186,728637	DAZL,DNMT3A,GPX4,H3-3B,NME5,CRTAP,ACTL7A,LZTFL1,CFAP44,GGNBP2,RSPH6A,HORMAD1,TTC21A,SYCE3,MEIKIN
15_Summary	GO Biological Processes	GO:0002755	MyD88-dependent toll-like receptor signaling pathway	3.09697	-3.09697	-0.971542	3/20	7096,10333,81793,5245,55765,846,3949	TLR1,TLR6,TLR10,PHB1,INAVA,CASR,LDLR
16_Summary	GO Biological Processes	GO:1902459	positive regulation of stem cell population maintenance	3.02547	-3.02547	-0.905397	4/47	605,6599,79692,81606	BCL7A,SMARCC1,ZNF322,LBH
17_Summary	GO Biological Processes	GO:0097242	amyloid-beta clearance	2.91458	-2.91458	-0.807635	3/23	718,3949,10347,7015,23596	C3,LDLR,ABCA7,TERT,OPN3
18_Summary	GO Biological Processes	GO:0044782	cilium organization	2.83356	-2.83356	-0.734295	10/343	8382,8655,10097,51134,55779,81492,84984,199223,257236,353116,9294,8557,9379,10881,22907,85378,152185	NME5,DYNLL1,ACTR2,CEP83,CFAP44,RSPH6A,CEP19,TTC21A,CCDC96,RILPL1,S1PR2,TCAP,NRXN2,ACTL7A,DHX30,TUBGCP6,SPICE1
19_Summary	GO Biological Processes	GO:0007517	muscle organ development	2.75456	-2.75456	-0.672722	9/293	1120,1959,4207,5532,6300,7832,8557,54567,246329	CHKB,EGR2,BORCS8-MEF2B,PPP3CB,MAPK12,BTG2,TCAP,DLL4,STAC3
20_Summary	GO Biological Processes	GO:0044272	sulfur compound biosynthetic process	2.69786	-2.69786	-0.628054	6/140	31,4357,8509,55501,79066,79369,2331,2720,3572,4759,5837,2879,23463	ACACA,MPST,NDST2,CHST12,METTL16,B3GNT4,FMOD,GLB1,IL6ST,NEU2,PYGM,GPX4,ICMT
