# Supplementary material for: Integration of epigenetic and genetic profiles identifies multiple sclerosis disease-critical cell types and genes
Source: Commun Biol. 2023 Mar 30;6:342. doi: 10.1038/s42003-023-04713-5 (PMC10063586; doi:10.1038/s42003-023-04713-5)
Supplement: Supplementary file 9 — Supplementary Data 6 [file 42003_2023_4713_MOESM9_ESM.xlsx]

## Sheet: Sheet1
SNP	CHR	BP	A1	A2	P	OR
rs10063294	5	35877505	A	G	1.13e-09	0.91
rs10209615	2	231089943	C	T	9.93e-12	1.16
rs10235226	7	50241186	A	G	7.14e-06	1.11
rs10245556	7	50176409	T	G	1.77e-05	0.91
rs10271373	7	138729795	C	A	1.65e-05	0.93
rs10484565	6	32795032	G	A	1.33e-06	1.16
rs1048932	11	115044850	A	C	1.08e-05	0.93
rs1052623	6	88411890	A	G	5.32e-06	1.09
rs1062158	5	141523000	C	T	1.38e-05	0.93
rs10838692	11	47345100	T	C	2.47e-06	0.92
rs11582379	1	92939978	C	T	3.35e-06	0.89
rs11623869	14	103883633	G	T	1.66e-06	0.92
rs11630274	15	86288387	C	T	6.54e-06	1.09
rs12192673	6	30512505	T	G	1.66e-13	1.38
rs12215963	6	31138619	A	G	1.27e-11	1.61
rs12466022	2	43359061	C	A	8.37e-11	1.13
rs128941	22	50944163	A	G	4.03e-05	0.93
rs13194984	6	26500563	G	T	1.71e-06	0.89
rs13195509	6	26463660	A	G	3.28e-05	1.12
rs13217108	6	31795140	C	T	6.46e-15	1.58
rs13333054	16	86011033	T	C	6.31e-07	1.11
rs1617156	12	123590165	C	T	1.72e-08	0.9
rs16843950	1	225304331	A	G	3.44e-05	0.84
rs16897572	6	30453713	C	T	8.56e-09	1.3
rs16917546	10	64397538	C	T	2.93e-05	0.93
rs16970344	15	79241976	G	A	3.25e-06	1.13
rs1705003	6	33385953	A	G	9.11e-12	1.18
rs17201248	6	31803130	C	T	7.33e-10	1.59
rs17207629	6	31804610	G	A	8.89e-08	1.27
rs17429444	6	32786068	A	G	3.26e-10	1.19
rs1800693	12	6440009	T	C	1.02e-13	0.88
rs181997	6	32900718	A	G	9.78e-07	1.09
rs1828668	3	101746730	T	C	4.21e-09	0.91
rs1922987	1	101753101	T	C	1.22e-05	0.93
rs2000005	14	52327659	G	A	5.25e-06	0.89
rs2021719	6	30449482	G	A	7.82e-37	1.24
rs2071653	6	29635928	C	T	6.97e-50	0.75
rs2074230	11	60783804	C	T	4.31e-12	0.87
rs2075771	14	103242725	T	C	1.16e-08	0.91
rs2243828	17	56358884	A	G	5.26e-05	1.08
rs2248359	20	52791518	T	C	8.23e-11	0.89
rs2276853	3	47282303	A	G	8.94e-05	1.07
rs2293370	3	119219934	G	A	4.85e-10	1.14
rs2364482	12	6502131	T	G	1.81e-05	0.91
rs2393904	10	64379326	T	C	7.76e-06	1.08
rs2427536	20	62372813	A	G	9.99e-07	1.17
rs2429906	17	2265113	C	A	6.77e-05	1.07
rs243324	16	11354970	A	G	5.86e-12	1.12
rs2546890	5	158759900	A	G	1.04e-12	1.12
rs274713	5	6723560	G	T	1.51e-05	1.08
rs28362590	5	176731452	T	G	4.35e-05	1.08
rs2844482	6	31539767	C	T	4.32e-05	0.91
rs2853066	11	75189157	T	C	4.54e-05	1.08
rs3116713	6	33382288	A	G	3.84e-17	0.78
rs3129106	6	29081161	T	G	1.1e-08	0.87
rs3129882	6	32409530	A	G	6.19e-176	0.62
rs3135377	6	32385399	G	A	0	0.46
rs35100673	3	169489937	C	T	3.07e-06	1.57
rs365488	6	29517958	G	A	3.21e-07	1.09
rs3747562	12	42854205	A	G	1.85e-05	0.93
rs3751710	16	57095775	T	C	1.85e-05	1.1
rs3761959	1	157669278	C	T	1.03e-08	1.1
rs3806562	2	172376785	T	C	5.08e-05	1.09
rs3807039	6	32078373	A	C	1.85e-08	1.21
rs3814553	10	99155984	G	A	3.58e-05	0.93
rs3816281	2	68607947	G	T	2.27e-09	0.9
rs3827380	22	39887686	G	A	3.21e-05	1.09
rs3828875	6	31379168	C	T	2.87e-12	2.36
rs385306	6	31681160	G	A	5.33e-17	1.18
rs406113	6	28483482	A	C	1.68e-10	0.9
rs4412192	6	26290377	G	A	6.87e-06	1.08
rs470101	22	28389453	T	C	2.58e-06	1.13
rs477992	1	120257576	A	G	5.95e-09	0.9
rs4838999	1	110879634	G	A	2.57e-07	1.09
rs4921230	5	158880396	C	T	5.72e-07	1.1
rs4940743	18	56375858	A	G	2.23e-08	0.9
rs4976688	5	176784439	T	C	6.51e-07	0.91
rs6019349	20	47275245	A	G	1.09e-07	0.92
rs6068816	20	52781091	C	T	2.72e-06	0.88
rs6074022	20	44740196	C	T	4.04e-13	1.14
rs624273	11	65712413	G	A	1.33e-07	0.92
rs660895	6	32577380	A	G	3.16e-80	1.8
rs665723	6	7139064	T	C	2.82e-05	0.92
rs6737989	2	112779449	G	T	3.89e-08	0.9
rs6832151	4	40303633	G	T	1.48e-05	1.08
rs68600	6	32903724	C	T	7.82e-25	1.19
rs6993386	8	79654145	G	A	1.42e-08	1.1
rs7183707	15	90883733	G	T	3.03e-08	0.9
rs7192	6	32411646	T	G	2.15e-281	1.84
rs7192652	16	57075180	G	A	4.56e-06	1.08
rs7216796	17	43392208	A	G	7.61e-08	1.09
rs7685399	4	103913083	G	A	7.67e-05	1.07
rs7759971	6	135746884	C	T	9.08e-13	0.89
rs874628	19	18304700	G	A	5.25e-13	0.87
rs920513	1	120272606	C	A	2.88e-06	0.77
rs921916	7	50228698	T	C	1.15e-06	0.9
rs9267658	6	31845985	C	T	2.42e-260	0.47
rs9267661	6	31860576	C	T	4.24e-08	0.71
rs9268541	6	32384527	T	C	1.77e-13	1.33
rs9277565	6	33056897	C	T	1.05e-19	0.84
rs9282641	3	121796768	G	A	8.39e-12	1.23
rs9554581	13	99962892	C	T	7.23e-07	1.14
rs986475	6	31556709	A	G	3.63e-17	1.33
rs9887812	1	85744577	C	T	2.34e-10	0.84
