# Supplementary material for: Integration of epigenetic and genetic profiles identifies multiple sclerosis disease-critical cell types and genes
Source: Commun Biol. 2023 Mar 30;6:342. doi: 10.1038/s42003-023-04713-5 (PMC10063586; doi:10.1038/s42003-023-04713-5)
Supplement: Supplementary file 10 — Supplementary Data 7 [file 42003_2023_4713_MOESM10_ESM.xlsx]

## Sheet: UKBB2
	B cell			monocyte			microglia
CPRS quantiles	OR	lower	upper	OR	lower	upper	OR	lower	upper
1	0.377075	0.293437	0.484552	0.586171	0.467361	0.735184	0.460846	0.368057	0.577028
2	0.584724	0.470931	0.726014	0.732529	0.592936	0.904987	0.520363	0.41954	0.645415
3	0.722098	0.589377	0.884706	0.600533	0.479881	0.751519	0.538005	0.43468	0.66589
4	0.62288	0.503557	0.770479	0.624373	0.49997	0.779729	0.633629	0.517405	0.775961
5	0.669355	0.543882	0.823776	0.713759	0.576826	0.883199	0.571432	0.463504	0.70449
6	0.788573	0.64699	0.961138	1.02083	0.840962	1.23917	0.681714	0.559115	0.831196
7	0.840922	0.692281	1.02148	0.868924	0.710038	1.06337	0.793067	0.655903	0.958915
8	0.944909	0.782375	1.14121	0.999563	0.822717	1.21442	0.898812	0.747591	1.08062
9	0.794211	0.65159	0.968048	0.868847	0.709969	1.06328	0.842895	0.69919	1.01613
10	1	1	1	1	1	1	1	1	1
11	1.04423	0.86881	1.25506	0.922954	0.756695	1.12574	0.949603	0.792427	1.13795
12	0.895623	0.739545	1.08464	1.09115	0.90189	1.32012	1.00388	0.839595	1.2003
13	1.37997	1.16072	1.64062	1.28063	1.0657	1.5389	1.32312	1.11886	1.56467
14	1.10674	0.922752	1.32742	1.39438	1.16412	1.67018	0.936698	0.781089	1.12331
15	1.436	1.20943	1.70501	1.28084	1.06588	1.53916	1.32052	1.11668	1.56156
16	1.47632	1.24484	1.75085	1.57353	1.31914	1.87697	1.49382	1.26862	1.75899
17	1.50216	1.26719	1.7807	2.2356	1.89335	2.63972	1.43078	1.21337	1.68715
18	1.98003	1.68411	2.32795	2.04953	1.73209	2.42514	1.58246	1.34605	1.86039
19	2.17194	1.85184	2.54737	2.28566	1.93745	2.69645	1.91234	1.63546	2.23609
20	3.06551	2.63291	3.56918	3.4945	2.98798	4.08688	2.68825	2.31726	3.11864

## Sheet: EPIC
	B cell			monocyte			microglia
CPRS quantiles	OR	lower	upper	OR	lower	upper	OR	lower	upper
1	0.312652	0.19815	0.49332	0.615666	0.397951	0.952489	0.252335	0.159942	0.398099
2	0.51017	0.333294	0.780914	0.670305	0.435697	1.03124	0.327084	0.211279	0.506362
3	0.599472	0.391757	0.917321	0.621287	0.400413	0.963998	0.444049	0.290569	0.678599
4	0.787926	0.513178	1.20977	1.17584	0.77333	1.78787	0.870125	0.573436	1.32032
5	1.00594	0.664717	1.52231	1.17659	0.773465	1.78983	0.597142	0.39357	0.906009
6	0.777712	0.511708	1.18199	1.21737	0.799169	1.85441	0.778363	0.51429	1.17803
7	0.899477	0.588391	1.37504	0.931328	0.609375	1.42338	0.697062	0.459657	1.05708
8	0.910371	0.601648	1.37751	1.32482	0.871099	2.01486	1.00135	0.661203	1.51649
9	1.17544	0.771604	1.79064	1.08962	0.716667	1.65666	0.792353	0.52076	1.20559
10	1	1	1	1	1	1	1	1	1
11	1.08954	0.720042	1.64865	1.53273	1.01009	2.32579	1.06328	0.700866	1.6131
12	1.45071	0.953392	2.20743	1.42211	0.936887	2.15865	1.04132	0.685635	1.58151
13	1.09746	0.72579	1.65946	1.3071	0.856039	1.99585	1.85293	1.2041	2.8514
14	0.914326	0.603961	1.38418	2.38721	1.56357	3.64474	0.992986	0.654731	1.50599
15	1.18801	0.784236	1.79966	3.2846	2.10993	5.11325	0.7744	0.512181	1.17087
16	3.06578	1.96476	4.78378	4.33502	2.76597	6.79415	1.69788	1.10657	2.60517
17	2.61565	1.68262	4.06606	4.84675	3.07183	7.64722	1.54793	1.01516	2.3603
18	2.73836	1.76632	4.24533	3.04045	1.9633	4.70858	2.35711	1.51594	3.66504
19	3.88229	2.43889	6.17995	6.13846	3.80925	9.89191	2.61123	1.66988	4.08324
20	2.50078	1.59859	3.91213	6.18094	3.8143	10.016	3.23158	2.03219	5.13887
