# Supplementary material for: Integration of epigenetic and genetic profiles identifies multiple sclerosis disease-critical cell types and genes
Source: Commun Biol. 2023 Mar 30;6:342. doi: 10.1038/s42003-023-04713-5 (PMC10063586; doi:10.1038/s42003-023-04713-5)
Supplement: Supplementary file 11 — Supplementary Data 8 [file 42003_2023_4713_MOESM11_ESM.xlsx]

## Sheet: Sheet1
Disease	Reference (title;PMID)	Sample size	Ancestry	Number of SNPs
Celiac disease	Multiple common variants for celiac disease influencing immune gene expression; PMID: 20190752	4,533 cases, 10,750 controls	European	292387
Inflammatory bowel disease	Genome-wide association study implicates immune activation of multiple integrin genes in inflammatory bowel disease; PMID: 28067908	25,042 cases, 34,915 controls	European, unknown	9735446
Rheumatoid arthritis	Genetics of rheumatoid arthritis contributes to biology and drug discovery; PMID: 24390342	29,880 cases, 73,758 controls	European, Asian	8747962
Systemic lupus erythematosus	Genome-wide association study meta-analysis identifies five new loci for systemic lupus erythematosus; PMID: 29848360	4,943 cases, 8,483 conttrols	European	7110321
Systemic sclerosis	GWAS for systemic sclerosis identifies multiple risk loci and highlights fibrotic and vasculopathy pathways; PMID: 31672989	9,095 cases, 17,584 controls	European	4723365
Type 1 diabetes	Fine mapping of type 1 diabetes susceptibility loci and evidence for colocalization of causal variants with lymphoid gene enhancers; PMID: 25751624	6,670 cases, 12,262 controls	European	121694
Multiple sclerosis	Multiple sclerosis genomic map implicates peripheral immune cells and microglia in susceptibility; PMID: 31604244	14,802 cases, 26,703 controls	European	8589720
Alzheimer disease	Genome-wide meta-analysis identifies new loci and functional pathways influencing Alzheimer’s disease risk; PMID: 30617256	71,880 cases, 383,378 controls	European	13367300
Schizophrenia	Mapping genomic loci implicates genes and synaptic biology in schizophrenia; PMID: 35396580	53,386 cases, 77,258 controls	European	7659768
Bipolar disorder	Genome-wide association study of more than 40,000 bipolar disorder cases provides new insights into the underlying biology; PMID: 34002096	41,917 cases, 371,549 controls	European	7608184
