# Supplementary material for: Integration of epigenetic and genetic profiles identifies multiple sclerosis disease-critical cell types and genes
Source: Commun Biol. 2023 Mar 30;6:342. doi: 10.1038/s42003-023-04713-5 (PMC10063586; doi:10.1038/s42003-023-04713-5)
Supplement: Supplementary file 12 — Supplementary Data 9 [file 42003_2023_4713_MOESM12_ESM.xlsx]

## Sheet: Encode & Roadmap
File accession	File type	Experiment accession	Assay	Biosample term name	Biosample type	Biosample organism	Project	File download URL
ENCFF972VTU	bed	ENCSR000EMH	DNase-seq	stromal cell of bone marrow	primary cell	Homo sapiens	ENCODE	https://www.encodeproject.org/files/ENCFF972VTU/@@download/ENCFF972VTU.bed.gz
ENCFF759OLD	bed	ENCSR000EMT	DNase-seq	GM12878	cell line	Homo sapiens	ENCODE	https://www.encodeproject.org/files/ENCFF759OLD/@@download/ENCFF759OLD.bed.gz
ENCFF305COW	bed	ENCSR000ENE	DNase-seq	brain microvascular endothelial cell	primary cell	Homo sapiens	ENCODE	https://www.encodeproject.org/files/ENCFF305COW/@@download/ENCFF305COW.bed.gz
ENCFF503LDV	bed	ENCSR000EPM	DNase-seq	astrocyte	primary cell	Homo sapiens	ENCODE	https://www.encodeproject.org/files/ENCFF503LDV/@@download/ENCFF503LDV.bed.gz
ENCFF060HHC	bed	ENCSR382LBS	ATAC-seq	NCI-H929	cell line	Homo sapiens	ENCODE	https://www.encodeproject.org/files/ENCFF060HHC/@@download/ENCFF060HHC.bed.gz
ENCFF754VPH	bed	ENCSR000EMS	DNase-seq	GM12865	cell line	Homo sapiens	ENCODE	https://www.encodeproject.org/files/ENCFF754VPH/@@download/ENCFF754VPH.bed.gz
ENCFF239QAE	bed	ENCSR000EMQ	DNase-seq	GM06990	cell line	Homo sapiens	ENCODE	https://www.encodeproject.org/files/ENCFF239QAE/@@download/ENCFF239QAE.bed.gz
ENCFF095ATB	bed	ENCSR660WSB	ATAC-seq	DND-41	cell line	Homo sapiens	ENCODE	https://www.encodeproject.org/files/ENCFF095ATB/@@download/ENCFF095ATB.bed.gz
ENCFF330BEC	bed	ENCSR000EQE	DNase-seq	T-helper 1 cell	primary cell	Homo sapiens	ENCODE	https://www.encodeproject.org/files/ENCFF330BEC/@@download/ENCFF330BEC.bed.gz
ENCFF508FIN	bed	ENCSR000ELE	DNase-seq	CD14-positive monocyte	primary cell	Homo sapiens	ENCODE	https://www.encodeproject.org/files/ENCFF508FIN/@@download/ENCFF508FIN.bed.gz
ENCFF218WIP	bed	ENCSR000EPL	DNase-seq	NB4	cell line	Homo sapiens	ENCODE	https://www.encodeproject.org/files/ENCFF218WIP/@@download/ENCFF218WIP.bed.gz
ENCFF635VUD	bed	ENCSR000EIY	DNase-seq	frontal cortex	tissue	Homo sapiens	ENCODE	https://www.encodeproject.org/files/ENCFF635VUD/@@download/ENCFF635VUD.bed.gz
ENCFF310GHH	bed	ENCSR000EMD	DNase-seq	BE2C	cell line	Homo sapiens	ENCODE	https://www.encodeproject.org/files/ENCFF310GHH/@@download/ENCFF310GHH.bed.gz
ENCFF943TFW	bed	ENCSR000ENB	DNase-seq	astrocyte of the spinal cord	primary cell	Homo sapiens	ENCODE	https://www.encodeproject.org/files/ENCFF943TFW/@@download/ENCFF943TFW.bed.gz
ENCFF876GOT	bed	ENCSR595CSH	DNase-seq	brain	tissue	Homo sapiens	ENCODE	https://www.encodeproject.org/files/ENCFF876GOT/@@download/ENCFF876GOT.bed.gz
ENCFF160SGQ	bed	ENCSR000EMJ	DNase-seq	B cell	primary cell	Homo sapiens	ENCODE	https://www.encodeproject.org/files/ENCFF160SGQ/@@download/ENCFF160SGQ.bed.gz
ENCFF185XRG	bed	ENCSR000EOT	DNase-seq	K562	cell line	Homo sapiens	ENCODE	https://www.encodeproject.org/files/ENCFF185XRG/@@download/ENCFF185XRG.bed.gz
ENCFF219JBP	bed	ENCSR503HIB	DNase-seq	cerebellar cortex	tissue	Homo sapiens	ENCODE	https://www.encodeproject.org/files/ENCFF219JBP/@@download/ENCFF219JBP.bed.gz
ENCFF261RUO	bed	ENCSR346IHH	DNase-seq	Daoy	cell line	Homo sapiens	ENCODE	https://www.encodeproject.org/files/ENCFF261RUO/@@download/ENCFF261RUO.bed.gz
ENCFF355POY	bed	ENCSR000EPG	DNase-seq	M059J	cell line	Homo sapiens	ENCODE	https://www.encodeproject.org/files/ENCFF355POY/@@download/ENCFF355POY.bed.gz
ENCFF422QEL	bed	ENCSR122VUW	DNase-seq	common myeloid progenitor, CD34-positive	primary cell	Homo sapiens	Roadmap	https://www.encodeproject.org/files/ENCFF422QEL/@@download/ENCFF422QEL.bed.gz
ENCFF718RMW	bed	ENCSR662HMO	DNase-seq	NAMALWA	cell line	Homo sapiens	ENCODE	https://www.encodeproject.org/files/ENCFF718RMW/@@download/ENCFF718RMW.bed.gz
ENCFF040SJW	bed	ENCSR305QTE	ATAC-seq	natural killer cell	primary cell	Homo sapiens	ENCODE	https://www.encodeproject.org/files/ENCFF040SJW/@@download/ENCFF040SJW.bed.gz
ENCFF986KHO	bed	ENCSR854TTM	ATAC-seq	natural killer cell	primary cell	Homo sapiens	ENCODE	https://www.encodeproject.org/files/ENCFF986KHO/@@download/ENCFF986KHO.bed.gz
ENCFF837LBW	bed	ENCSR808HWS	ATAC-seq	natural killer cell	primary cell	Homo sapiens	ENCODE	https://www.encodeproject.org/files/ENCFF837LBW/@@download/ENCFF837LBW.bed.gz
ENCFF123QHV	bed	ENCSR115OIV	ATAC-seq	activated T-helper 17 cell	primary cell	Homo sapiens	ENCODE	https://www.encodeproject.org/files/ENCFF123QHV/@@download/ENCFF123QHV.bed.gz
ENCFF587QZR	bed	ENCSR379NMT	ATAC-seq	stimulated activated naive B cell	primary cell	Homo sapiens	ENCODE	https://www.encodeproject.org/files/ENCFF587QZR/@@download/ENCFF587QZR.bed.gz
ENCFF955PTL	bed	ENCSR637OPZ	ATAC-seq	stimulated activated naive CD8-positive, alpha-beta T cell	primary cell	Homo sapiens	ENCODE	https://www.encodeproject.org/files/ENCFF955PTL/@@download/ENCFF955PTL.bed.gz
ENCFF888IRH	bed	ENCSR610AQP	ATAC-seq	memory B cell	primary cell	Homo sapiens	ENCODE	https://www.encodeproject.org/files/ENCFF888IRH/@@download/ENCFF888IRH.bed.gz
ENCFF839DEM	bed	ENCSR903WVU	ATAC-seq	naive B cell	primary cell	Homo sapiens	ENCODE	https://www.encodeproject.org/files/ENCFF839DEM/@@download/ENCFF839DEM.bed.gz
ENCFF178DTJ	bed	ENCSR302PTB	ATAC-seq	stimulated activated memory B cell	primary cell	Homo sapiens	ENCODE	https://www.encodeproject.org/files/ENCFF178DTJ/@@download/ENCFF178DTJ.bed.gz
ENCFF547LIL	bed	ENCSR335LHS	ATAC-seq	stimulated activated effector memory CD8-positive, alpha-beta T cell	primary cell	Homo sapiens	ENCODE	https://www.encodeproject.org/files/ENCFF547LIL/@@download/ENCFF547LIL.bed.gz
ENCFF063YVQ	bed	ENCSR044ATC	ATAC-seq	natural killer cell	primary cell	Homo sapiens	ENCODE	https://www.encodeproject.org/files/ENCFF063YVQ/@@download/ENCFF063YVQ.bed.gz
ENCFF273DGN	bed	ENCSR977LVI	ATAC-seq	T-cell	primary cell	Homo sapiens	ENCODE	https://www.encodeproject.org/files/ENCFF273DGN/@@download/ENCFF273DGN.bed.gz
ENCFF350JTS	bed	ENCSR830ALP	ATAC-seq	activated T-cell	primary cell	Homo sapiens	ENCODE	https://www.encodeproject.org/files/ENCFF350JTS/@@download/ENCFF350JTS.bed.gz
ENCFF424JEX	bed	ENCSR685OFR	ATAC-seq	naive B cell	primary cell	Homo sapiens	ENCODE	https://www.encodeproject.org/files/ENCFF424JEX/@@download/ENCFF424JEX.bed.gz
ENCFF555UEL	bed	ENCSR614JAG	ATAC-seq	naive thymus-derived CD8-positive, alpha-beta T cell	primary cell	Homo sapiens	ENCODE	https://www.encodeproject.org/files/ENCFF555UEL/@@download/ENCFF555UEL.bed.gz
ENCFF792YKT	bed	ENCSR373NFA	ATAC-seq	activated naive CD4-positive, alpha-beta T cell	primary cell	Homo sapiens	ENCODE	https://www.encodeproject.org/files/ENCFF792YKT/@@download/ENCFF792YKT.bed.gz
ENCFF541PYT	bed	ENCSR392YGP	ATAC-seq	effector memory CD8-positive, alpha-beta T cell	primary cell	Homo sapiens	ENCODE	https://www.encodeproject.org/files/ENCFF541PYT/@@download/ENCFF541PYT.bed.gz
ENCFF148MKR	bed	ENCSR458LIB	DNase-seq	MM.1S	cell line	Homo sapiens	ENCODE	https://www.encodeproject.org/files/ENCFF148MKR/@@download/ENCFF148MKR.bed.gz
ENCFF544BQL	bed	ENCSR019JDO	DNase-seq	Karpas-422	cell line	Homo sapiens	ENCODE	https://www.encodeproject.org/files/ENCFF544BQL/@@download/ENCFF544BQL.bed.gz
ENCFF182JHG	bed	ENCSR653VSR	ATAC-seq	stimulated activated naive B cell	primary cell	Homo sapiens	ENCODE	https://www.encodeproject.org/files/ENCFF182JHG/@@download/ENCFF182JHG.bed.gz
ENCFF502QXW	bed	ENCSR963ALV	DNase-seq	neural progenitor cell	in vitro differentiated cells	Homo sapiens	ENCODE	https://www.encodeproject.org/files/ENCFF502QXW/@@download/ENCFF502QXW.bed.gz
ENCFF175FNW	bed	ENCSR946MVP	DNase-seq	SK-N-DZ	cell line	Homo sapiens	ENCODE	https://www.encodeproject.org/files/ENCFF175FNW/@@download/ENCFF175FNW.bed.gz
ENCFF693MBQ	bed	ENCSR932KWJ	DNase-seq	A172	cell line	Homo sapiens	ENCODE	https://www.encodeproject.org/files/ENCFF693MBQ/@@download/ENCFF693MBQ.bed.gz
ENCFF049DNM	bed	ENCSR174SUM	ATAC-seq	activated naive CD4-positive, alpha-beta T cell	primary cell	Homo sapiens	ENCODE	https://www.encodeproject.org/files/ENCFF049DNM/@@download/ENCFF049DNM.bed.gz
ENCFF685MCV	bed	ENCSR452COS	ATAC-seq	naive thymus-derived CD4-positive, alpha-beta T cell	primary cell	Homo sapiens	ENCODE	https://www.encodeproject.org/files/ENCFF685MCV/@@download/ENCFF685MCV.bed.gz
ENCFF467ANF	bed	ENCSR000ENL	DNase-seq	choroid plexus epithelial cell	primary cell	Homo sapiens	ENCODE	https://www.encodeproject.org/files/ENCFF467ANF/@@download/ENCFF467ANF.bed.gz
ENCFF049FKM	bed	ENCSR771DAX	DNase-seq	globus pallidus	tissue	Homo sapiens	ENCODE	https://www.encodeproject.org/files/ENCFF049FKM/@@download/ENCFF049FKM.bed.gz
ENCFF768XXW	bed	ENCSR000EQC	DNase-seq	T-helper 1 cell	primary cell	Homo sapiens	ENCODE	https://www.encodeproject.org/files/ENCFF768XXW/@@download/ENCFF768XXW.bed.gz
ENCFF740RSJ	bed	ENCSR706IDL	DNase-seq	midbrain	tissue	Homo sapiens	ENCODE	https://www.encodeproject.org/files/ENCFF740RSJ/@@download/ENCFF740RSJ.bed.gz
ENCFF484AZD	bed	ENCSR224IYD	DNase-seq	medulla oblongata	tissue	Homo sapiens	ENCODE	https://www.encodeproject.org/files/ENCFF484AZD/@@download/ENCFF484AZD.bed.gz
ENCFF242PPW	bed	ENCSR000EOA	DNase-seq	dermis microvascular lymphatic vessel endothelial cell	primary cell	Homo sapiens	ENCODE	https://www.encodeproject.org/files/ENCFF242PPW/@@download/ENCFF242PPW.bed.gz
ENCFF809MYW	bed	ENCSR000EOB	DNase-seq	dermis microvascular lymphatic vessel endothelial cell	primary cell	Homo sapiens	ENCODE	https://www.encodeproject.org/files/ENCFF809MYW/@@download/ENCFF809MYW.bed.gz
ENCFF363TJP	bed	ENCSR594NOE	DNase-seq	RPMI8226	cell line	Homo sapiens	ENCODE	https://www.encodeproject.org/files/ENCFF363TJP/@@download/ENCFF363TJP.bed.gz
ENCFF264SCL	bed	ENCSR000ENA	DNase-seq	astrocyte of the hippocampus	primary cell	Homo sapiens	ENCODE	https://www.encodeproject.org/files/ENCFF264SCL/@@download/ENCFF264SCL.bed.gz
ENCFF054KLI	bed	ENCSR000EPY	DNase-seq	SK-N-MC	cell line	Homo sapiens	ENCODE	https://www.encodeproject.org/files/ENCFF054KLI/@@download/ENCFF054KLI.bed.gz
ENCFF036TMU	bed	ENCSR000ENC	DNase-seq	astrocyte of the cerebellum	primary cell	Homo sapiens	ENCODE	https://www.encodeproject.org/files/ENCFF036TMU/@@download/ENCFF036TMU.bed.gz
ENCFF211AMR	bed	ENCSR335XRZ	ATAC-seq	stimulated activated effector memory CD8-positive, alpha-beta T cell	primary cell	Homo sapiens	ENCODE	https://www.encodeproject.org/files/ENCFF211AMR/@@download/ENCFF211AMR.bed.gz
ENCFF721ZMU	bed	ENCSR611BQR	ATAC-seq	T-helper 17 cell	primary cell	Homo sapiens	ENCODE	https://www.encodeproject.org/files/ENCFF721ZMU/@@download/ENCFF721ZMU.bed.gz
ENCFF720XRL	bed	ENCSR000ENU	DNase-seq	HL-60	cell line	Homo sapiens	ENCODE	https://www.encodeproject.org/files/ENCFF720XRL/@@download/ENCFF720XRL.bed.gz
ENCFF224LZZ	bed	ENCSR475VQD	DNase-seq	brain	tissue	Homo sapiens	ENCODE	https://www.encodeproject.org/files/ENCFF224LZZ/@@download/ENCFF224LZZ.bed.gz
ENCFF864GBH	bed	ENCSR000EQG	DNase-seq	T-helper 2 cell	primary cell	Homo sapiens	ENCODE	https://www.encodeproject.org/files/ENCFF864GBH/@@download/ENCFF864GBH.bed.gz
ENCFF107HRK	bed	ENCSR318PRQ	DNase-seq	middle frontal gyrus	tissue	Homo sapiens	ENCODE	https://www.encodeproject.org/files/ENCFF107HRK/@@download/ENCFF107HRK.bed.gz
ENCFF340IYE	bed	ENCSR000EOS	DNase-seq	Jurkat, Clone E6-1	cell line	Homo sapiens	ENCODE	https://www.encodeproject.org/files/ENCFF340IYE/@@download/ENCFF340IYE.bed.gz
ENCFF109NJY	bed	ENCSR000EIJ	DNase-seq	cerebellum	tissue	Homo sapiens	ENCODE	https://www.encodeproject.org/files/ENCFF109NJY/@@download/ENCFF109NJY.bed.gz
ENCFF400QKK	bed	ENCSR000EIK	DNase-seq	frontal cortex	tissue	Homo sapiens	ENCODE	https://www.encodeproject.org/files/ENCFF400QKK/@@download/ENCFF400QKK.bed.gz
ENCFF006MNH	bed	ENCSR910OQF	DNase-seq	spinal cord	tissue	Homo sapiens	ENCODE	https://www.encodeproject.org/files/ENCFF006MNH/@@download/ENCFF006MNH.bed.gz
ENCFF617TKD	bed	ENCSR426IEA	DNase-seq	KBM-7	cell line	Homo sapiens	ENCODE	https://www.encodeproject.org/files/ENCFF617TKD/@@download/ENCFF617TKD.bed.gz
ENCFF459MDW	bed	ENCSR373BIX	DNase-seq	CD1c-positive myeloid dendritic cell	primary cell	Homo sapiens	ENCODE	https://www.encodeproject.org/files/ENCFF459MDW/@@download/ENCFF459MDW.bed.gz
ENCFF197BBD	bed	ENCSR721XAP	DNase-seq	inflammatory macrophage	primary cell	Homo sapiens	ENCODE	https://www.encodeproject.org/files/ENCFF197BBD/@@download/ENCFF197BBD.bed.gz
ENCFF583QBN	bed	ENCSR711AQM	DNase-seq	suppressor macrophage	primary cell	Homo sapiens	ENCODE	https://www.encodeproject.org/files/ENCFF583QBN/@@download/ENCFF583QBN.bed.gz
ENCFF144HUM	bed	ENCSR182EZJ	ATAC-seq	SK-N-SH	cell line	Homo sapiens	ENCODE	https://www.encodeproject.org/files/ENCFF144HUM/@@download/ENCFF144HUM.bed.gz
ENCFF933LZV	bed	ENCSR620QNS	DNase-seq	HAP-1	cell line	Homo sapiens	ENCODE	https://www.encodeproject.org/files/ENCFF933LZV/@@download/ENCFF933LZV.bed.gz
ENCFF299PRU	bed	ENCSR809CEA	DNase-seq	H4	cell line	Homo sapiens	ENCODE	https://www.encodeproject.org/files/ENCFF299PRU/@@download/ENCFF299PRU.bed.gz
ENCFF903CVK	bed	ENCSR489NAM	DNase-seq	OCI-LY7	cell line	Homo sapiens	ENCODE	https://www.encodeproject.org/files/ENCFF903CVK/@@download/ENCFF903CVK.bed.gz
ENCFF783XJK	bed	ENCSR746ZPP	DNase-seq	L1-S8R	cell line	Homo sapiens	ENCODE	https://www.encodeproject.org/files/ENCFF783XJK/@@download/ENCFF783XJK.bed.gz
ENCFF791XKF	bed	ENCSR006DKF	DNase-seq	brain microvascular endothelial cell	primary cell	Homo sapiens	ENCODE	https://www.encodeproject.org/files/ENCFF791XKF/@@download/ENCFF791XKF.bed.gz
ENCFF710WFI	bed	ENCSR314EZY	DNase-seq	L1-S8	cell line	Homo sapiens	ENCODE	https://www.encodeproject.org/files/ENCFF710WFI/@@download/ENCFF710WFI.bed.gz
ENCFF381CVI	bed	ENCSR558ZSN	ATAC-seq	activated T-cell	primary cell	Homo sapiens	ENCODE	https://www.encodeproject.org/files/ENCFF381CVI/@@download/ENCFF381CVI.bed.gz
ENCFF531CKE	bed	ENCSR277ZHX	DNase-seq	CD14-positive monocyte	primary cell	Homo sapiens	ENCODE	https://www.encodeproject.org/files/ENCFF531CKE/@@download/ENCFF531CKE.bed.gz
ENCFF333TAT	bed	ENCSR868FGK	ATAC-seq	K562	cell line	Homo sapiens	ENCODE	https://www.encodeproject.org/files/ENCFF333TAT/@@download/ENCFF333TAT.bed.gz
ENCFF744XSP	bed	ENCSR009KWQ	DNase-seq	BE2C	cell line	Homo sapiens	ENCODE	https://www.encodeproject.org/files/ENCFF744XSP/@@download/ENCFF744XSP.bed.gz
ENCFF061YKH	bed	ENCSR895KTN	DNase-seq	HAP-1	cell line	Homo sapiens	ENCODE	https://www.encodeproject.org/files/ENCFF061YKH/@@download/ENCFF061YKH.bed.gz
ENCFF716JUM	bed	ENCSR587TRP	ATAC-seq	SK-N-SH	cell line	Homo sapiens	ENCODE	https://www.encodeproject.org/files/ENCFF716JUM/@@download/ENCFF716JUM.bed.gz
ENCFF773SFA	bed	ENCSR889WKL	DNase-seq	HL-60	cell line	Homo sapiens	ENCODE	https://www.encodeproject.org/files/ENCFF773SFA/@@download/ENCFF773SFA.bed.gz
ENCFF777LKL	bed	ENCSR903SKE	DNase-seq	DND-41	cell line	Homo sapiens	ENCODE	https://www.encodeproject.org/files/ENCFF777LKL/@@download/ENCFF777LKL.bed.gz
ENCFF757IJO	bed	ENCSR090SMP	DNase-seq	NCI-H929	cell line	Homo sapiens	ENCODE	https://www.encodeproject.org/files/ENCFF757IJO/@@download/ENCFF757IJO.bed.gz
ENCFF748UZH	bed	ENCSR637XSC	ATAC-seq	GM12878	cell line	Homo sapiens	ENCODE	https://www.encodeproject.org/files/ENCFF748UZH/@@download/ENCFF748UZH.bed.gz
ENCFF818QSP	bed	ENCSR623PVB	DNase-seq	T-helper 17 cell	primary cell	Homo sapiens	ENCODE	https://www.encodeproject.org/files/ENCFF818QSP/@@download/ENCFF818QSP.bed.gz
ENCFF201ZDJ	bed	ENCSR913OWV	ATAC-seq	motor neuron	in vitro differentiated cells	Homo sapiens	ENCODE	https://www.encodeproject.org/files/ENCFF201ZDJ/@@download/ENCFF201ZDJ.bed.gz
ENCFF487GKW	bed	ENCSR704VZY	ATAC-seq	motor neuron	in vitro differentiated cells	Homo sapiens	ENCODE	https://www.encodeproject.org/files/ENCFF487GKW/@@download/ENCFF487GKW.bed.gz
ENCFF974XTQ	bed	ENCSR065CER	ATAC-seq	motor neuron	in vitro differentiated cells	Homo sapiens	ENCODE	https://www.encodeproject.org/files/ENCFF974XTQ/@@download/ENCFF974XTQ.bed.gz
ENCFF176PYR	bed	ENCSR360XIS	DNase-seq	ecto neural progenitor cell	in vitro differentiated cells	Homo sapiens	ENCODE	https://www.encodeproject.org/files/ENCFF176PYR/@@download/ENCFF176PYR.bed.gz
ENCFF558BLC	bed	ENCSR483RKN	ATAC-seq	K562	cell line	Homo sapiens	ENCODE	https://www.encodeproject.org/files/ENCFF558BLC/@@download/ENCFF558BLC.bed.gz
ENCFF470YYO	bed	ENCSR095QNB	ATAC-seq	GM12878	cell line	Homo sapiens	ENCODE	https://www.encodeproject.org/files/ENCFF470YYO/@@download/ENCFF470YYO.bed.gz
ENCFF951DOQ	bed	ENCSR459PVP	ATAC-seq	motor neuron	in vitro differentiated cells	Homo sapiens	ENCODE	https://www.encodeproject.org/files/ENCFF951DOQ/@@download/ENCFF951DOQ.bed.gz
ENCFF610SOB	bed	ENCSR410DWV	ATAC-seq	motor neuron	in vitro differentiated cells	Homo sapiens	ENCODE	https://www.encodeproject.org/files/ENCFF610SOB/@@download/ENCFF610SOB.bed.gz
ENCFF594FVI	bed	ENCSR812ZKP	ATAC-seq	motor neuron	in vitro differentiated cells	Homo sapiens	ENCODE	https://www.encodeproject.org/files/ENCFF594FVI/@@download/ENCFF594FVI.bed.gz
ENCFF305GXR	bed	ENCSR634WYX	ATAC-seq	motor neuron	in vitro differentiated cells	Homo sapiens	ENCODE	https://www.encodeproject.org/files/ENCFF305GXR/@@download/ENCFF305GXR.bed.gz
ENCFF415HUA	bed	ENCSR516YAD	ATAC-seq	motor neuron	in vitro differentiated cells	Homo sapiens	ENCODE	https://www.encodeproject.org/files/ENCFF415HUA/@@download/ENCFF415HUA.bed.gz
ENCFF010FOR	bed	ENCSR709QRD	ATAC-seq	motor neuron	in vitro differentiated cells	Homo sapiens	ENCODE	https://www.encodeproject.org/files/ENCFF010FOR/@@download/ENCFF010FOR.bed.gz
ENCFF497ACM	bed	ENCSR131HOY	ATAC-seq	motor neuron	in vitro differentiated cells	Homo sapiens	ENCODE	https://www.encodeproject.org/files/ENCFF497ACM/@@download/ENCFF497ACM.bed.gz
ENCFF419XZN	bed	ENCSR371CCL	DNase-seq	suppressor macrophage	primary cell	Homo sapiens	ENCODE	https://www.encodeproject.org/files/ENCFF419XZN/@@download/ENCFF419XZN.bed.gz
ENCFF969HEX	bed	ENCSR000AUP	Histone ChIP-seq	B cell	primary cell	Homo sapiens	ENCODE	https://www.encodeproject.org/files/ENCFF969HEX/@@download/ENCFF969HEX.bed.gz
ENCFF432JAG	bed	ENCSR000ASM	Histone ChIP-seq	CD14-positive monocyte	primary cell	Homo sapiens	ENCODE	https://www.encodeproject.org/files/ENCFF432JAG/@@download/ENCFF432JAG.bed.gz
ENCFF471QGU	bed	ENCSR000ASJ	Histone ChIP-seq	CD14-positive monocyte	primary cell	Homo sapiens	ENCODE	https://www.encodeproject.org/files/ENCFF471QGU/@@download/ENCFF471QGU.bed.gz
ENCFF247CME	bed	ENCSR000ASN	Histone ChIP-seq	CD14-positive monocyte	primary cell	Homo sapiens	ENCODE	https://www.encodeproject.org/files/ENCFF247CME/@@download/ENCFF247CME.bed.gz
ENCFF082UWB	bed	ENCSR000ASK	Histone ChIP-seq	CD14-positive monocyte	primary cell	Homo sapiens	ENCODE	https://www.encodeproject.org/files/ENCFF082UWB/@@download/ENCFF082UWB.bed.gz
ENCFF767YTL	bed	ENCSR000EXV	Histone ChIP-seq	mononuclear cell	primary cell	Homo sapiens	ENCODE	https://www.encodeproject.org/files/ENCFF767YTL/@@download/ENCFF767YTL.bed.gz
ENCFF914PGC	bed	ENCSR000DQP	Histone ChIP-seq	B cell	primary cell	Homo sapiens	ENCODE	https://www.encodeproject.org/files/ENCFF914PGC/@@download/ENCFF914PGC.bed.gz
ENCFF832YGL	bed	ENCSR000ASL	Histone ChIP-seq	CD14-positive monocyte	primary cell	Homo sapiens	ENCODE	https://www.encodeproject.org/files/ENCFF832YGL/@@download/ENCFF832YGL.bed.gz
ENCFF270ANA	bed	ENCSR714KWW	Histone ChIP-seq	CD4-positive, alpha-beta T cell	primary cell	Homo sapiens	Roadmap	https://www.encodeproject.org/files/ENCFF270ANA/@@download/ENCFF270ANA.bed.gz
ENCFF466UGI	bed	ENCSR098ALO	Histone ChIP-seq	naive thymus-derived CD4-positive, alpha-beta T cell	primary cell	Homo sapiens	Roadmap	https://www.encodeproject.org/files/ENCFF466UGI/@@download/ENCFF466UGI.bed.gz
ENCFF417JJL	bed	ENCSR162DGX	Histone ChIP-seq	B cell	primary cell	Homo sapiens	ENCODE	https://www.encodeproject.org/files/ENCFF417JJL/@@download/ENCFF417JJL.bed.gz
ENCFF248WQV	bed	ENCSR891KSP	Histone ChIP-seq	common myeloid progenitor, CD34-positive	primary cell	Homo sapiens	Roadmap	https://www.encodeproject.org/files/ENCFF248WQV/@@download/ENCFF248WQV.bed.gz
ENCFF317TAZ	bed	ENCSR043SBG	Histone ChIP-seq	CD4-positive, alpha-beta T cell	primary cell	Homo sapiens	Roadmap	https://www.encodeproject.org/files/ENCFF317TAZ/@@download/ENCFF317TAZ.bed.gz
ENCFF880MAU	bed	ENCSR000ASP	Histone ChIP-seq	CD14-positive monocyte	primary cell	Homo sapiens	ENCODE	https://www.encodeproject.org/files/ENCFF880MAU/@@download/ENCFF880MAU.bed.gz
ENCFF627UND	bed	ENCSR637IOH	Histone ChIP-seq	naive thymus-derived CD4-positive, alpha-beta T cell	primary cell	Homo sapiens	Roadmap	https://www.encodeproject.org/files/ENCFF627UND/@@download/ENCFF627UND.bed.gz
ENCFF053LHH	bed	ENCSR724GUS	Histone ChIP-seq	CD4-positive, alpha-beta memory T cell	primary cell	Homo sapiens	Roadmap	https://www.encodeproject.org/files/ENCFF053LHH/@@download/ENCFF053LHH.bed.gz
ENCFF717KRK	bed	ENCSR892HPQ	Histone ChIP-seq	effector memory CD4-positive, alpha-beta T cell	primary cell	Homo sapiens	Roadmap	https://www.encodeproject.org/files/ENCFF717KRK/@@download/ENCFF717KRK.bed.gz
ENCFF785IPD	bed	ENCSR231FDF	Histone ChIP-seq	CD8-positive, alpha-beta T cell	primary cell	Homo sapiens	Roadmap	https://www.encodeproject.org/files/ENCFF785IPD/@@download/ENCFF785IPD.bed.gz
ENCFF716GWM	bed	ENCSR355PUX	Histone ChIP-seq	common myeloid progenitor, CD34-positive	primary cell	Homo sapiens	Roadmap	https://www.encodeproject.org/files/ENCFF716GWM/@@download/ENCFF716GWM.bed.gz
ENCFF522LLS	bed	ENCSR777RWW	Histone ChIP-seq	CD4-positive, alpha-beta T cell	primary cell	Homo sapiens	Roadmap	https://www.encodeproject.org/files/ENCFF522LLS/@@download/ENCFF522LLS.bed.gz
ENCFF403NOQ	bed	ENCSR091TTT	Histone ChIP-seq	T-helper 17 cell	primary cell	Homo sapiens	Roadmap	https://www.encodeproject.org/files/ENCFF403NOQ/@@download/ENCFF403NOQ.bed.gz
ENCFF786QDJ	bed	ENCSR000EXU	Histone ChIP-seq	mononuclear cell	primary cell	Homo sapiens	ENCODE	https://www.encodeproject.org/files/ENCFF786QDJ/@@download/ENCFF786QDJ.bed.gz
ENCFF409HBO	bed	ENCSR290YLQ	Histone ChIP-seq	B cell	primary cell	Homo sapiens	ENCODE	https://www.encodeproject.org/files/ENCFF409HBO/@@download/ENCFF409HBO.bed.gz
ENCFF434CFN	bed	ENCSR373WCB	Histone ChIP-seq	neutrophil	primary cell	Homo sapiens	ENCODE	https://www.encodeproject.org/files/ENCFF434CFN/@@download/ENCFF434CFN.bed.gz
ENCFF675HIG	bed	ENCSR058FCG	Histone ChIP-seq	neutrophil	primary cell	Homo sapiens	ENCODE	https://www.encodeproject.org/files/ENCFF675HIG/@@download/ENCFF675HIG.bed.gz
ENCFF610EZI	bed	ENCSR524RIH	Histone ChIP-seq	neutrophil	primary cell	Homo sapiens	ENCODE	https://www.encodeproject.org/files/ENCFF610EZI/@@download/ENCFF610EZI.bed.gz
ENCFF426MNB	bed	ENCSR393SYU	Histone ChIP-seq	neutrophil	primary cell	Homo sapiens	ENCODE	https://www.encodeproject.org/files/ENCFF426MNB/@@download/ENCFF426MNB.bed.gz
ENCFF157WLM	bed	ENCSR424XBP	Histone ChIP-seq	B cell	primary cell	Homo sapiens	ENCODE	https://www.encodeproject.org/files/ENCFF157WLM/@@download/ENCFF157WLM.bed.gz
ENCFF992XKY	bed	ENCSR911BCA	Histone ChIP-seq	effector memory CD4-positive, alpha-beta T cell	primary cell	Homo sapiens	Roadmap	https://www.encodeproject.org/files/ENCFF992XKY/@@download/ENCFF992XKY.bed.gz
ENCFF803GGX	bed	ENCSR998RVD	Histone ChIP-seq	T-helper 17 cell	primary cell	Homo sapiens	Roadmap	https://www.encodeproject.org/files/ENCFF803GGX/@@download/ENCFF803GGX.bed.gz
ENCFF663MLG	bed	ENCSR340SGE	Histone ChIP-seq	common myeloid progenitor, CD34-positive	primary cell	Homo sapiens	Roadmap	https://www.encodeproject.org/files/ENCFF663MLG/@@download/ENCFF663MLG.bed.gz
ENCFF026YQY	bed	ENCSR675EXE	Histone ChIP-seq	T-helper 17 cell	primary cell	Homo sapiens	Roadmap	https://www.encodeproject.org/files/ENCFF026YQY/@@download/ENCFF026YQY.bed.gz
ENCFF822YRO	bed	ENCSR692ICP	Histone ChIP-seq	CD4-positive, alpha-beta T cell	primary cell	Homo sapiens	Roadmap	https://www.encodeproject.org/files/ENCFF822YRO/@@download/ENCFF822YRO.bed.gz
ENCFF434YII	bed	ENCSR161XBV	Histone ChIP-seq	naive thymus-derived CD4-positive, alpha-beta T cell	primary cell	Homo sapiens	Roadmap	https://www.encodeproject.org/files/ENCFF434YII/@@download/ENCFF434YII.bed.gz
ENCFF611BWY	bed	ENCSR672HWL	Histone ChIP-seq	common myeloid progenitor, CD34-positive	primary cell	Homo sapiens	Roadmap	https://www.encodeproject.org/files/ENCFF611BWY/@@download/ENCFF611BWY.bed.gz
ENCFF619RCL	bed	ENCSR805DRK	Histone ChIP-seq	CD4-positive, alpha-beta memory T cell	primary cell	Homo sapiens	Roadmap	https://www.encodeproject.org/files/ENCFF619RCL/@@download/ENCFF619RCL.bed.gz
ENCFF154RAQ	bed	ENCSR267YXV	Histone ChIP-seq	neutrophil	primary cell	Homo sapiens	ENCODE	https://www.encodeproject.org/files/ENCFF154RAQ/@@download/ENCFF154RAQ.bed.gz
ENCFF601KLF	bed	ENCSR203GEP	Histone ChIP-seq	CD4-positive, CD25-positive, alpha-beta regulatory T cell	primary cell	Homo sapiens	Roadmap	https://www.encodeproject.org/files/ENCFF601KLF/@@download/ENCFF601KLF.bed.gz
ENCFF430WCS	bed	ENCSR324EFP	Histone ChIP-seq	common myeloid progenitor, CD34-positive	primary cell	Homo sapiens	Roadmap	https://www.encodeproject.org/files/ENCFF430WCS/@@download/ENCFF430WCS.bed.gz
ENCFF032BVC	bed	ENCSR631BPS	Histone ChIP-seq	CD8-positive, alpha-beta T cell	primary cell	Homo sapiens	Roadmap	https://www.encodeproject.org/files/ENCFF032BVC/@@download/ENCFF032BVC.bed.gz
ENCFF955HAJ	bed	ENCSR610IIJ	Histone ChIP-seq	effector memory CD4-positive, alpha-beta T cell	primary cell	Homo sapiens	Roadmap	https://www.encodeproject.org/files/ENCFF955HAJ/@@download/ENCFF955HAJ.bed.gz
ENCFF120SUM	bed	ENCSR372MTE	Histone ChIP-seq	CD8-positive, alpha-beta memory T cell	primary cell	Homo sapiens	Roadmap	https://www.encodeproject.org/files/ENCFF120SUM/@@download/ENCFF120SUM.bed.gz
ENCFF235OJE	bed	ENCSR043SJS	Histone ChIP-seq	CD8-positive, alpha-beta memory T cell	primary cell	Homo sapiens	Roadmap	https://www.encodeproject.org/files/ENCFF235OJE/@@download/ENCFF235OJE.bed.gz
ENCFF550OSB	bed	ENCSR000EXW	Histone ChIP-seq	mononuclear cell	primary cell	Homo sapiens	ENCODE	https://www.encodeproject.org/files/ENCFF550OSB/@@download/ENCFF550OSB.bed.gz
ENCFF709SIE	bed	ENCSR696ILA	Mint-ChIP-seq	activated T-cell	primary cell	Homo sapiens	ENCODE	https://www.encodeproject.org/files/ENCFF709SIE/@@download/ENCFF709SIE.bed.gz
ENCFF583VTT	bed	ENCSR439XYT	Mint-ChIP-seq	activated T-cell	primary cell	Homo sapiens	ENCODE	https://www.encodeproject.org/files/ENCFF583VTT/@@download/ENCFF583VTT.bed.gz
ENCFF598AFF	bed	ENCSR113FMX	Histone ChIP-seq	T-cell	primary cell	Homo sapiens	Roadmap	https://www.encodeproject.org/files/ENCFF598AFF/@@download/ENCFF598AFF.bed.gz
ENCFF848RIQ	bed	ENCSR828WZG	Histone ChIP-seq	CD4-positive, alpha-beta T cell	primary cell	Homo sapiens	Roadmap	https://www.encodeproject.org/files/ENCFF848RIQ/@@download/ENCFF848RIQ.bed.gz
ENCFF642UPV	bed	ENCSR453GNY	Histone ChIP-seq	CD4-positive, alpha-beta T cell	primary cell	Homo sapiens	Roadmap	https://www.encodeproject.org/files/ENCFF642UPV/@@download/ENCFF642UPV.bed.gz
ENCFF702NIL	bed	ENCSR138DOM	Histone ChIP-seq	CD4-positive, alpha-beta T cell	primary cell	Homo sapiens	Roadmap	https://www.encodeproject.org/files/ENCFF702NIL/@@download/ENCFF702NIL.bed.gz
ENCFF171GAW	bed	ENCSR957XEV	Histone ChIP-seq	T-helper 17 cell	primary cell	Homo sapiens	Roadmap	https://www.encodeproject.org/files/ENCFF171GAW/@@download/ENCFF171GAW.bed.gz
ENCFF570YTQ	bed	ENCSR295PSK	Histone ChIP-seq	B cell	primary cell	Homo sapiens	Roadmap	https://www.encodeproject.org/files/ENCFF570YTQ/@@download/ENCFF570YTQ.bed.gz
ENCFF200KHG	bed	ENCSR407QDX	Mint-ChIP-seq	activated T-cell	primary cell	Homo sapiens	ENCODE	https://www.encodeproject.org/files/ENCFF200KHG/@@download/ENCFF200KHG.bed.gz
ENCFF671EZC	bed	ENCSR000EXT	Histone ChIP-seq	mononuclear cell	primary cell	Homo sapiens	ENCODE	https://www.encodeproject.org/files/ENCFF671EZC/@@download/ENCFF671EZC.bed.gz
ENCFF285MXS	bed	ENCSR860MYX	Histone ChIP-seq	CD4-positive, CD25-positive, alpha-beta regulatory T cell	primary cell	Homo sapiens	Roadmap	https://www.encodeproject.org/files/ENCFF285MXS/@@download/ENCFF285MXS.bed.gz
ENCFF823JZP	bed	ENCSR835OJV	Histone ChIP-seq	CD8-positive, alpha-beta T cell	primary cell	Homo sapiens	Roadmap	https://www.encodeproject.org/files/ENCFF823JZP/@@download/ENCFF823JZP.bed.gz
ENCFF409RFF	bed	ENCSR621XWM	Histone ChIP-seq	T-cell	primary cell	Homo sapiens	Roadmap	https://www.encodeproject.org/files/ENCFF409RFF/@@download/ENCFF409RFF.bed.gz
ENCFF427FWA	bed	ENCSR944RKI	Histone ChIP-seq	CD8-positive, alpha-beta memory T cell	primary cell	Homo sapiens	Roadmap	https://www.encodeproject.org/files/ENCFF427FWA/@@download/ENCFF427FWA.bed.gz
ENCFF550NLK	bed	ENCSR974EGY	Histone ChIP-seq	T-cell	primary cell	Homo sapiens	Roadmap	https://www.encodeproject.org/files/ENCFF550NLK/@@download/ENCFF550NLK.bed.gz
ENCFF988VWS	bed	ENCSR902BOX	Histone ChIP-seq	T-cell	primary cell	Homo sapiens	Roadmap	https://www.encodeproject.org/files/ENCFF988VWS/@@download/ENCFF988VWS.bed.gz
ENCFF981AJI	bed	ENCSR229QYR	Histone ChIP-seq	naive thymus-derived CD4-positive, alpha-beta T cell	primary cell	Homo sapiens	Roadmap	https://www.encodeproject.org/files/ENCFF981AJI/@@download/ENCFF981AJI.bed.gz
ENCFF645YIY	bed	ENCSR750ZCV	Histone ChIP-seq	effector memory CD4-positive, alpha-beta T cell	primary cell	Homo sapiens	Roadmap	https://www.encodeproject.org/files/ENCFF645YIY/@@download/ENCFF645YIY.bed.gz
ENCFF497BBM	bed	ENCSR277WTO	Histone ChIP-seq	T-cell	primary cell	Homo sapiens	Roadmap	https://www.encodeproject.org/files/ENCFF497BBM/@@download/ENCFF497BBM.bed.gz
ENCFF146XZX	bed	ENCSR170NCG	Histone ChIP-seq	common myeloid progenitor, CD34-positive	primary cell	Homo sapiens	Roadmap	https://www.encodeproject.org/files/ENCFF146XZX/@@download/ENCFF146XZX.bed.gz
ENCFF017FOK	bed	ENCSR263WLD	Histone ChIP-seq	CD4-positive, alpha-beta T cell	primary cell	Homo sapiens	Roadmap	https://www.encodeproject.org/files/ENCFF017FOK/@@download/ENCFF017FOK.bed.gz
ENCFF720AKK	bed	ENCSR517SMA	Histone ChIP-seq	CD8-positive, alpha-beta memory T cell	primary cell	Homo sapiens	Roadmap	https://www.encodeproject.org/files/ENCFF720AKK/@@download/ENCFF720AKK.bed.gz
ENCFF976PQR	bed	ENCSR580WRV	Histone ChIP-seq	CD4-positive, alpha-beta memory T cell	primary cell	Homo sapiens	Roadmap	https://www.encodeproject.org/files/ENCFF976PQR/@@download/ENCFF976PQR.bed.gz
ENCFF413JPG	bed	ENCSR451GTQ	Histone ChIP-seq	T-helper 17 cell	primary cell	Homo sapiens	Roadmap	https://www.encodeproject.org/files/ENCFF413JPG/@@download/ENCFF413JPG.bed.gz
ENCFF166YJR	bed	ENCSR769SGQ	Histone ChIP-seq	CD4-positive, alpha-beta T cell	primary cell	Homo sapiens	Roadmap	https://www.encodeproject.org/files/ENCFF166YJR/@@download/ENCFF166YJR.bed.gz
ENCFF986IXN	bed	ENCSR962AKF	Histone ChIP-seq	CD8-positive, alpha-beta memory T cell	primary cell	Homo sapiens	Roadmap	https://www.encodeproject.org/files/ENCFF986IXN/@@download/ENCFF986IXN.bed.gz
ENCFF279JCG	bed	ENCSR045QJH	Histone ChIP-seq	common myeloid progenitor, CD34-positive	primary cell	Homo sapiens	Roadmap	https://www.encodeproject.org/files/ENCFF279JCG/@@download/ENCFF279JCG.bed.gz
ENCFF468WBD	bed	ENCSR368ZJL	Histone ChIP-seq	effector memory CD4-positive, alpha-beta T cell	primary cell	Homo sapiens	Roadmap	https://www.encodeproject.org/files/ENCFF468WBD/@@download/ENCFF468WBD.bed.gz
ENCFF356KFK	bed	ENCSR789RGI	Histone ChIP-seq	B cell	primary cell	Homo sapiens	Roadmap	https://www.encodeproject.org/files/ENCFF356KFK/@@download/ENCFF356KFK.bed.gz
ENCFF038RAA	bed	ENCSR887ESB	Histone ChIP-seq	CD4-positive, alpha-beta memory T cell	primary cell	Homo sapiens	Roadmap	https://www.encodeproject.org/files/ENCFF038RAA/@@download/ENCFF038RAA.bed.gz
ENCFF291YMH	bed	ENCSR291KBJ	Histone ChIP-seq	effector memory CD4-positive, alpha-beta T cell	primary cell	Homo sapiens	Roadmap	https://www.encodeproject.org/files/ENCFF291YMH/@@download/ENCFF291YMH.bed.gz
ENCFF298JOZ	bed	ENCSR681HMF	Histone ChIP-seq	common myeloid progenitor, CD34-positive	primary cell	Homo sapiens	Roadmap	https://www.encodeproject.org/files/ENCFF298JOZ/@@download/ENCFF298JOZ.bed.gz
ENCFF996OPQ	bed	ENCSR920YBY	Histone ChIP-seq	common myeloid progenitor, CD34-positive	primary cell	Homo sapiens	Roadmap	https://www.encodeproject.org/files/ENCFF996OPQ/@@download/ENCFF996OPQ.bed.gz
ENCFF340YIB	bed	ENCSR120WKZ	Histone ChIP-seq	naive thymus-derived CD4-positive, alpha-beta T cell	primary cell	Homo sapiens	Roadmap	https://www.encodeproject.org/files/ENCFF340YIB/@@download/ENCFF340YIB.bed.gz
ENCFF777OPH	bed	ENCSR716CWA	Histone ChIP-seq	naive thymus-derived CD4-positive, alpha-beta T cell	primary cell	Homo sapiens	Roadmap	https://www.encodeproject.org/files/ENCFF777OPH/@@download/ENCFF777OPH.bed.gz
ENCFF015DHE	bed	ENCSR971QHH	Histone ChIP-seq	CD4-positive, alpha-beta T cell	primary cell	Homo sapiens	Roadmap	https://www.encodeproject.org/files/ENCFF015DHE/@@download/ENCFF015DHE.bed.gz
ENCFF751UFI	bed	ENCSR522EGW	Histone ChIP-seq	B cell	primary cell	Homo sapiens	Roadmap	https://www.encodeproject.org/files/ENCFF751UFI/@@download/ENCFF751UFI.bed.gz
ENCFF323RLT	bed	ENCSR877ZUK	Histone ChIP-seq	CD4-positive, alpha-beta T cell	primary cell	Homo sapiens	Roadmap	https://www.encodeproject.org/files/ENCFF323RLT/@@download/ENCFF323RLT.bed.gz
ENCFF763PXQ	bed	ENCSR731OMG	Histone ChIP-seq	common myeloid progenitor, CD34-positive	primary cell	Homo sapiens	Roadmap	https://www.encodeproject.org/files/ENCFF763PXQ/@@download/ENCFF763PXQ.bed.gz
ENCFF348NMZ	bed	ENCSR579DZQ	Histone ChIP-seq	CD4-positive, CD25-positive, alpha-beta regulatory T cell	primary cell	Homo sapiens	Roadmap	https://www.encodeproject.org/files/ENCFF348NMZ/@@download/ENCFF348NMZ.bed.gz
ENCFF215HIP	bed	ENCSR435WPP	Histone ChIP-seq	CD4-positive, CD25-positive, alpha-beta regulatory T cell	primary cell	Homo sapiens	Roadmap	https://www.encodeproject.org/files/ENCFF215HIP/@@download/ENCFF215HIP.bed.gz
ENCFF351GUZ	bed	ENCSR457FQI	Histone ChIP-seq	CD4-positive, alpha-beta memory T cell	primary cell	Homo sapiens	Roadmap	https://www.encodeproject.org/files/ENCFF351GUZ/@@download/ENCFF351GUZ.bed.gz
ENCFF053KRW	bed	ENCSR702RZM	Histone ChIP-seq	CD4-positive, alpha-beta memory T cell	primary cell	Homo sapiens	Roadmap	https://www.encodeproject.org/files/ENCFF053KRW/@@download/ENCFF053KRW.bed.gz
ENCFF773PPH	bed	ENCSR430ULY	Histone ChIP-seq	naive thymus-derived CD4-positive, alpha-beta T cell	primary cell	Homo sapiens	Roadmap	https://www.encodeproject.org/files/ENCFF773PPH/@@download/ENCFF773PPH.bed.gz
ENCFF707QHR	bed	ENCSR797GOJ	Histone ChIP-seq	CD8-positive, alpha-beta T cell	primary cell	Homo sapiens	Roadmap	https://www.encodeproject.org/files/ENCFF707QHR/@@download/ENCFF707QHR.bed.gz
ENCFF207ZEY	bed	ENCSR269OVV	Histone ChIP-seq	B cell	primary cell	Homo sapiens	Roadmap	https://www.encodeproject.org/files/ENCFF207ZEY/@@download/ENCFF207ZEY.bed.gz
ENCFF629MTX	bed	ENCSR734ESI	Histone ChIP-seq	common myeloid progenitor, CD34-positive	primary cell	Homo sapiens	Roadmap	https://www.encodeproject.org/files/ENCFF629MTX/@@download/ENCFF629MTX.bed.gz
ENCFF049HEB	bed	ENCSR862NIZ	Histone ChIP-seq	common myeloid progenitor, CD34-positive	primary cell	Homo sapiens	Roadmap	https://www.encodeproject.org/files/ENCFF049HEB/@@download/ENCFF049HEB.bed.gz
ENCFF131SOS	bed	ENCSR694CDP	Histone ChIP-seq	CD8-positive, alpha-beta T cell	primary cell	Homo sapiens	Roadmap	https://www.encodeproject.org/files/ENCFF131SOS/@@download/ENCFF131SOS.bed.gz
ENCFF045AWT	bed	ENCSR012KUR	Histone ChIP-seq	CD4-positive, alpha-beta memory T cell	primary cell	Homo sapiens	Roadmap	https://www.encodeproject.org/files/ENCFF045AWT/@@download/ENCFF045AWT.bed.gz
ENCFF201NFP	bed	ENCSR128KIH	Histone ChIP-seq	common myeloid progenitor, CD34-positive	primary cell	Homo sapiens	Roadmap	https://www.encodeproject.org/files/ENCFF201NFP/@@download/ENCFF201NFP.bed.gz
ENCFF434RRU	bed	ENCSR117IQD	Histone ChIP-seq	CD4-positive, alpha-beta memory T cell	primary cell	Homo sapiens	Roadmap	https://www.encodeproject.org/files/ENCFF434RRU/@@download/ENCFF434RRU.bed.gz
ENCFF918LCT	bed	ENCSR523BMU	Histone ChIP-seq	CD4-positive, CD25-positive, alpha-beta regulatory T cell	primary cell	Homo sapiens	Roadmap	https://www.encodeproject.org/files/ENCFF918LCT/@@download/ENCFF918LCT.bed.gz
ENCFF211MSC	bed	ENCSR905SHH	Histone ChIP-seq	CD8-positive, alpha-beta T cell	primary cell	Homo sapiens	Roadmap	https://www.encodeproject.org/files/ENCFF211MSC/@@download/ENCFF211MSC.bed.gz
ENCFF420IAQ	bed	ENCSR660WQO	Histone ChIP-seq	CD4-positive, alpha-beta memory T cell	primary cell	Homo sapiens	Roadmap	https://www.encodeproject.org/files/ENCFF420IAQ/@@download/ENCFF420IAQ.bed.gz
ENCFF616AIT	bed	ENCSR038GYF	Histone ChIP-seq	common myeloid progenitor, CD34-positive	primary cell	Homo sapiens	Roadmap	https://www.encodeproject.org/files/ENCFF616AIT/@@download/ENCFF616AIT.bed.gz
ENCFF008VXT	bed	ENCSR106VNH	Histone ChIP-seq	common myeloid progenitor, CD34-positive	primary cell	Homo sapiens	Roadmap	https://www.encodeproject.org/files/ENCFF008VXT/@@download/ENCFF008VXT.bed.gz
ENCFF658SDA	bed	ENCSR979RHZ	Histone ChIP-seq	common myeloid progenitor, CD34-positive	primary cell	Homo sapiens	Roadmap	https://www.encodeproject.org/files/ENCFF658SDA/@@download/ENCFF658SDA.bed.gz
ENCFF623QQE	bed	ENCSR826VJY	Histone ChIP-seq	neutrophil	primary cell	Homo sapiens	ENCODE	https://www.encodeproject.org/files/ENCFF623QQE/@@download/ENCFF623QQE.bed.gz
ENCFF554VOO	bed	ENCSR600VXO	Mint-ChIP-seq	activated T-cell	primary cell	Homo sapiens	ENCODE	https://www.encodeproject.org/files/ENCFF554VOO/@@download/ENCFF554VOO.bed.gz
ENCFF945XSN	bed	ENCSR677RWJ	Mint-ChIP-seq	activated T-cell	primary cell	Homo sapiens	ENCODE	https://www.encodeproject.org/files/ENCFF945XSN/@@download/ENCFF945XSN.bed.gz
ENCFF945OSZ	bed	ENCSR530YQK	Mint-ChIP-seq	activated T-cell	primary cell	Homo sapiens	ENCODE	https://www.encodeproject.org/files/ENCFF945OSZ/@@download/ENCFF945OSZ.bed.gz

## Sheet: Blueprint
Cell type	Tissue	Cell line	Disease	Experiment	File type	Format	URL
band form neutrophil	bone marrow		None	H3K4me1	Enriched regions	BED	http://ftp.ebi.ac.uk/pub/databases/blueprint/data/homo_sapiens/GRCh38/bone_marrow/BM030613/band_form_neutrophil/ChIP-Seq/NCMLS/S00JGXH1.ERX1032373.H3K4me1.bwa.GRCh38.broad.20151015.bed.gz	S00JGXH1.ERX1032373.H3K4me1.bwa.GRCh38.broad.20151015_hg19_anno.txt
band form neutrophil	bone marrow		None	H3K27ac	Enriched regions	BED	http://ftp.ebi.ac.uk/pub/databases/blueprint/data/homo_sapiens/GRCh38/bone_marrow/BM030613/band_form_neutrophil/ChIP-Seq/NCMLS/S00JGXH1.ERX651407.H3K27ac.bwa.GRCh38.20150527.bed.gz	S00JGXH1.ERX651407.H3K27ac.bwa.GRCh38.20150527_hg19_anno.txt
band form neutrophil	bone marrow		None	H3K36me3	Enriched regions	BED	http://ftp.ebi.ac.uk/pub/databases/blueprint/data/homo_sapiens/GRCh38/bone_marrow/BM030613/band_form_neutrophil/ChIP-Seq/NCMLS/S00JGXH1.ERX651414.H3K36me3.bwa.GRCh38.broad.20150527.bed.gz	S00JGXH1.ERX651414.H3K36me3.bwa.GRCh38.broad.20150527_hg19_anno.txt
band form neutrophil	bone marrow		None	H3K9me3	Enriched regions	BED	http://ftp.ebi.ac.uk/pub/databases/blueprint/data/homo_sapiens/GRCh38/bone_marrow/BM030613/band_form_neutrophil/ChIP-Seq/NCMLS/S00JGXH1.ERX651416.H3K9me3.bwa.GRCh38.broad.20150527.bed.gz	S00JGXH1.ERX651416.H3K9me3.bwa.GRCh38.broad.20150527_hg19_anno.txt
band form neutrophil	bone marrow		None	H3K4me3	Enriched regions	BED	http://ftp.ebi.ac.uk/pub/databases/blueprint/data/homo_sapiens/GRCh38/bone_marrow/BM030613/band_form_neutrophil/ChIP-Seq/NCMLS/S00JGXH1.ERX913209.H3K4me3.bwa.GRCh38.20150527.bed.gz	S00JGXH1.ERX913209.H3K4me3.bwa.GRCh38.20150527_hg19_anno.txt
band form neutrophil	bone marrow		None	H3K27me3	Enriched regions	BED	http://ftp.ebi.ac.uk/pub/databases/blueprint/data/homo_sapiens/GRCh38/bone_marrow/BM030613/band_form_neutrophil/ChIP-Seq/NCMLS/S00JGXH1.ERX913210.H3K27me3.bwa.GRCh38.broad.20150527.bed.gz	S00JGXH1.ERX913210.H3K27me3.bwa.GRCh38.broad.20150527_hg19_anno.txt
neutrophilic metamyelocyte	bone marrow		None	H3K36me3	Enriched regions	BED	http://ftp.ebi.ac.uk/pub/databases/blueprint/data/homo_sapiens/GRCh38/bone_marrow/BM030613/neutrophilic_metamyelocyte/ChIP-Seq/NCMLS/S00JFZH1.ERX651402.H3K36me3.bwa.GRCh38.broad.20150527.bed.gz	S00JFZH1.ERX651402.H3K36me3.bwa.GRCh38.broad.20150527_hg19_anno.txt
neutrophilic metamyelocyte	bone marrow		None	H3K27ac	Enriched regions	BED	http://ftp.ebi.ac.uk/pub/databases/blueprint/data/homo_sapiens/GRCh38/bone_marrow/BM030613/neutrophilic_metamyelocyte/ChIP-Seq/NCMLS/S00JFZH1.ERX651406.H3K27ac.bwa.GRCh38.20150527.bed.gz	S00JFZH1.ERX651406.H3K27ac.bwa.GRCh38.20150527_hg19_anno.txt
neutrophilic metamyelocyte	bone marrow		None	H3K9me3	Enriched regions	BED	http://ftp.ebi.ac.uk/pub/databases/blueprint/data/homo_sapiens/GRCh38/bone_marrow/BM030613/neutrophilic_metamyelocyte/ChIP-Seq/NCMLS/S00JFZH1.ERX651412.H3K9me3.bwa.GRCh38.broad.20150527.bed.gz	S00JFZH1.ERX651412.H3K9me3.bwa.GRCh38.broad.20150527_hg19_anno.txt
neutrophilic metamyelocyte	bone marrow		None	H3K4me3	Enriched regions	BED	http://ftp.ebi.ac.uk/pub/databases/blueprint/data/homo_sapiens/GRCh38/bone_marrow/BM030613/neutrophilic_metamyelocyte/ChIP-Seq/NCMLS/S00JFZH1.ERX913206.H3K4me3.bwa.GRCh38.20150527.bed.gz	S00JFZH1.ERX913206.H3K4me3.bwa.GRCh38.20150527_hg19_anno.txt
neutrophilic metamyelocyte	bone marrow		None	H3K4me1	Enriched regions	BED	http://ftp.ebi.ac.uk/pub/databases/blueprint/data/homo_sapiens/GRCh38/bone_marrow/BM030613/neutrophilic_metamyelocyte/ChIP-Seq/NCMLS/S00JFZH1.ERX913207.H3K4me1.bwa.GRCh38.broad.20150527.bed.gz	S00JFZH1.ERX913207.H3K4me1.bwa.GRCh38.broad.20150527_hg19_anno.txt
neutrophilic metamyelocyte	bone marrow		None	H3K27me3	Enriched regions	BED	http://ftp.ebi.ac.uk/pub/databases/blueprint/data/homo_sapiens/GRCh38/bone_marrow/BM030613/neutrophilic_metamyelocyte/ChIP-Seq/NCMLS/S00JFZH1.ERX913208.H3K27me3.bwa.GRCh38.broad.20150527.bed.gz	S00JFZH1.ERX913208.H3K27me3.bwa.GRCh38.broad.20150527_hg19_anno.txt
neutrophilic myelocyte	bone marrow		None	H3K27ac	Enriched regions	BED	http://ftp.ebi.ac.uk/pub/databases/blueprint/data/homo_sapiens/GRCh38/bone_marrow/BM030613/neutrophilic_myelocyte/ChIP-Seq/NCMLS/S00JE0H1.ERX1032370.H3K27ac.bwa.GRCh38.20151015.bed.gz	S00JE0H1.ERX1032370.H3K27ac.bwa.GRCh38.20151015_hg19_anno.txt
neutrophilic myelocyte	bone marrow		None	H3K4me1	Enriched regions	BED	http://ftp.ebi.ac.uk/pub/databases/blueprint/data/homo_sapiens/GRCh38/bone_marrow/BM030613/neutrophilic_myelocyte/ChIP-Seq/NCMLS/S00JE0H1.ERX1032371.H3K4me1.bwa.GRCh38.broad.20151015.bed.gz	S00JE0H1.ERX1032371.H3K4me1.bwa.GRCh38.broad.20151015_hg19_anno.txt
neutrophilic myelocyte	bone marrow		None	H3K27me3	Enriched regions	BED	http://ftp.ebi.ac.uk/pub/databases/blueprint/data/homo_sapiens/GRCh38/bone_marrow/BM030613/neutrophilic_myelocyte/ChIP-Seq/NCMLS/S00JE0H1.ERX1032372.H3K27me3.bwa.GRCh38.broad.20151015.bed.gz	S00JE0H1.ERX1032372.H3K27me3.bwa.GRCh38.broad.20151015_hg19_anno.txt
neutrophilic myelocyte	bone marrow		None	H3K4me3	Enriched regions	BED	http://ftp.ebi.ac.uk/pub/databases/blueprint/data/homo_sapiens/GRCh38/bone_marrow/BM030613/neutrophilic_myelocyte/ChIP-Seq/NCMLS/S00JE0H1.ERX651366.H3K4me3.bwa.GRCh38.20150527.bed.gz	S00JE0H1.ERX651366.H3K4me3.bwa.GRCh38.20150527_hg19_anno.txt
neutrophilic myelocyte	bone marrow		None	H3K36me3	Enriched regions	BED	http://ftp.ebi.ac.uk/pub/databases/blueprint/data/homo_sapiens/GRCh38/bone_marrow/BM030613/neutrophilic_myelocyte/ChIP-Seq/NCMLS/S00JE0H1.ERX651401.H3K36me3.bwa.GRCh38.broad.20150527.bed.gz	S00JE0H1.ERX651401.H3K36me3.bwa.GRCh38.broad.20150527_hg19_anno.txt
neutrophilic myelocyte	bone marrow		None	H3K9me3	Enriched regions	BED	http://ftp.ebi.ac.uk/pub/databases/blueprint/data/homo_sapiens/GRCh38/bone_marrow/BM030613/neutrophilic_myelocyte/ChIP-Seq/NCMLS/S00JE0H1.ERX651418.H3K9me3.bwa.GRCh38.broad.20150527.bed.gz	S00JE0H1.ERX651418.H3K9me3.bwa.GRCh38.broad.20150527_hg19_anno.txt
segmented neutrophil of bone marrow	bone marrow		None	H3K27ac	Enriched regions	BED	http://ftp.ebi.ac.uk/pub/databases/blueprint/data/homo_sapiens/GRCh38/bone_marrow/BM030613/segmented_neutrophil_of_bone_marrow/ChIP-Seq/NCMLS/S00JHVH1.ERX1032375.H3K27ac.bwa.GRCh38.20151015.bed.gz	S00JHVH1.ERX1032375.H3K27ac.bwa.GRCh38.20151015_hg19_anno.txt
segmented neutrophil of bone marrow	bone marrow		None	H3K4me3	Enriched regions	BED	http://ftp.ebi.ac.uk/pub/databases/blueprint/data/homo_sapiens/GRCh38/bone_marrow/BM030613/segmented_neutrophil_of_bone_marrow/ChIP-Seq/NCMLS/S00JHVH1.ERX651367.H3K4me3.bwa.GRCh38.20150527.bed.gz	S00JHVH1.ERX651367.H3K4me3.bwa.GRCh38.20150527_hg19_anno.txt
segmented neutrophil of bone marrow	bone marrow		None	H3K9me3	Enriched regions	BED	http://ftp.ebi.ac.uk/pub/databases/blueprint/data/homo_sapiens/GRCh38/bone_marrow/BM030613/segmented_neutrophil_of_bone_marrow/ChIP-Seq/NCMLS/S00JHVH1.ERX651413.H3K9me3.bwa.GRCh38.broad.20150527.bed.gz	S00JHVH1.ERX651413.H3K9me3.bwa.GRCh38.broad.20150527_hg19_anno.txt
segmented neutrophil of bone marrow	bone marrow		None	H3K36me3	Enriched regions	BED	http://ftp.ebi.ac.uk/pub/databases/blueprint/data/homo_sapiens/GRCh38/bone_marrow/BM030613/segmented_neutrophil_of_bone_marrow/ChIP-Seq/NCMLS/S00JHVH1.ERX651415.H3K36me3.bwa.GRCh38.broad.20150527.bed.gz	S00JHVH1.ERX651415.H3K36me3.bwa.GRCh38.broad.20150527_hg19_anno.txt
segmented neutrophil of bone marrow	bone marrow		None	H3K4me1	Enriched regions	BED	http://ftp.ebi.ac.uk/pub/databases/blueprint/data/homo_sapiens/GRCh38/bone_marrow/BM030613/segmented_neutrophil_of_bone_marrow/ChIP-Seq/NCMLS/S00JHVH1.ERX913211.H3K4me1.bwa.GRCh38.broad.20150527.bed.gz	S00JHVH1.ERX913211.H3K4me1.bwa.GRCh38.broad.20150527_hg19_anno.txt
segmented neutrophil of bone marrow	bone marrow		None	H3K27me3	Enriched regions	BED	http://ftp.ebi.ac.uk/pub/databases/blueprint/data/homo_sapiens/GRCh38/bone_marrow/BM030613/segmented_neutrophil_of_bone_marrow/ChIP-Seq/NCMLS/S00JHVH1.ERX913212.H3K27me3.bwa.GRCh38.broad.20150527.bed.gz	S00JHVH1.ERX913212.H3K27me3.bwa.GRCh38.broad.20150527_hg19_anno.txt
band form neutrophil	bone marrow		None	H3K36me3	Enriched regions	BED	http://ftp.ebi.ac.uk/pub/databases/blueprint/data/homo_sapiens/GRCh38/bone_marrow/BM060814/band_form_neutrophil/ChIP-Seq/NCMLS/S00VEQH1.ERX676389.H3K36me3.bwa.GRCh38.broad.20150527.bed.gz	S00VEQH1.ERX676389.H3K36me3.bwa.GRCh38.broad.20150527_hg19_anno.txt
band form neutrophil	bone marrow		None	H3K4me1	Enriched regions	BED	http://ftp.ebi.ac.uk/pub/databases/blueprint/data/homo_sapiens/GRCh38/bone_marrow/BM060814/band_form_neutrophil/ChIP-Seq/NCMLS/S00VEQH1.ERX676393.H3K4me1.bwa.GRCh38.broad.20150527.bed.gz	S00VEQH1.ERX676393.H3K4me1.bwa.GRCh38.broad.20150527_hg19_anno.txt
band form neutrophil	bone marrow		None	H3K9me3	Enriched regions	BED	http://ftp.ebi.ac.uk/pub/databases/blueprint/data/homo_sapiens/GRCh38/bone_marrow/BM060814/band_form_neutrophil/ChIP-Seq/NCMLS/S00VEQH1.ERX676400.H3K9me3.bwa.GRCh38.broad.20150527.bed.gz	S00VEQH1.ERX676400.H3K9me3.bwa.GRCh38.broad.20150527_hg19_anno.txt
band form neutrophil	bone marrow		None	H3K27me3	Enriched regions	BED	http://ftp.ebi.ac.uk/pub/databases/blueprint/data/homo_sapiens/GRCh38/bone_marrow/BM060814/band_form_neutrophil/ChIP-Seq/NCMLS/S00VEQH1.ERX676404.H3K27me3.bwa.GRCh38.broad.20150527.bed.gz	S00VEQH1.ERX676404.H3K27me3.bwa.GRCh38.broad.20150527_hg19_anno.txt
band form neutrophil	bone marrow		None	H3K4me3	Enriched regions	BED	http://ftp.ebi.ac.uk/pub/databases/blueprint/data/homo_sapiens/GRCh38/bone_marrow/BM060814/band_form_neutrophil/ChIP-Seq/NCMLS/S00VEQH1.ERX676405.H3K4me3.bwa.GRCh38.20150527.bed.gz	S00VEQH1.ERX676405.H3K4me3.bwa.GRCh38.20150527_hg19_anno.txt
band form neutrophil	bone marrow		None	H3K27ac	Enriched regions	BED	http://ftp.ebi.ac.uk/pub/databases/blueprint/data/homo_sapiens/GRCh38/bone_marrow/BM060814/band_form_neutrophil/ChIP-Seq/NCMLS/S00VEQH1.ERX676413.H3K27ac.bwa.GRCh38.20150527.bed.gz	S00VEQH1.ERX676413.H3K27ac.bwa.GRCh38.20150527_hg19_anno.txt
neutrophilic metamyelocyte	bone marrow		None	H3K36me3	Enriched regions	BED	http://ftp.ebi.ac.uk/pub/databases/blueprint/data/homo_sapiens/GRCh38/bone_marrow/BM060814/neutrophilic_metamyelocyte/ChIP-Seq/NCMLS/S00VDSH1.ERX676388.H3K36me3.bwa.GRCh38.broad.20150527.bed.gz	S00VDSH1.ERX676388.H3K36me3.bwa.GRCh38.broad.20150527_hg19_anno.txt
neutrophilic metamyelocyte	bone marrow		None	H3K4me1	Enriched regions	BED	http://ftp.ebi.ac.uk/pub/databases/blueprint/data/homo_sapiens/GRCh38/bone_marrow/BM060814/neutrophilic_metamyelocyte/ChIP-Seq/NCMLS/S00VDSH1.ERX676392.H3K4me1.bwa.GRCh38.broad.20150527.bed.gz	S00VDSH1.ERX676392.H3K4me1.bwa.GRCh38.broad.20150527_hg19_anno.txt
neutrophilic metamyelocyte	bone marrow		None	H3K27me3	Enriched regions	BED	http://ftp.ebi.ac.uk/pub/databases/blueprint/data/homo_sapiens/GRCh38/bone_marrow/BM060814/neutrophilic_metamyelocyte/ChIP-Seq/NCMLS/S00VDSH1.ERX676396.H3K27me3.bwa.GRCh38.broad.20150527.bed.gz	S00VDSH1.ERX676396.H3K27me3.bwa.GRCh38.broad.20150527_hg19_anno.txt
neutrophilic metamyelocyte	bone marrow		None	H3K9me3	Enriched regions	BED	http://ftp.ebi.ac.uk/pub/databases/blueprint/data/homo_sapiens/GRCh38/bone_marrow/BM060814/neutrophilic_metamyelocyte/ChIP-Seq/NCMLS/S00VDSH1.ERX676399.H3K9me3.bwa.GRCh38.broad.20150527.bed.gz	S00VDSH1.ERX676399.H3K9me3.bwa.GRCh38.broad.20150527_hg19_anno.txt
neutrophilic metamyelocyte	bone marrow		None	H3K4me3	Enriched regions	BED	http://ftp.ebi.ac.uk/pub/databases/blueprint/data/homo_sapiens/GRCh38/bone_marrow/BM060814/neutrophilic_metamyelocyte/ChIP-Seq/NCMLS/S00VDSH1.ERX676410.H3K4me3.bwa.GRCh38.20150527.bed.gz	S00VDSH1.ERX676410.H3K4me3.bwa.GRCh38.20150527_hg19_anno.txt
neutrophilic metamyelocyte	bone marrow		None	H3K27ac	Enriched regions	BED	http://ftp.ebi.ac.uk/pub/databases/blueprint/data/homo_sapiens/GRCh38/bone_marrow/BM060814/neutrophilic_metamyelocyte/ChIP-Seq/NCMLS/S00VDSH1.ERX676412.H3K27ac.bwa.GRCh38.20150527.bed.gz	S00VDSH1.ERX676412.H3K27ac.bwa.GRCh38.20150527_hg19_anno.txt
neutrophilic myelocyte	bone marrow		None	H3K4me1	Enriched regions	BED	http://ftp.ebi.ac.uk/pub/databases/blueprint/data/homo_sapiens/GRCh38/bone_marrow/BM060814/neutrophilic_myelocyte/ChIP-Seq/NCMLS/S00VCUH1.ERX676391.H3K4me1.bwa.GRCh38.broad.20150527.bed.gz	S00VCUH1.ERX676391.H3K4me1.bwa.GRCh38.broad.20150527_hg19_anno.txt
neutrophilic myelocyte	bone marrow		None	H3K27me3	Enriched regions	BED	http://ftp.ebi.ac.uk/pub/databases/blueprint/data/homo_sapiens/GRCh38/bone_marrow/BM060814/neutrophilic_myelocyte/ChIP-Seq/NCMLS/S00VCUH1.ERX676395.H3K27me3.bwa.GRCh38.broad.20150527.bed.gz	S00VCUH1.ERX676395.H3K27me3.bwa.GRCh38.broad.20150527_hg19_anno.txt
neutrophilic myelocyte	bone marrow		None	H3K9me3	Enriched regions	BED	http://ftp.ebi.ac.uk/pub/databases/blueprint/data/homo_sapiens/GRCh38/bone_marrow/BM060814/neutrophilic_myelocyte/ChIP-Seq/NCMLS/S00VCUH1.ERX676398.H3K9me3.bwa.GRCh38.broad.20150527.bed.gz	S00VCUH1.ERX676398.H3K9me3.bwa.GRCh38.broad.20150527_hg19_anno.txt
neutrophilic myelocyte	bone marrow		None	H3K4me3	Enriched regions	BED	http://ftp.ebi.ac.uk/pub/databases/blueprint/data/homo_sapiens/GRCh38/bone_marrow/BM060814/neutrophilic_myelocyte/ChIP-Seq/NCMLS/S00VCUH1.ERX676402.H3K4me3.bwa.GRCh38.20150527.bed.gz	S00VCUH1.ERX676402.H3K4me3.bwa.GRCh38.20150527_hg19_anno.txt
neutrophilic myelocyte	bone marrow		None	H3K36me3	Enriched regions	BED	http://ftp.ebi.ac.uk/pub/databases/blueprint/data/homo_sapiens/GRCh38/bone_marrow/BM060814/neutrophilic_myelocyte/ChIP-Seq/NCMLS/S00VCUH1.ERX676403.H3K36me3.bwa.GRCh38.broad.20150527.bed.gz	S00VCUH1.ERX676403.H3K36me3.bwa.GRCh38.broad.20150527_hg19_anno.txt
neutrophilic myelocyte	bone marrow		None	H3K27ac	Enriched regions	BED	http://ftp.ebi.ac.uk/pub/databases/blueprint/data/homo_sapiens/GRCh38/bone_marrow/BM060814/neutrophilic_myelocyte/ChIP-Seq/NCMLS/S00VCUH1.ERX676406.H3K27ac.bwa.GRCh38.20150527.bed.gz	S00VCUH1.ERX676406.H3K27ac.bwa.GRCh38.20150527_hg19_anno.txt
segmented neutrophil of bone marrow	bone marrow		None	H3K36me3	Enriched regions	BED	http://ftp.ebi.ac.uk/pub/databases/blueprint/data/homo_sapiens/GRCh38/bone_marrow/BM060814/segmented_neutrophil_of_bone_marrow/ChIP-Seq/NCMLS/S00VFOH1.ERX676390.H3K36me3.bwa.GRCh38.broad.20150527.bed.gz	S00VFOH1.ERX676390.H3K36me3.bwa.GRCh38.broad.20150527_hg19_anno.txt
segmented neutrophil of bone marrow	bone marrow		None	H3K4me1	Enriched regions	BED	http://ftp.ebi.ac.uk/pub/databases/blueprint/data/homo_sapiens/GRCh38/bone_marrow/BM060814/segmented_neutrophil_of_bone_marrow/ChIP-Seq/NCMLS/S00VFOH1.ERX676394.H3K4me1.bwa.GRCh38.broad.20150527.bed.gz	S00VFOH1.ERX676394.H3K4me1.bwa.GRCh38.broad.20150527_hg19_anno.txt
segmented neutrophil of bone marrow	bone marrow		None	H3K27me3	Enriched regions	BED	http://ftp.ebi.ac.uk/pub/databases/blueprint/data/homo_sapiens/GRCh38/bone_marrow/BM060814/segmented_neutrophil_of_bone_marrow/ChIP-Seq/NCMLS/S00VFOH1.ERX676397.H3K27me3.bwa.GRCh38.broad.20150527.bed.gz	S00VFOH1.ERX676397.H3K27me3.bwa.GRCh38.broad.20150527_hg19_anno.txt
segmented neutrophil of bone marrow	bone marrow		None	H3K9me3	Enriched regions	BED	http://ftp.ebi.ac.uk/pub/databases/blueprint/data/homo_sapiens/GRCh38/bone_marrow/BM060814/segmented_neutrophil_of_bone_marrow/ChIP-Seq/NCMLS/S00VFOH1.ERX676401.H3K9me3.bwa.GRCh38.broad.20150527.bed.gz	S00VFOH1.ERX676401.H3K9me3.bwa.GRCh38.broad.20150527_hg19_anno.txt
segmented neutrophil of bone marrow	bone marrow		None	H3K4me3	Enriched regions	BED	http://ftp.ebi.ac.uk/pub/databases/blueprint/data/homo_sapiens/GRCh38/bone_marrow/BM060814/segmented_neutrophil_of_bone_marrow/ChIP-Seq/NCMLS/S00VFOH1.ERX676411.H3K4me3.bwa.GRCh38.20150527.bed.gz	S00VFOH1.ERX676411.H3K4me3.bwa.GRCh38.20150527_hg19_anno.txt
segmented neutrophil of bone marrow	bone marrow		None	H3K27ac	Enriched regions	BED	http://ftp.ebi.ac.uk/pub/databases/blueprint/data/homo_sapiens/GRCh38/bone_marrow/BM060814/segmented_neutrophil_of_bone_marrow/ChIP-Seq/NCMLS/S00VFOH1.ERX676414.H3K27ac.bwa.GRCh38.20150527.bed.gz	S00VFOH1.ERX676414.H3K27ac.bwa.GRCh38.20150527_hg19_anno.txt
band form neutrophil	bone marrow		None	H3K4me3	Enriched regions	BED	http://ftp.ebi.ac.uk/pub/databases/blueprint/data/homo_sapiens/GRCh38/bone_marrow/BM190913/band_form_neutrophil/ChIP-Seq/NCMLS/S00JMLH1.ERX683146.H3K4me3.bwa.GRCh38.20150527.bed.gz	S00JMLH1.ERX683146.H3K4me3.bwa.GRCh38.20150527_hg19_anno.txt
neutrophilic metamyelocyte	bone marrow		None	H3K4me3	Enriched regions	BED	http://ftp.ebi.ac.uk/pub/databases/blueprint/data/homo_sapiens/GRCh38/bone_marrow/BM190913/neutrophilic_metamyelocyte/ChIP-Seq/NCMLS/S00JKPH1.ERX683145.H3K4me3.bwa.GRCh38.20150527.bed.gz	S00JKPH1.ERX683145.H3K4me3.bwa.GRCh38.20150527_hg19_anno.txt
neutrophilic myelocyte	bone marrow		None	H3K4me3	Enriched regions	BED	http://ftp.ebi.ac.uk/pub/databases/blueprint/data/homo_sapiens/GRCh38/bone_marrow/BM190913/neutrophilic_myelocyte/ChIP-Seq/NCMLS/S00JJRH1.ERX683143.H3K4me3.bwa.GRCh38.20150527.bed.gz	S00JJRH1.ERX683143.H3K4me3.bwa.GRCh38.20150527_hg19_anno.txt
segmented neutrophil of bone marrow	bone marrow		None	H3K4me3	Enriched regions	BED	http://ftp.ebi.ac.uk/pub/databases/blueprint/data/homo_sapiens/GRCh38/bone_marrow/BM190913/segmented_neutrophil_of_bone_marrow/ChIP-Seq/NCMLS/S00JNJH1.ERX683144.H3K4me3.bwa.GRCh38.20150527.bed.gz	S00JNJH1.ERX683144.H3K4me3.bwa.GRCh38.20150527_hg19_anno.txt
band form neutrophil	bone marrow		None	H3K4me3	Enriched regions	BED	http://ftp.ebi.ac.uk/pub/databases/blueprint/data/homo_sapiens/GRCh38/bone_marrow/BM220513/band_form_neutrophil/ChIP-Seq/NCMLS/S00G11H1.ERX651349.H3K4me3.bwa.GRCh38.20150527.bed.gz	S00G11H1.ERX651349.H3K4me3.bwa.GRCh38.20150527_hg19_anno.txt
band form neutrophil	bone marrow		None	H3K4me1	Enriched regions	BED	http://ftp.ebi.ac.uk/pub/databases/blueprint/data/homo_sapiens/GRCh38/bone_marrow/BM220513/band_form_neutrophil/ChIP-Seq/NCMLS/S00G11H1.ERX651351.H3K4me1.bwa.GRCh38.broad.20150527.bed.gz	S00G11H1.ERX651351.H3K4me1.bwa.GRCh38.broad.20150527_hg19_anno.txt
band form neutrophil	bone marrow		None	H3K27me3	Enriched regions	BED	http://ftp.ebi.ac.uk/pub/databases/blueprint/data/homo_sapiens/GRCh38/bone_marrow/BM220513/band_form_neutrophil/ChIP-Seq/NCMLS/S00G11H1.ERX651353.H3K27me3.bwa.GRCh38.broad.20150527.bed.gz	S00G11H1.ERX651353.H3K27me3.bwa.GRCh38.broad.20150527_hg19_anno.txt
band form neutrophil	bone marrow		None	H3K36me3	Enriched regions	BED	http://ftp.ebi.ac.uk/pub/databases/blueprint/data/homo_sapiens/GRCh38/bone_marrow/BM220513/band_form_neutrophil/ChIP-Seq/NCMLS/S00G11H1.ERX651399.H3K36me3.bwa.GRCh38.broad.20150527.bed.gz	S00G11H1.ERX651399.H3K36me3.bwa.GRCh38.broad.20150527_hg19_anno.txt
band form neutrophil	bone marrow		None	H3K9me3	Enriched regions	BED	http://ftp.ebi.ac.uk/pub/databases/blueprint/data/homo_sapiens/GRCh38/bone_marrow/BM220513/band_form_neutrophil/ChIP-Seq/NCMLS/S00G11H1.ERX651410.H3K9me3.bwa.GRCh38.broad.20150527.bed.gz	S00G11H1.ERX651410.H3K9me3.bwa.GRCh38.broad.20150527_hg19_anno.txt
band form neutrophil	bone marrow		None	H3K27ac	Enriched regions	BED	http://ftp.ebi.ac.uk/pub/databases/blueprint/data/homo_sapiens/GRCh38/bone_marrow/BM220513/band_form_neutrophil/ChIP-Seq/NCMLS/S00G11H1.ERX651419.H3K27ac.bwa.GRCh38.20150527.bed.gz	S00G11H1.ERX651419.H3K27ac.bwa.GRCh38.20150527_hg19_anno.txt
neutrophilic metamyelocyte	bone marrow		None	H3K4me3	Enriched regions	BED	http://ftp.ebi.ac.uk/pub/databases/blueprint/data/homo_sapiens/GRCh38/bone_marrow/BM220513/neutrophilic_metamyelocyte/ChIP-Seq/NCMLS/S00G03H1.ERX651344.H3K4me3.bwa.GRCh38.20150527.bed.gz	S00G03H1.ERX651344.H3K4me3.bwa.GRCh38.20150527_hg19_anno.txt
neutrophilic metamyelocyte	bone marrow		None	H3K4me1	Enriched regions	BED	http://ftp.ebi.ac.uk/pub/databases/blueprint/data/homo_sapiens/GRCh38/bone_marrow/BM220513/neutrophilic_metamyelocyte/ChIP-Seq/NCMLS/S00G03H1.ERX651346.H3K4me1.bwa.GRCh38.broad.20150527.bed.gz	S00G03H1.ERX651346.H3K4me1.bwa.GRCh38.broad.20150527_hg19_anno.txt
neutrophilic metamyelocyte	bone marrow		None	H3K27me3	Enriched regions	BED	http://ftp.ebi.ac.uk/pub/databases/blueprint/data/homo_sapiens/GRCh38/bone_marrow/BM220513/neutrophilic_metamyelocyte/ChIP-Seq/NCMLS/S00G03H1.ERX651348.H3K27me3.bwa.GRCh38.broad.20150527.bed.gz	S00G03H1.ERX651348.H3K27me3.bwa.GRCh38.broad.20150527_hg19_anno.txt
neutrophilic metamyelocyte	bone marrow		None	H3K36me3	Enriched regions	BED	http://ftp.ebi.ac.uk/pub/databases/blueprint/data/homo_sapiens/GRCh38/bone_marrow/BM220513/neutrophilic_metamyelocyte/ChIP-Seq/NCMLS/S00G03H1.ERX651398.H3K36me3.bwa.GRCh38.broad.20150527.bed.gz	S00G03H1.ERX651398.H3K36me3.bwa.GRCh38.broad.20150527_hg19_anno.txt
neutrophilic metamyelocyte	bone marrow		None	H3K27ac	Enriched regions	BED	http://ftp.ebi.ac.uk/pub/databases/blueprint/data/homo_sapiens/GRCh38/bone_marrow/BM220513/neutrophilic_metamyelocyte/ChIP-Seq/NCMLS/S00G03H1.ERX651404.H3K27ac.bwa.GRCh38.20150527.bed.gz	S00G03H1.ERX651404.H3K27ac.bwa.GRCh38.20150527_hg19_anno.txt
neutrophilic metamyelocyte	bone marrow		None	H3K9me3	Enriched regions	BED	http://ftp.ebi.ac.uk/pub/databases/blueprint/data/homo_sapiens/GRCh38/bone_marrow/BM220513/neutrophilic_metamyelocyte/ChIP-Seq/NCMLS/S00G03H1.ERX651409.H3K9me3.bwa.GRCh38.broad.20150527.bed.gz	S00G03H1.ERX651409.H3K9me3.bwa.GRCh38.broad.20150527_hg19_anno.txt
neutrophilic myelocyte	bone marrow		None	H3K4me3	Enriched regions	BED	http://ftp.ebi.ac.uk/pub/databases/blueprint/data/homo_sapiens/GRCh38/bone_marrow/BM220513/neutrophilic_myelocyte/ChIP-Seq/NCMLS/S00FYDH1.ERX651343.H3K4me3.bwa.GRCh38.20150527.bed.gz	S00FYDH1.ERX651343.H3K4me3.bwa.GRCh38.20150527_hg19_anno.txt
neutrophilic myelocyte	bone marrow		None	H3K4me1	Enriched regions	BED	http://ftp.ebi.ac.uk/pub/databases/blueprint/data/homo_sapiens/GRCh38/bone_marrow/BM220513/neutrophilic_myelocyte/ChIP-Seq/NCMLS/S00FYDH1.ERX651345.H3K4me1.bwa.GRCh38.broad.20150527.bed.gz	S00FYDH1.ERX651345.H3K4me1.bwa.GRCh38.broad.20150527_hg19_anno.txt
neutrophilic myelocyte	bone marrow		None	H3K27me3	Enriched regions	BED	http://ftp.ebi.ac.uk/pub/databases/blueprint/data/homo_sapiens/GRCh38/bone_marrow/BM220513/neutrophilic_myelocyte/ChIP-Seq/NCMLS/S00FYDH1.ERX651347.H3K27me3.bwa.GRCh38.broad.20150527.bed.gz	S00FYDH1.ERX651347.H3K27me3.bwa.GRCh38.broad.20150527_hg19_anno.txt
neutrophilic myelocyte	bone marrow		None	H3K36me3	Enriched regions	BED	http://ftp.ebi.ac.uk/pub/databases/blueprint/data/homo_sapiens/GRCh38/bone_marrow/BM220513/neutrophilic_myelocyte/ChIP-Seq/NCMLS/S00FYDH1.ERX651397.H3K36me3.bwa.GRCh38.broad.20150527.bed.gz	S00FYDH1.ERX651397.H3K36me3.bwa.GRCh38.broad.20150527_hg19_anno.txt
neutrophilic myelocyte	bone marrow		None	H3K27ac	Enriched regions	BED	http://ftp.ebi.ac.uk/pub/databases/blueprint/data/homo_sapiens/GRCh38/bone_marrow/BM220513/neutrophilic_myelocyte/ChIP-Seq/NCMLS/S00FYDH1.ERX651403.H3K27ac.bwa.GRCh38.20150527.bed.gz	S00FYDH1.ERX651403.H3K27ac.bwa.GRCh38.20150527_hg19_anno.txt
neutrophilic myelocyte	bone marrow		None	H3K9me3	Enriched regions	BED	http://ftp.ebi.ac.uk/pub/databases/blueprint/data/homo_sapiens/GRCh38/bone_marrow/BM220513/neutrophilic_myelocyte/ChIP-Seq/NCMLS/S00FYDH1.ERX651408.H3K9me3.bwa.GRCh38.broad.20150527.bed.gz	S00FYDH1.ERX651408.H3K9me3.bwa.GRCh38.broad.20150527_hg19_anno.txt
segmented neutrophil of bone marrow	bone marrow		None	H3K4me3	Enriched regions	BED	http://ftp.ebi.ac.uk/pub/databases/blueprint/data/homo_sapiens/GRCh38/bone_marrow/BM220513/segmented_neutrophil_of_bone_marrow/ChIP-Seq/NCMLS/S00G3YH1.ERX651350.H3K4me3.bwa.GRCh38.20150527.bed.gz	S00G3YH1.ERX651350.H3K4me3.bwa.GRCh38.20150527_hg19_anno.txt
segmented neutrophil of bone marrow	bone marrow		None	H3K4me1	Enriched regions	BED	http://ftp.ebi.ac.uk/pub/databases/blueprint/data/homo_sapiens/GRCh38/bone_marrow/BM220513/segmented_neutrophil_of_bone_marrow/ChIP-Seq/NCMLS/S00G3YH1.ERX651352.H3K4me1.bwa.GRCh38.broad.20150527.bed.gz	S00G3YH1.ERX651352.H3K4me1.bwa.GRCh38.broad.20150527_hg19_anno.txt
segmented neutrophil of bone marrow	bone marrow		None	H3K27me3	Enriched regions	BED	http://ftp.ebi.ac.uk/pub/databases/blueprint/data/homo_sapiens/GRCh38/bone_marrow/BM220513/segmented_neutrophil_of_bone_marrow/ChIP-Seq/NCMLS/S00G3YH1.ERX651354.H3K27me3.bwa.GRCh38.broad.20150527.bed.gz	S00G3YH1.ERX651354.H3K27me3.bwa.GRCh38.broad.20150527_hg19_anno.txt
segmented neutrophil of bone marrow	bone marrow		None	H3K36me3	Enriched regions	BED	http://ftp.ebi.ac.uk/pub/databases/blueprint/data/homo_sapiens/GRCh38/bone_marrow/BM220513/segmented_neutrophil_of_bone_marrow/ChIP-Seq/NCMLS/S00G3YH1.ERX651400.H3K36me3.bwa.GRCh38.broad.20150527.bed.gz	S00G3YH1.ERX651400.H3K36me3.bwa.GRCh38.broad.20150527_hg19_anno.txt
segmented neutrophil of bone marrow	bone marrow		None	H3K27ac	Enriched regions	BED	http://ftp.ebi.ac.uk/pub/databases/blueprint/data/homo_sapiens/GRCh38/bone_marrow/BM220513/segmented_neutrophil_of_bone_marrow/ChIP-Seq/NCMLS/S00G3YH1.ERX651405.H3K27ac.bwa.GRCh38.20150527.bed.gz	S00G3YH1.ERX651405.H3K27ac.bwa.GRCh38.20150527_hg19_anno.txt
segmented neutrophil of bone marrow	bone marrow		None	H3K9me3	Enriched regions	BED	http://ftp.ebi.ac.uk/pub/databases/blueprint/data/homo_sapiens/GRCh38/bone_marrow/BM220513/segmented_neutrophil_of_bone_marrow/ChIP-Seq/NCMLS/S00G3YH1.ERX651411.H3K9me3.bwa.GRCh38.broad.20150527.bed.gz	S00G3YH1.ERX651411.H3K9me3.bwa.GRCh38.broad.20150527_hg19_anno.txt
		BL-2	Sporadic Burkitt lymphoma	H3K4me3	Enriched regions	BED	http://ftp.ebi.ac.uk/pub/databases/blueprint/data/homo_sapiens/GRCh38/Cell_Line/BL-2/Sporadic_Burkitt_lymphoma/ChIP-Seq/NCMLS/BL-2_c01.ERX297408.H3K4me3.bwa.GRCh38.20150527.bed.gz	BL-2_c01.ERX297408.H3K4me3.bwa.GRCh38.20150527_hg19_anno.txt
		BL-2	Sporadic Burkitt lymphoma	H3K4me1	Enriched regions	BED	http://ftp.ebi.ac.uk/pub/databases/blueprint/data/homo_sapiens/GRCh38/Cell_Line/BL-2/Sporadic_Burkitt_lymphoma/ChIP-Seq/NCMLS/BL-2_c01.ERX297411.H3K4me1.bwa.GRCh38.broad.20150527.bed.gz	BL-2_c01.ERX297411.H3K4me1.bwa.GRCh38.broad.20150527_hg19_anno.txt
		BL-2	Sporadic Burkitt lymphoma	H3K27ac	Enriched regions	BED	http://ftp.ebi.ac.uk/pub/databases/blueprint/data/homo_sapiens/GRCh38/Cell_Line/BL-2/Sporadic_Burkitt_lymphoma/ChIP-Seq/NCMLS/BL-2_c01.ERX297416.H3K27ac.bwa.GRCh38.20150527.bed.gz	BL-2_c01.ERX297416.H3K27ac.bwa.GRCh38.20150527_hg19_anno.txt
		BL-2	Sporadic Burkitt lymphoma	H3K27me3	Enriched regions	BED	http://ftp.ebi.ac.uk/pub/databases/blueprint/data/homo_sapiens/GRCh38/Cell_Line/BL-2/Sporadic_Burkitt_lymphoma/ChIP-Seq/NCMLS/BL-2_c01.ERX297420.H3K27me3.bwa.GRCh38.broad.20150527.bed.gz	BL-2_c01.ERX297420.H3K27me3.bwa.GRCh38.broad.20150527_hg19_anno.txt
		BL-2	Sporadic Burkitt lymphoma	H3K9me3	Enriched regions	BED	http://ftp.ebi.ac.uk/pub/databases/blueprint/data/homo_sapiens/GRCh38/Cell_Line/BL-2/Sporadic_Burkitt_lymphoma/ChIP-Seq/NCMLS/BL-2_c01.ERX297434.H3K9me3.bwa.GRCh38.broad.20150527.bed.gz	BL-2_c01.ERX297434.H3K9me3.bwa.GRCh38.broad.20150527_hg19_anno.txt
		BL-2	Sporadic Burkitt lymphoma	H3K36me3	Enriched regions	BED	http://ftp.ebi.ac.uk/pub/databases/blueprint/data/homo_sapiens/GRCh38/Cell_Line/BL-2/Sporadic_Burkitt_lymphoma/ChIP-Seq/NCMLS/BL-2_c01.ERX297441.H3K36me3.bwa.GRCh38.broad.20150527.bed.gz	BL-2_c01.ERX297441.H3K36me3.bwa.GRCh38.broad.20150527_hg19_anno.txt
		DG-75	Sporadic Burkitt lymphoma	H3K4me3	Enriched regions	BED	http://ftp.ebi.ac.uk/pub/databases/blueprint/data/homo_sapiens/GRCh38/Cell_Line/DG-75/Sporadic_Burkitt_lymphoma/ChIP-Seq/NCMLS/DG-75_c01.ERX297407.H3K4me3.bwa.GRCh38.20150527.bed.gz	DG-75_c01.ERX297407.H3K4me3.bwa.GRCh38.20150527_hg19_anno.txt
		DG-75	Sporadic Burkitt lymphoma	H3K4me1	Enriched regions	BED	http://ftp.ebi.ac.uk/pub/databases/blueprint/data/homo_sapiens/GRCh38/Cell_Line/DG-75/Sporadic_Burkitt_lymphoma/ChIP-Seq/NCMLS/DG-75_c01.ERX297414.H3K4me1.bwa.GRCh38.broad.20150527.bed.gz	DG-75_c01.ERX297414.H3K4me1.bwa.GRCh38.broad.20150527_hg19_anno.txt
		DG-75	Sporadic Burkitt lymphoma	H3K27ac	Enriched regions	BED	http://ftp.ebi.ac.uk/pub/databases/blueprint/data/homo_sapiens/GRCh38/Cell_Line/DG-75/Sporadic_Burkitt_lymphoma/ChIP-Seq/NCMLS/DG-75_c01.ERX297417.H3K27ac.bwa.GRCh38.20150527.bed.gz	DG-75_c01.ERX297417.H3K27ac.bwa.GRCh38.20150527_hg19_anno.txt
		DG-75	Sporadic Burkitt lymphoma	H3K27me3	Enriched regions	BED	http://ftp.ebi.ac.uk/pub/databases/blueprint/data/homo_sapiens/GRCh38/Cell_Line/DG-75/Sporadic_Burkitt_lymphoma/ChIP-Seq/NCMLS/DG-75_c01.ERX297422.H3K27me3.bwa.GRCh38.broad.20150527.bed.gz	DG-75_c01.ERX297422.H3K27me3.bwa.GRCh38.broad.20150527_hg19_anno.txt
		DG-75	Sporadic Burkitt lymphoma	H3K9me3	Enriched regions	BED	http://ftp.ebi.ac.uk/pub/databases/blueprint/data/homo_sapiens/GRCh38/Cell_Line/DG-75/Sporadic_Burkitt_lymphoma/ChIP-Seq/NCMLS/DG-75_c01.ERX297436.H3K9me3.bwa.GRCh38.broad.20150527.bed.gz	DG-75_c01.ERX297436.H3K9me3.bwa.GRCh38.broad.20150527_hg19_anno.txt
		DG-75	Sporadic Burkitt lymphoma	H3K36me3	Enriched regions	BED	http://ftp.ebi.ac.uk/pub/databases/blueprint/data/homo_sapiens/GRCh38/Cell_Line/DG-75/Sporadic_Burkitt_lymphoma/ChIP-Seq/NCMLS/DG-75_c01.ERX297443.H3K36me3.bwa.GRCh38.broad.20150527.bed.gz	DG-75_c01.ERX297443.H3K36me3.bwa.GRCh38.broad.20150527_hg19_anno.txt
mature neutrophil	cord blood		None	H3K27ac	Enriched regions	BED	http://ftp.ebi.ac.uk/pub/databases/blueprint/data/homo_sapiens/GRCh38/cord_blood/C00184/mature_neutrophil/ChIP-Seq/NCMLS/C00184H2.ERX197164.H3K27ac.bwa.GRCh38.20150527.bed.gz	C00184H2.ERX197164.H3K27ac.bwa.GRCh38.20150527_hg19_anno.txt
mature neutrophil	cord blood		None	H3K36me3	Enriched regions	BED	http://ftp.ebi.ac.uk/pub/databases/blueprint/data/homo_sapiens/GRCh38/cord_blood/C00184/mature_neutrophil/ChIP-Seq/NCMLS/C00184H2.ERX207023.H3K36me3.bwa.GRCh38.broad.20150527.bed.gz	C00184H2.ERX207023.H3K36me3.bwa.GRCh38.broad.20150527_hg19_anno.txt
mature neutrophil	cord blood		None	H3K4me1	Enriched regions	BED	http://ftp.ebi.ac.uk/pub/databases/blueprint/data/homo_sapiens/GRCh38/cord_blood/C00184/mature_neutrophil/ChIP-Seq/NCMLS/C00184H2.ERX207024.H3K4me1.bwa.GRCh38.broad.20150527.bed.gz	C00184H2.ERX207024.H3K4me1.bwa.GRCh38.broad.20150527_hg19_anno.txt
mature neutrophil	cord blood		None	H3K27me3	Enriched regions	BED	http://ftp.ebi.ac.uk/pub/databases/blueprint/data/homo_sapiens/GRCh38/cord_blood/C00184/mature_neutrophil/ChIP-Seq/NCMLS/C00184H2.ERX207025.H3K27me3.bwa.GRCh38.broad.20150527.bed.gz	C00184H2.ERX207025.H3K27me3.bwa.GRCh38.broad.20150527_hg19_anno.txt
mature neutrophil	cord blood		None	H3K9me3	Enriched regions	BED	http://ftp.ebi.ac.uk/pub/databases/blueprint/data/homo_sapiens/GRCh38/cord_blood/C00184/mature_neutrophil/ChIP-Seq/NCMLS/C00184H2.ERX207026.H3K9me3.bwa.GRCh38.broad.20150527.bed.gz	C00184H2.ERX207026.H3K9me3.bwa.GRCh38.broad.20150527_hg19_anno.txt
mature neutrophil	cord blood		None	H3K4me3	Enriched regions	BED	http://ftp.ebi.ac.uk/pub/databases/blueprint/data/homo_sapiens/GRCh38/cord_blood/C00184/mature_neutrophil/ChIP-Seq/NCMLS/C00184H2.ERX207030.H3K4me3.bwa.GRCh38.20150527.bed.gz	C00184H2.ERX207030.H3K4me3.bwa.GRCh38.20150527_hg19_anno.txt
mature neutrophil	cord blood		None	H3K9me3	Enriched regions	BED	http://ftp.ebi.ac.uk/pub/databases/blueprint/data/homo_sapiens/GRCh38/cord_blood/C00184/mature_neutrophil/ChIP-Seq/NCMLS/C00184H2.ERX547977.H3K9me3.bwa.GRCh38.broad.20150527.bed.gz	C00184H2.ERX547977.H3K9me3.bwa.GRCh38.broad.20150527_hg19_anno.txt
CD14-positive, CD16-negative classical monocyte	cord blood		None	H3K9me3	Enriched regions	BED	http://ftp.ebi.ac.uk/pub/databases/blueprint/data/homo_sapiens/GRCh38/cord_blood/C00264/CD14-positive_CD16-negative_classical_monocyte/ChIP-Seq/NCMLS/C00264H1.ERX190912.H3K9me3.bwa.GRCh38.broad.20150526.bed.gz	C00264H1.ERX190912.H3K9me3.bwa.GRCh38.broad.20150526_hg19_anno.txt
CD14-positive, CD16-negative classical monocyte	cord blood		None	H3K4me3	Enriched regions	BED	http://ftp.ebi.ac.uk/pub/databases/blueprint/data/homo_sapiens/GRCh38/cord_blood/C00264/CD14-positive_CD16-negative_classical_monocyte/ChIP-Seq/NCMLS/C00264H1.ERX190913.H3K4me3.bwa.GRCh38.20150527.bed.gz	C00264H1.ERX190913.H3K4me3.bwa.GRCh38.20150527_hg19_anno.txt
CD14-positive, CD16-negative classical monocyte	cord blood		None	H3K27ac	Enriched regions	BED	http://ftp.ebi.ac.uk/pub/databases/blueprint/data/homo_sapiens/GRCh38/cord_blood/C00264/CD14-positive_CD16-negative_classical_monocyte/ChIP-Seq/NCMLS/C00264H1.ERX190914.H3K27ac.bwa.GRCh38.20150526.bed.gz	C00264H1.ERX190914.H3K27ac.bwa.GRCh38.20150526_hg19_anno.txt
CD14-positive, CD16-negative classical monocyte	cord blood		None	H3K36me3	Enriched regions	BED	http://ftp.ebi.ac.uk/pub/databases/blueprint/data/homo_sapiens/GRCh38/cord_blood/C00264/CD14-positive_CD16-negative_classical_monocyte/ChIP-Seq/NCMLS/C00264H1.ERX190919.H3K36me3.bwa.GRCh38.broad.20150527.bed.gz	C00264H1.ERX190919.H3K36me3.bwa.GRCh38.broad.20150527_hg19_anno.txt
CD14-positive, CD16-negative classical monocyte	cord blood		None	H3K4me1	Enriched regions	BED	http://ftp.ebi.ac.uk/pub/databases/blueprint/data/homo_sapiens/GRCh38/cord_blood/C00264/CD14-positive_CD16-negative_classical_monocyte/ChIP-Seq/NCMLS/C00264H1.ERX190920.H3K4me1.bwa.GRCh38.broad.20150527.bed.gz	C00264H1.ERX190920.H3K4me1.bwa.GRCh38.broad.20150527_hg19_anno.txt
CD14-positive, CD16-negative classical monocyte	cord blood		None	H3K27me3	Enriched regions	BED	http://ftp.ebi.ac.uk/pub/databases/blueprint/data/homo_sapiens/GRCh38/cord_blood/C00264/CD14-positive_CD16-negative_classical_monocyte/ChIP-Seq/NCMLS/C00264H1.ERX190921.H3K27me3.bwa.GRCh38.broad.20150526.bed.gz	C00264H1.ERX190921.H3K27me3.bwa.GRCh38.broad.20150526_hg19_anno.txt
CD14-positive, CD16-negative classical monocyte	cord blood		None	H3K9me3	Enriched regions	BED	http://ftp.ebi.ac.uk/pub/databases/blueprint/data/homo_sapiens/GRCh38/cord_blood/C00264/CD14-positive_CD16-negative_classical_monocyte/ChIP-Seq/NCMLS/C00264H1.ERX547972.H3K9me3.bwa.GRCh38.broad.20150527.bed.gz	C00264H1.ERX547972.H3K9me3.bwa.GRCh38.broad.20150527_hg19_anno.txt
CD14-positive, CD16-negative classical monocyte	cord blood		None	H3K4me3	Enriched regions	BED	http://ftp.ebi.ac.uk/pub/databases/blueprint/data/homo_sapiens/GRCh38/cord_blood/C00280/CD14-positive_CD16-negative_classical_monocyte/ChIP-Seq/NCMLS/C00280H2.ERX197172.H3K4me3.bwa.GRCh38.20150527.bed.gz	C00280H2.ERX197172.H3K4me3.bwa.GRCh38.20150527_hg19_anno.txt
CD14-positive, CD16-negative classical monocyte	cord blood		None	H3K27ac	Enriched regions	BED	http://ftp.ebi.ac.uk/pub/databases/blueprint/data/homo_sapiens/GRCh38/cord_blood/C00280/CD14-positive_CD16-negative_classical_monocyte/ChIP-Seq/NCMLS/C00280H2.ERX197173.H3K27ac.bwa.GRCh38.20150527.bed.gz	C00280H2.ERX197173.H3K27ac.bwa.GRCh38.20150527_hg19_anno.txt
CD14-positive, CD16-negative classical monocyte	cord blood		None	H3K27me3	Enriched regions	BED	http://ftp.ebi.ac.uk/pub/databases/blueprint/data/homo_sapiens/GRCh38/cord_blood/C00280/CD14-positive_CD16-negative_classical_monocyte/ChIP-Seq/NCMLS/C00280H2.ERX197188.H3K27me3.bwa.GRCh38.broad.20150527.bed.gz	C00280H2.ERX197188.H3K27me3.bwa.GRCh38.broad.20150527_hg19_anno.txt
CD14-positive, CD16-negative classical monocyte	cord blood		None	H3K9me3	Enriched regions	BED	http://ftp.ebi.ac.uk/pub/databases/blueprint/data/homo_sapiens/GRCh38/cord_blood/C00280/CD14-positive_CD16-negative_classical_monocyte/ChIP-Seq/NCMLS/C00280H2.ERX197189.H3K9me3.bwa.GRCh38.broad.20150527.bed.gz	C00280H2.ERX197189.H3K9me3.bwa.GRCh38.broad.20150527_hg19_anno.txt
CD14-positive, CD16-negative classical monocyte	cord blood		None	H3K4me1	Enriched regions	BED	http://ftp.ebi.ac.uk/pub/databases/blueprint/data/homo_sapiens/GRCh38/cord_blood/C00280/CD14-positive_CD16-negative_classical_monocyte/ChIP-Seq/NCMLS/C00280H2.ERX197207.H3K4me1.bwa.GRCh38.broad.20150527.bed.gz	C00280H2.ERX197207.H3K4me1.bwa.GRCh38.broad.20150527_hg19_anno.txt
CD4-positive, alpha-beta T cell	cord blood		None	H3K9me3	Enriched regions	BED	http://ftp.ebi.ac.uk/pub/databases/blueprint/data/homo_sapiens/GRCh38/cord_blood/C00280/CD4-positive_alpha-beta_T_cell/ChIP-Seq/NCMLS/C00280H1.ERX197187.H3K9me3.bwa.GRCh38.broad.20150526.bed.gz	C00280H1.ERX197187.H3K9me3.bwa.GRCh38.broad.20150526_hg19_anno.txt
CD4-positive, alpha-beta T cell	cord blood		None	H3K4me3	Enriched regions	BED	http://ftp.ebi.ac.uk/pub/databases/blueprint/data/homo_sapiens/GRCh38/cord_blood/C00280/CD4-positive_alpha-beta_T_cell/ChIP-Seq/NCMLS/C00280H1.ERX197200.H3K4me3.bwa.GRCh38.20150526.bed.gz	C00280H1.ERX197200.H3K4me3.bwa.GRCh38.20150526_hg19_anno.txt
CD4-positive, alpha-beta T cell	cord blood		None	H3K4me1	Enriched regions	BED	http://ftp.ebi.ac.uk/pub/databases/blueprint/data/homo_sapiens/GRCh38/cord_blood/C00280/CD4-positive_alpha-beta_T_cell/ChIP-Seq/NCMLS/C00280H1.ERX197206.H3K4me1.bwa.GRCh38.broad.20150527.bed.gz	C00280H1.ERX197206.H3K4me1.bwa.GRCh38.broad.20150527_hg19_anno.txt
CD4-positive, alpha-beta T cell	cord blood		None	H3K36me3	Enriched regions	BED	http://ftp.ebi.ac.uk/pub/databases/blueprint/data/homo_sapiens/GRCh38/cord_blood/C00280/CD4-positive_alpha-beta_T_cell/ChIP-Seq/NCMLS/C00280H1.ERX197216.H3K36me3.bwa.GRCh38.broad.20150526.bed.gz	C00280H1.ERX197216.H3K36me3.bwa.GRCh38.broad.20150526_hg19_anno.txt
CD4-positive, alpha-beta T cell	cord blood		None	H3K27me3	Enriched regions	BED	http://ftp.ebi.ac.uk/pub/databases/blueprint/data/homo_sapiens/GRCh38/cord_blood/C00280/CD4-positive_alpha-beta_T_cell/ChIP-Seq/NCMLS/C00280H1.ERX337043.H3K27me3.bwa.GRCh38.broad.20150527.bed.gz	C00280H1.ERX337043.H3K27me3.bwa.GRCh38.broad.20150527_hg19_anno.txt
CD4-positive, alpha-beta T cell	cord blood		None	H3K27ac	Enriched regions	BED	http://ftp.ebi.ac.uk/pub/databases/blueprint/data/homo_sapiens/GRCh38/cord_blood/C00280/CD4-positive_alpha-beta_T_cell/ChIP-Seq/NCMLS/C00280H1.ERX682371.H3K27ac.bwa.GRCh38.20150527.bed.gz	C00280H1.ERX682371.H3K27ac.bwa.GRCh38.20150527_hg19_anno.txt
CD8-positive, alpha-beta T cell	cord blood		None	H3K4me3	Enriched regions	BED	http://ftp.ebi.ac.uk/pub/databases/blueprint/data/homo_sapiens/GRCh38/cord_blood/C002YM/CD8-positive_alpha-beta_T_cell/ChIP-Seq/NCMLS/C002YMH1.ERX197180.H3K4me3.bwa.GRCh38.20150527.bed.gz	C002YMH1.ERX197180.H3K4me3.bwa.GRCh38.20150527_hg19_anno.txt
CD8-positive, alpha-beta T cell	cord blood		None	H3K27ac	Enriched regions	BED	http://ftp.ebi.ac.uk/pub/databases/blueprint/data/homo_sapiens/GRCh38/cord_blood/C002YM/CD8-positive_alpha-beta_T_cell/ChIP-Seq/NCMLS/C002YMH1.ERX197184.H3K27ac.bwa.GRCh38.20150527.bed.gz	C002YMH1.ERX197184.H3K27ac.bwa.GRCh38.20150527_hg19_anno.txt
CD8-positive, alpha-beta T cell	cord blood		None	H3K36me3	Enriched regions	BED	http://ftp.ebi.ac.uk/pub/databases/blueprint/data/homo_sapiens/GRCh38/cord_blood/C002YM/CD8-positive_alpha-beta_T_cell/ChIP-Seq/NCMLS/C002YMH1.ERX223440.H3K36me3.bwa.GRCh38.broad.20150527.bed.gz	C002YMH1.ERX223440.H3K36me3.bwa.GRCh38.broad.20150527_hg19_anno.txt
CD8-positive, alpha-beta T cell	cord blood		None	H3K4me1	Enriched regions	BED	http://ftp.ebi.ac.uk/pub/databases/blueprint/data/homo_sapiens/GRCh38/cord_blood/C002YM/CD8-positive_alpha-beta_T_cell/ChIP-Seq/NCMLS/C002YMH1.ERX223441.H3K4me1.bwa.GRCh38.broad.20150527.bed.gz	C002YMH1.ERX223441.H3K4me1.bwa.GRCh38.broad.20150527_hg19_anno.txt
CD8-positive, alpha-beta T cell	cord blood		None	H3K27me3	Enriched regions	BED	http://ftp.ebi.ac.uk/pub/databases/blueprint/data/homo_sapiens/GRCh38/cord_blood/C002YM/CD8-positive_alpha-beta_T_cell/ChIP-Seq/NCMLS/C002YMH1.ERX223442.H3K27me3.bwa.GRCh38.broad.20150527.bed.gz	C002YMH1.ERX223442.H3K27me3.bwa.GRCh38.broad.20150527_hg19_anno.txt
CD8-positive, alpha-beta T cell	cord blood		None	H3K9me3	Enriched regions	BED	http://ftp.ebi.ac.uk/pub/databases/blueprint/data/homo_sapiens/GRCh38/cord_blood/C002YM/CD8-positive_alpha-beta_T_cell/ChIP-Seq/NCMLS/C002YMH1.ERX223443.H3K9me3.bwa.GRCh38.broad.20150527.bed.gz	C002YMH1.ERX223443.H3K9me3.bwa.GRCh38.broad.20150527_hg19_anno.txt
CD8-positive, alpha-beta T cell	cord blood		None	H3K27ac	Enriched regions	BED	http://ftp.ebi.ac.uk/pub/databases/blueprint/data/homo_sapiens/GRCh38/cord_blood/C00360/CD8-positive_alpha-beta_T_cell/ChIP-Seq/NCMLS/C00360H1.ERX197212.H3K27ac.bwa.GRCh38.20150526.bed.gz	C00360H1.ERX197212.H3K27ac.bwa.GRCh38.20150526_hg19_anno.txt
mature neutrophil	cord blood		None	H3K9me3	Enriched regions	BED	http://ftp.ebi.ac.uk/pub/databases/blueprint/data/homo_sapiens/GRCh38/cord_blood/C004GD/mature_neutrophil/ChIP-Seq/NCMLS/C004GDH1.ERX207016.H3K9me3.bwa.GRCh38.broad.20150527.bed.gz	C004GDH1.ERX207016.H3K9me3.bwa.GRCh38.broad.20150527_hg19_anno.txt
mature neutrophil	cord blood		None	H3K36me3	Enriched regions	BED	http://ftp.ebi.ac.uk/pub/databases/blueprint/data/homo_sapiens/GRCh38/cord_blood/C004GD/mature_neutrophil/ChIP-Seq/NCMLS/C004GDH1.ERX207027.H3K36me3.bwa.GRCh38.broad.20150527.bed.gz	C004GDH1.ERX207027.H3K36me3.bwa.GRCh38.broad.20150527_hg19_anno.txt
mature neutrophil	cord blood		None	H3K27me3	Enriched regions	BED	http://ftp.ebi.ac.uk/pub/databases/blueprint/data/homo_sapiens/GRCh38/cord_blood/C004GD/mature_neutrophil/ChIP-Seq/NCMLS/C004GDH1.ERX207028.H3K27me3.bwa.GRCh38.broad.20150527.bed.gz	C004GDH1.ERX207028.H3K27me3.bwa.GRCh38.broad.20150527_hg19_anno.txt
mature neutrophil	cord blood		None	H3K4me1	Enriched regions	BED	http://ftp.ebi.ac.uk/pub/databases/blueprint/data/homo_sapiens/GRCh38/cord_blood/C004GD/mature_neutrophil/ChIP-Seq/NCMLS/C004GDH1.ERX207029.H3K4me1.bwa.GRCh38.broad.20150527.bed.gz	C004GDH1.ERX207029.H3K4me1.bwa.GRCh38.broad.20150527_hg19_anno.txt
mature neutrophil	cord blood		None	H3K4me3	Enriched regions	BED	http://ftp.ebi.ac.uk/pub/databases/blueprint/data/homo_sapiens/GRCh38/cord_blood/C004GD/mature_neutrophil/ChIP-Seq/NCMLS/C004GDH1.ERX207031.H3K4me3.bwa.GRCh38.20150527.bed.gz	C004GDH1.ERX207031.H3K4me3.bwa.GRCh38.20150527_hg19_anno.txt
mature neutrophil	cord blood		None	H3K27ac	Enriched regions	BED	http://ftp.ebi.ac.uk/pub/databases/blueprint/data/homo_sapiens/GRCh38/cord_blood/C004GD/mature_neutrophil/ChIP-Seq/NCMLS/C004GDH1.ERX207032.H3K27ac.bwa.GRCh38.20150527.bed.gz	C004GDH1.ERX207032.H3K27ac.bwa.GRCh38.20150527_hg19_anno.txt
mature neutrophil	cord blood		None	H3K4me1	Enriched regions	BED	http://ftp.ebi.ac.uk/pub/databases/blueprint/data/homo_sapiens/GRCh38/cord_blood/C004GD/mature_neutrophil/ChIP-Seq/NCMLS/C004GDH1.ERX547978.H3K4me1.bwa.GRCh38.broad.20150527.bed.gz	C004GDH1.ERX547978.H3K4me1.bwa.GRCh38.broad.20150527_hg19_anno.txt
CD14-positive, CD16-negative classical monocyte	cord blood		None	H3K4me3	Enriched regions	BED	http://ftp.ebi.ac.uk/pub/databases/blueprint/data/homo_sapiens/GRCh38/cord_blood/C005PS/CD14-positive_CD16-negative_classical_monocyte/ChIP-Seq/NCMLS/C005PSH2.ERX207017.H3K4me3.bwa.GRCh38.20150527.bed.gz	C005PSH2.ERX207017.H3K4me3.bwa.GRCh38.20150527_hg19_anno.txt
CD14-positive, CD16-negative classical monocyte	cord blood		None	H3K27ac	Enriched regions	BED	http://ftp.ebi.ac.uk/pub/databases/blueprint/data/homo_sapiens/GRCh38/cord_blood/C005PS/CD14-positive_CD16-negative_classical_monocyte/ChIP-Seq/NCMLS/C005PSH2.ERX207018.H3K27ac.bwa.GRCh38.20150527.bed.gz	C005PSH2.ERX207018.H3K27ac.bwa.GRCh38.20150527_hg19_anno.txt
CD14-positive, CD16-negative classical monocyte	cord blood		None	H3K36me3	Enriched regions	BED	http://ftp.ebi.ac.uk/pub/databases/blueprint/data/homo_sapiens/GRCh38/cord_blood/C005PS/CD14-positive_CD16-negative_classical_monocyte/ChIP-Seq/NCMLS/C005PSH2.ERX207019.H3K36me3.bwa.GRCh38.broad.20150527.bed.gz	C005PSH2.ERX207019.H3K36me3.bwa.GRCh38.broad.20150527_hg19_anno.txt
CD14-positive, CD16-negative classical monocyte	cord blood		None	H3K4me1	Enriched regions	BED	http://ftp.ebi.ac.uk/pub/databases/blueprint/data/homo_sapiens/GRCh38/cord_blood/C005PS/CD14-positive_CD16-negative_classical_monocyte/ChIP-Seq/NCMLS/C005PSH2.ERX207020.H3K4me1.bwa.GRCh38.broad.20150527.bed.gz	C005PSH2.ERX207020.H3K4me1.bwa.GRCh38.broad.20150527_hg19_anno.txt
CD14-positive, CD16-negative classical monocyte	cord blood		None	H3K27me3	Enriched regions	BED	http://ftp.ebi.ac.uk/pub/databases/blueprint/data/homo_sapiens/GRCh38/cord_blood/C005PS/CD14-positive_CD16-negative_classical_monocyte/ChIP-Seq/NCMLS/C005PSH2.ERX207021.H3K27me3.bwa.GRCh38.broad.20150527.bed.gz	C005PSH2.ERX207021.H3K27me3.bwa.GRCh38.broad.20150527_hg19_anno.txt
CD14-positive, CD16-negative classical monocyte	cord blood		None	H3K9me3	Enriched regions	BED	http://ftp.ebi.ac.uk/pub/databases/blueprint/data/homo_sapiens/GRCh38/cord_blood/C005PS/CD14-positive_CD16-negative_classical_monocyte/ChIP-Seq/NCMLS/C005PSH2.ERX207022.H3K9me3.bwa.GRCh38.broad.20150526.bed.gz	C005PSH2.ERX207022.H3K9me3.bwa.GRCh38.broad.20150526_hg19_anno.txt
CD14-positive, CD16-negative classical monocyte	cord blood		None	H3K27ac	Enriched regions	BED	http://ftp.ebi.ac.uk/pub/databases/blueprint/data/homo_sapiens/GRCh38/cord_blood/C005PS/CD14-positive_CD16-negative_classical_monocyte/ChIP-Seq/NCMLS/C005PSH2.ERX547986.H3K27ac.bwa.GRCh38.20150527.bed.gz	C005PSH2.ERX547986.H3K27ac.bwa.GRCh38.20150527_hg19_anno.txt
CD14-positive, CD16-negative classical monocyte	cord blood		None	H3K9me3	Enriched regions	BED	http://ftp.ebi.ac.uk/pub/databases/blueprint/data/homo_sapiens/GRCh38/cord_blood/C005PS/CD14-positive_CD16-negative_classical_monocyte/ChIP-Seq/NCMLS/C005PSH2.ERX547987.H3K9me3.bwa.GRCh38.broad.20150527.bed.gz	C005PSH2.ERX547987.H3K9me3.bwa.GRCh38.broad.20150527_hg19_anno.txt
CD14-positive, CD16-negative classical monocyte	cord blood		None	DNase-Seq	Hotspots	BED	http://ftp.ebi.ac.uk/pub/databases/blueprint/data/homo_sapiens/GRCh38/cord_blood/C005PS/CD14-positive_CD16-negative_classical_monocyte/DNase-Hypersensitivity/NCMLS/C005PS4E.ERX286202.Dnase.GRCh38.hotspot.20150709.bed.gz	C005PS4E.ERX286202.Dnase.GRCh38.hotspot.20150709_hg19_anno.txt
CD14-positive, CD16-negative classical monocyte	cord blood		None	DNase-Seq	Hotspots	BED	http://ftp.ebi.ac.uk/pub/databases/blueprint/data/homo_sapiens/GRCh38/cord_blood/C005PS/CD14-positive_CD16-negative_classical_monocyte/DNase-Hypersensitivity/NCMLS/C005PS4E.ERX286202.Dnase.GRCh38.hotspot.peaks.20150709.bed.gz	C005PS4E.ERX286202.Dnase.GRCh38.hotspot.peaks.20150709_hg19_anno.txt
CD38-negative naive B cell	cord blood		None	H3K36me3	Enriched regions	BED	http://ftp.ebi.ac.uk/pub/databases/blueprint/data/homo_sapiens/GRCh38/cord_blood/C005PS/CD38-negative_naive_B_cell/ChIP-Seq/NCMLS/C005PSH1.ERX329600.H3K36me3.bwa.GRCh38.broad.20150527.bed.gz	C005PSH1.ERX329600.H3K36me3.bwa.GRCh38.broad.20150527_hg19_anno.txt
CD38-negative naive B cell	cord blood		None	H3K27me3	Enriched regions	BED	http://ftp.ebi.ac.uk/pub/databases/blueprint/data/homo_sapiens/GRCh38/cord_blood/C005PS/CD38-negative_naive_B_cell/ChIP-Seq/NCMLS/C005PSH1.ERX329601.H3K27me3.bwa.GRCh38.broad.20150527.bed.gz	C005PSH1.ERX329601.H3K27me3.bwa.GRCh38.broad.20150527_hg19_anno.txt
CD38-negative naive B cell	cord blood		None	H3K4me3	Enriched regions	BED	http://ftp.ebi.ac.uk/pub/databases/blueprint/data/homo_sapiens/GRCh38/cord_blood/C005PS/CD38-negative_naive_B_cell/ChIP-Seq/NCMLS/C005PSH1.ERX329604.H3K4me3.bwa.GRCh38.20150527.bed.gz	C005PSH1.ERX329604.H3K4me3.bwa.GRCh38.20150527_hg19_anno.txt
CD38-negative naive B cell	cord blood		None	H3K27me3	Enriched regions	BED	http://ftp.ebi.ac.uk/pub/databases/blueprint/data/homo_sapiens/GRCh38/cord_blood/C005QQ/CD38-negative_naive_B_cell/ChIP-Seq/NCMLS/C005QQH1.ERX329606.H3K27me3.bwa.GRCh38.broad.20150527.bed.gz	C005QQH1.ERX329606.H3K27me3.bwa.GRCh38.broad.20150527_hg19_anno.txt
CD38-negative naive B cell	cord blood		None	H3K36me3	Enriched regions	BED	http://ftp.ebi.ac.uk/pub/databases/blueprint/data/homo_sapiens/GRCh38/cord_blood/C005QQ/CD38-negative_naive_B_cell/ChIP-Seq/NCMLS/C005QQH1.ERX329607.H3K36me3.bwa.GRCh38.broad.20150527.bed.gz	C005QQH1.ERX329607.H3K36me3.bwa.GRCh38.broad.20150527_hg19_anno.txt
CD38-negative naive B cell	cord blood		None	H3K4me1	Enriched regions	BED	http://ftp.ebi.ac.uk/pub/databases/blueprint/data/homo_sapiens/GRCh38/cord_blood/C005QQ/CD38-negative_naive_B_cell/ChIP-Seq/NCMLS/C005QQH1.ERX329608.H3K4me1.bwa.GRCh38.broad.20150527.bed.gz	C005QQH1.ERX329608.H3K4me1.bwa.GRCh38.broad.20150527_hg19_anno.txt
CD38-negative naive B cell	cord blood		None	H3K9me3	Enriched regions	BED	http://ftp.ebi.ac.uk/pub/databases/blueprint/data/homo_sapiens/GRCh38/cord_blood/C005QQ/CD38-negative_naive_B_cell/ChIP-Seq/NCMLS/C005QQH1.ERX329609.H3K9me3.bwa.GRCh38.broad.20150527.bed.gz	C005QQH1.ERX329609.H3K9me3.bwa.GRCh38.broad.20150527_hg19_anno.txt
CD38-negative naive B cell	cord blood		None	H3K4me3	Enriched regions	BED	http://ftp.ebi.ac.uk/pub/databases/blueprint/data/homo_sapiens/GRCh38/cord_blood/C005QQ/CD38-negative_naive_B_cell/ChIP-Seq/NCMLS/C005QQH1.ERX550665.H3K4me3.bwa.GRCh38.20150527.bed.gz	C005QQH1.ERX550665.H3K4me3.bwa.GRCh38.20150527_hg19_anno.txt
CD38-negative naive B cell	cord blood		None	H3K27ac	Enriched regions	BED	http://ftp.ebi.ac.uk/pub/databases/blueprint/data/homo_sapiens/GRCh38/cord_blood/C005QQ/CD38-negative_naive_B_cell/ChIP-Seq/NCMLS/C005QQH1.ERX943210.H3K27ac.bwa.GRCh38.20150527.bed.gz	C005QQH1.ERX943210.H3K27ac.bwa.GRCh38.20150527_hg19_anno.txt
CD8-positive, alpha-beta T cell	cord blood		None	H3K4me3	Enriched regions	BED	http://ftp.ebi.ac.uk/pub/databases/blueprint/data/homo_sapiens/GRCh38/cord_blood/C0066P/CD8-positive_alpha-beta_T_cell/ChIP-Seq/NCMLS/C0066PH1.ERX240832.H3K4me3.bwa.GRCh38.20150527.bed.gz	C0066PH1.ERX240832.H3K4me3.bwa.GRCh38.20150527_hg19_anno.txt
CD8-positive, alpha-beta T cell	cord blood		None	H3K36me3	Enriched regions	BED	http://ftp.ebi.ac.uk/pub/databases/blueprint/data/homo_sapiens/GRCh38/cord_blood/C0066P/CD8-positive_alpha-beta_T_cell/ChIP-Seq/NCMLS/C0066PH1.ERX240844.H3K36me3.bwa.GRCh38.broad.20150527.bed.gz	C0066PH1.ERX240844.H3K36me3.bwa.GRCh38.broad.20150527_hg19_anno.txt
CD8-positive, alpha-beta T cell	cord blood		None	H3K4me1	Enriched regions	BED	http://ftp.ebi.ac.uk/pub/databases/blueprint/data/homo_sapiens/GRCh38/cord_blood/C0066P/CD8-positive_alpha-beta_T_cell/ChIP-Seq/NCMLS/C0066PH1.ERX240845.H3K4me1.bwa.GRCh38.broad.20150527.bed.gz	C0066PH1.ERX240845.H3K4me1.bwa.GRCh38.broad.20150527_hg19_anno.txt
CD8-positive, alpha-beta T cell	cord blood		None	H3K27me3	Enriched regions	BED	http://ftp.ebi.ac.uk/pub/databases/blueprint/data/homo_sapiens/GRCh38/cord_blood/C0066P/CD8-positive_alpha-beta_T_cell/ChIP-Seq/NCMLS/C0066PH1.ERX240846.H3K27me3.bwa.GRCh38.broad.20150527.bed.gz	C0066PH1.ERX240846.H3K27me3.bwa.GRCh38.broad.20150527_hg19_anno.txt
CD8-positive, alpha-beta T cell	cord blood		None	H3K9me3	Enriched regions	BED	http://ftp.ebi.ac.uk/pub/databases/blueprint/data/homo_sapiens/GRCh38/cord_blood/C0066P/CD8-positive_alpha-beta_T_cell/ChIP-Seq/NCMLS/C0066PH1.ERX300654.H3K9me3.bwa.GRCh38.broad.20150527.bed.gz	C0066PH1.ERX300654.H3K9me3.bwa.GRCh38.broad.20150527_hg19_anno.txt
CD8-positive, alpha-beta T cell	cord blood		None	H3K27ac	Enriched regions	BED	http://ftp.ebi.ac.uk/pub/databases/blueprint/data/homo_sapiens/GRCh38/cord_blood/C0066P/CD8-positive_alpha-beta_T_cell/ChIP-Seq/NCMLS/C0066PH1.ERX547957.H3K27ac.bwa.GRCh38.20150527.bed.gz	C0066PH1.ERX547957.H3K27ac.bwa.GRCh38.20150527_hg19_anno.txt
CD8-positive, alpha-beta T cell	cord blood		None	DNase-Seq	Hotspots	BED	http://ftp.ebi.ac.uk/pub/databases/blueprint/data/homo_sapiens/GRCh38/cord_blood/C0066P/CD8-positive_alpha-beta_T_cell/DNase-Hypersensitivity/NCMLS/C0066P44.ERX940626.Dnase.GRCh38.hotspot.20150709.bed.gz	C0066P44.ERX940626.Dnase.GRCh38.hotspot.20150709_hg19_anno.txt
CD8-positive, alpha-beta T cell	cord blood		None	DNase-Seq	Hotspots	BED	http://ftp.ebi.ac.uk/pub/databases/blueprint/data/homo_sapiens/GRCh38/cord_blood/C0066P/CD8-positive_alpha-beta_T_cell/DNase-Hypersensitivity/NCMLS/C0066P44.ERX940626.Dnase.GRCh38.hotspot.peaks.20150709.bed.gz	C0066P44.ERX940626.Dnase.GRCh38.hotspot.peaks.20150709_hg19_anno.txt
CD34-negative, CD41-positive, CD42-positive megakaryocyte cell	cord blood		None	DNase-Seq	Hotspots	BED	http://ftp.ebi.ac.uk/pub/databases/blueprint/data/homo_sapiens/GRCh38/cord_blood/C006NS/CD34-negative_CD41-positive_CD42-positive_megakaryocyte_cell/DNase-Hypersensitivity/NCMLS/C006NS46.ERX1488584.Dnase.GRCh38.hotspot.20160615.bed.gz	C006NS46.ERX1488584.Dnase.GRCh38.hotspot.20160615_hg19_anno.txt
CD34-negative, CD41-positive, CD42-positive megakaryocyte cell	cord blood		None	DNase-Seq	Hotspots	BED	http://ftp.ebi.ac.uk/pub/databases/blueprint/data/homo_sapiens/GRCh38/cord_blood/C006NS/CD34-negative_CD41-positive_CD42-positive_megakaryocyte_cell/DNase-Hypersensitivity/NCMLS/C006NS46.ERX1488584.Dnase.GRCh38.hotspot.peaks.20160615.bed.gz	C006NS46.ERX1488584.Dnase.GRCh38.hotspot.peaks.20160615_hg19_anno.txt
CD34-negative, CD41-positive, CD42-positive megakaryocyte cell	cord blood		None	DNase-Seq	Hotspots	BED	http://ftp.ebi.ac.uk/pub/databases/blueprint/data/homo_sapiens/GRCh38/cord_blood/C006NS/CD34-negative_CD41-positive_CD42-positive_megakaryocyte_cell/DNase-Hypersensitivity/NCMLS/C006NS47.ERX286199.Dnase.GRCh38.hotspot.20150709.bed.gz	C006NS47.ERX286199.Dnase.GRCh38.hotspot.20150709_hg19_anno.txt
CD34-negative, CD41-positive, CD42-positive megakaryocyte cell	cord blood		None	DNase-Seq	Hotspots	BED	http://ftp.ebi.ac.uk/pub/databases/blueprint/data/homo_sapiens/GRCh38/cord_blood/C006NS/CD34-negative_CD41-positive_CD42-positive_megakaryocyte_cell/DNase-Hypersensitivity/NCMLS/C006NS47.ERX286199.Dnase.GRCh38.hotspot.peaks.20150709.bed.gz	C006NS47.ERX286199.Dnase.GRCh38.hotspot.peaks.20150709_hg19_anno.txt
CD14-positive, CD16-negative classical monocyte	cord blood		None	H3K4me3	Enriched regions	BED	http://ftp.ebi.ac.uk/pub/databases/blueprint/data/homo_sapiens/GRCh38/cord_blood/S000RD/CD14-positive_CD16-negative_classical_monocyte/ChIP-Seq/NCMLS/S000RDH2.ERX223446.H3K4me3.bwa.GRCh38.20150527.bed.gz	S000RDH2.ERX223446.H3K4me3.bwa.GRCh38.20150527_hg19_anno.txt
CD14-positive, CD16-negative classical monocyte	cord blood		None	H3K36me3	Enriched regions	BED	http://ftp.ebi.ac.uk/pub/databases/blueprint/data/homo_sapiens/GRCh38/cord_blood/S000RD/CD14-positive_CD16-negative_classical_monocyte/ChIP-Seq/NCMLS/S000RDH2.ERX223447.H3K36me3.bwa.GRCh38.broad.20150527.bed.gz	S000RDH2.ERX223447.H3K36me3.bwa.GRCh38.broad.20150527_hg19_anno.txt
CD14-positive, CD16-negative classical monocyte	cord blood		None	H3K4me1	Enriched regions	BED	http://ftp.ebi.ac.uk/pub/databases/blueprint/data/homo_sapiens/GRCh38/cord_blood/S000RD/CD14-positive_CD16-negative_classical_monocyte/ChIP-Seq/NCMLS/S000RDH2.ERX223448.H3K4me1.bwa.GRCh38.broad.20150527.bed.gz	S000RDH2.ERX223448.H3K4me1.bwa.GRCh38.broad.20150527_hg19_anno.txt
CD14-positive, CD16-negative classical monocyte	cord blood		None	H3K27me3	Enriched regions	BED	http://ftp.ebi.ac.uk/pub/databases/blueprint/data/homo_sapiens/GRCh38/cord_blood/S000RD/CD14-positive_CD16-negative_classical_monocyte/ChIP-Seq/NCMLS/S000RDH2.ERX223449.H3K27me3.bwa.GRCh38.broad.20150527.bed.gz	S000RDH2.ERX223449.H3K27me3.bwa.GRCh38.broad.20150527_hg19_anno.txt
CD14-positive, CD16-negative classical monocyte	cord blood		None	H3K9me3	Enriched regions	BED	http://ftp.ebi.ac.uk/pub/databases/blueprint/data/homo_sapiens/GRCh38/cord_blood/S000RD/CD14-positive_CD16-negative_classical_monocyte/ChIP-Seq/NCMLS/S000RDH2.ERX223450.H3K9me3.bwa.GRCh38.broad.20150527.bed.gz	S000RDH2.ERX223450.H3K9me3.bwa.GRCh38.broad.20150527_hg19_anno.txt
CD14-positive, CD16-negative classical monocyte	cord blood		None	H3K27ac	Enriched regions	BED	http://ftp.ebi.ac.uk/pub/databases/blueprint/data/homo_sapiens/GRCh38/cord_blood/S000RD/CD14-positive_CD16-negative_classical_monocyte/ChIP-Seq/NCMLS/S000RDH2.ERX300740.H3K27ac.bwa.GRCh38.20150527.bed.gz	S000RDH2.ERX300740.H3K27ac.bwa.GRCh38.20150527_hg19_anno.txt
CD14-positive, CD16-negative classical monocyte	cord blood		None	H3K27ac	Enriched regions	BED	http://ftp.ebi.ac.uk/pub/databases/blueprint/data/homo_sapiens/GRCh38/cord_blood/S000RD/CD14-positive_CD16-negative_classical_monocyte/ChIP-Seq/NCMLS/S000RDH2.ERX547985.H3K27ac.bwa.GRCh38.20150527.bed.gz	S000RDH2.ERX547985.H3K27ac.bwa.GRCh38.20150527_hg19_anno.txt
CD14-positive, CD16-negative classical monocyte	cord blood		None	H3K4me1	Enriched regions	BED	http://ftp.ebi.ac.uk/pub/databases/blueprint/data/homo_sapiens/GRCh38/cord_blood/S000RD/CD14-positive_CD16-negative_classical_monocyte/ChIP-Seq/NCMLS/S000RDH2.ERX547993.H3K4me1.bwa.GRCh38.broad.20150527.bed.gz	S000RDH2.ERX547993.H3K4me1.bwa.GRCh38.broad.20150527_hg19_anno.txt
CD4-positive, alpha-beta T cell	cord blood		None	H3K4me1	Enriched regions	BED	http://ftp.ebi.ac.uk/pub/databases/blueprint/data/homo_sapiens/GRCh38/cord_blood/S000RD/CD4-positive_alpha-beta_T_cell/ChIP-Seq/NCMLS/S000RDH1.ERX240835.H3K4me1.bwa.GRCh38.broad.20150527.bed.gz	S000RDH1.ERX240835.H3K4me1.bwa.GRCh38.broad.20150527_hg19_anno.txt
CD4-positive, alpha-beta T cell	cord blood		None	H3K27me3	Enriched regions	BED	http://ftp.ebi.ac.uk/pub/databases/blueprint/data/homo_sapiens/GRCh38/cord_blood/S000RD/CD4-positive_alpha-beta_T_cell/ChIP-Seq/NCMLS/S000RDH1.ERX240836.H3K27me3.bwa.GRCh38.broad.20150527.bed.gz	S000RDH1.ERX240836.H3K27me3.bwa.GRCh38.broad.20150527_hg19_anno.txt
CD4-positive, alpha-beta T cell	cord blood		None	H3K4me3	Enriched regions	BED	http://ftp.ebi.ac.uk/pub/databases/blueprint/data/homo_sapiens/GRCh38/cord_blood/S000RD/CD4-positive_alpha-beta_T_cell/ChIP-Seq/NCMLS/S000RDH1.ERX240841.H3K4me3.bwa.GRCh38.20150527.bed.gz	S000RDH1.ERX240841.H3K4me3.bwa.GRCh38.20150527_hg19_anno.txt
CD4-positive, alpha-beta T cell	cord blood		None	H3K9me3	Enriched regions	BED	http://ftp.ebi.ac.uk/pub/databases/blueprint/data/homo_sapiens/GRCh38/cord_blood/S000RD/CD4-positive_alpha-beta_T_cell/ChIP-Seq/NCMLS/S000RDH1.ERX300653.H3K9me3.bwa.GRCh38.broad.20150527.bed.gz	S000RDH1.ERX300653.H3K9me3.bwa.GRCh38.broad.20150527_hg19_anno.txt
CD4-positive, alpha-beta T cell	cord blood		None	H3K36me3	Enriched regions	BED	http://ftp.ebi.ac.uk/pub/databases/blueprint/data/homo_sapiens/GRCh38/cord_blood/S000RD/CD4-positive_alpha-beta_T_cell/ChIP-Seq/NCMLS/S000RDH1.ERX337021.H3K36me3.bwa.GRCh38.broad.20150527.bed.gz	S000RDH1.ERX337021.H3K36me3.bwa.GRCh38.broad.20150527_hg19_anno.txt
CD4-positive, alpha-beta T cell	cord blood		None	H3K27ac	Enriched regions	BED	http://ftp.ebi.ac.uk/pub/databases/blueprint/data/homo_sapiens/GRCh38/cord_blood/S000RD/CD4-positive_alpha-beta_T_cell/ChIP-Seq/NCMLS/S000RDH1.ERX682358.H3K27ac.bwa.GRCh38.20150527.bed.gz	S000RDH1.ERX682358.H3K27ac.bwa.GRCh38.20150527_hg19_anno.txt
CD4-positive, alpha-beta T cell	cord blood		None	H3K4me3	Enriched regions	BED	http://ftp.ebi.ac.uk/pub/databases/blueprint/data/homo_sapiens/GRCh38/cord_blood/S0018A/CD4-positive_alpha-beta_T_cell/ChIP-Seq/NCMLS/S0018AH1.ERX240843.H3K4me3.bwa.GRCh38.20150527.bed.gz	S0018AH1.ERX240843.H3K4me3.bwa.GRCh38.20150527_hg19_anno.txt
CD4-positive, alpha-beta T cell	cord blood		None	H3K36me3	Enriched regions	BED	http://ftp.ebi.ac.uk/pub/databases/blueprint/data/homo_sapiens/GRCh38/cord_blood/S0018A/CD4-positive_alpha-beta_T_cell/ChIP-Seq/NCMLS/S0018AH1.ERX300660.H3K36me3.bwa.GRCh38.broad.20150527.bed.gz	S0018AH1.ERX300660.H3K36me3.bwa.GRCh38.broad.20150527_hg19_anno.txt
CD4-positive, alpha-beta T cell	cord blood		None	H3K4me1	Enriched regions	BED	http://ftp.ebi.ac.uk/pub/databases/blueprint/data/homo_sapiens/GRCh38/cord_blood/S0018A/CD4-positive_alpha-beta_T_cell/ChIP-Seq/NCMLS/S0018AH1.ERX300664.H3K4me1.bwa.GRCh38.broad.20150527.bed.gz	S0018AH1.ERX300664.H3K4me1.bwa.GRCh38.broad.20150527_hg19_anno.txt
CD4-positive, alpha-beta T cell	cord blood		None	H3K27me3	Enriched regions	BED	http://ftp.ebi.ac.uk/pub/databases/blueprint/data/homo_sapiens/GRCh38/cord_blood/S0018A/CD4-positive_alpha-beta_T_cell/ChIP-Seq/NCMLS/S0018AH1.ERX300665.H3K27me3.bwa.GRCh38.broad.20150527.bed.gz	S0018AH1.ERX300665.H3K27me3.bwa.GRCh38.broad.20150527_hg19_anno.txt
CD4-positive, alpha-beta T cell	cord blood		None	H3K9me3	Enriched regions	BED	http://ftp.ebi.ac.uk/pub/databases/blueprint/data/homo_sapiens/GRCh38/cord_blood/S0018A/CD4-positive_alpha-beta_T_cell/ChIP-Seq/NCMLS/S0018AH1.ERX300666.H3K9me3.bwa.GRCh38.broad.20150527.bed.gz	S0018AH1.ERX300666.H3K9me3.bwa.GRCh38.broad.20150527_hg19_anno.txt
CD4-positive, alpha-beta T cell	cord blood		None	H3K27ac	Enriched regions	BED	http://ftp.ebi.ac.uk/pub/databases/blueprint/data/homo_sapiens/GRCh38/cord_blood/S0018A/CD4-positive_alpha-beta_T_cell/ChIP-Seq/NCMLS/S0018AH1.ERX604485.H3K27ac.bwa.GRCh38.20150527.bed.gz	S0018AH1.ERX604485.H3K27ac.bwa.GRCh38.20150527_hg19_anno.txt
inflammatory macrophage	cord blood		None	H3K4me3	Enriched regions	BED	http://ftp.ebi.ac.uk/pub/databases/blueprint/data/homo_sapiens/GRCh38/cord_blood/S0018A/inflammatory_macrophage/ChIP-Seq/NCMLS/S0018AH2.ERX240840.H3K4me3.bwa.GRCh38.20150527.bed.gz	S0018AH2.ERX240840.H3K4me3.bwa.GRCh38.20150527_hg19_anno.txt
inflammatory macrophage	cord blood		None	H3K36me3	Enriched regions	BED	http://ftp.ebi.ac.uk/pub/databases/blueprint/data/homo_sapiens/GRCh38/cord_blood/S0018A/inflammatory_macrophage/ChIP-Seq/NCMLS/S0018AH2.ERX240847.H3K36me3.bwa.GRCh38.broad.20150527.bed.gz	S0018AH2.ERX240847.H3K36me3.bwa.GRCh38.broad.20150527_hg19_anno.txt
inflammatory macrophage	cord blood		None	H3K27ac	Enriched regions	BED	http://ftp.ebi.ac.uk/pub/databases/blueprint/data/homo_sapiens/GRCh38/cord_blood/S0018A/inflammatory_macrophage/ChIP-Seq/NCMLS/S0018AH2.ERX300659.H3K27ac.bwa.GRCh38.20150527.bed.gz	S0018AH2.ERX300659.H3K27ac.bwa.GRCh38.20150527_hg19_anno.txt
inflammatory macrophage	cord blood		None	H3K9me3	Enriched regions	BED	http://ftp.ebi.ac.uk/pub/databases/blueprint/data/homo_sapiens/GRCh38/cord_blood/S0018A/inflammatory_macrophage/ChIP-Seq/NCMLS/S0018AH2.ERX300667.H3K9me3.bwa.GRCh38.broad.20150527.bed.gz	S0018AH2.ERX300667.H3K9me3.bwa.GRCh38.broad.20150527_hg19_anno.txt
macrophage	cord blood		None	H3K9me3	Enriched regions	BED	http://ftp.ebi.ac.uk/pub/databases/blueprint/data/homo_sapiens/GRCh38/cord_blood/S00198/macrophage/ChIP-Seq/NCMLS/S00198H2.ERX300672.H3K9me3.bwa.GRCh38.broad.20150527.bed.gz	S00198H2.ERX300672.H3K9me3.bwa.GRCh38.broad.20150527_hg19_anno.txt
macrophage	cord blood		None	H3K4me3	Enriched regions	BED	http://ftp.ebi.ac.uk/pub/databases/blueprint/data/homo_sapiens/GRCh38/cord_blood/S00198/macrophage/ChIP-Seq/NCMLS/S00198H2.ERX300698.H3K4me3.bwa.GRCh38.20150527.bed.gz	S00198H2.ERX300698.H3K4me3.bwa.GRCh38.20150527_hg19_anno.txt
erythroblast	cord blood		None	H3K9me3	Enriched regions	BED	http://ftp.ebi.ac.uk/pub/databases/blueprint/data/homo_sapiens/GRCh38/cord_blood/S002R5/erythroblast/ChIP-Seq/NCMLS/S002R5H1.ERX300679.H3K9me3.bwa.GRCh38.broad.20150527.bed.gz	S002R5H1.ERX300679.H3K9me3.bwa.GRCh38.broad.20150527_hg19_anno.txt
erythroblast	cord blood		None	H3K36me3	Enriched regions	BED	http://ftp.ebi.ac.uk/pub/databases/blueprint/data/homo_sapiens/GRCh38/cord_blood/S002R5/erythroblast/ChIP-Seq/NCMLS/S002R5H1.ERX300712.H3K36me3.bwa.GRCh38.broad.20150527.bed.gz	S002R5H1.ERX300712.H3K36me3.bwa.GRCh38.broad.20150527_hg19_anno.txt
erythroblast	cord blood		None	H3K4me1	Enriched regions	BED	http://ftp.ebi.ac.uk/pub/databases/blueprint/data/homo_sapiens/GRCh38/cord_blood/S002R5/erythroblast/ChIP-Seq/NCMLS/S002R5H1.ERX300713.H3K4me1.bwa.GRCh38.broad.20150527.bed.gz	S002R5H1.ERX300713.H3K4me1.bwa.GRCh38.broad.20150527_hg19_anno.txt
erythroblast	cord blood		None	H3K4me3	Enriched regions	BED	http://ftp.ebi.ac.uk/pub/databases/blueprint/data/homo_sapiens/GRCh38/cord_blood/S002R5/erythroblast/ChIP-Seq/NCMLS/S002R5H1.ERX300721.H3K4me3.bwa.GRCh38.20150527.bed.gz	S002R5H1.ERX300721.H3K4me3.bwa.GRCh38.20150527_hg19_anno.txt
erythroblast	cord blood		None	H3K27me3	Enriched regions	BED	http://ftp.ebi.ac.uk/pub/databases/blueprint/data/homo_sapiens/GRCh38/cord_blood/S002R5/erythroblast/ChIP-Seq/NCMLS/S002R5H1.ERX300727.H3K27me3.bwa.GRCh38.broad.20150527.bed.gz	S002R5H1.ERX300727.H3K27me3.bwa.GRCh38.broad.20150527_hg19_anno.txt
erythroblast	cord blood		None	H3K27ac	Enriched regions	BED	http://ftp.ebi.ac.uk/pub/databases/blueprint/data/homo_sapiens/GRCh38/cord_blood/S002R5/erythroblast/ChIP-Seq/NCMLS/S002R5H1.ERX406952.H3K27ac.bwa.GRCh38.20150527.bed.gz	S002R5H1.ERX406952.H3K27ac.bwa.GRCh38.20150527_hg19_anno.txt
erythroblast	cord blood		None	DNase-Seq	Hotspots	BED	http://ftp.ebi.ac.uk/pub/databases/blueprint/data/homo_sapiens/GRCh38/cord_blood/S002R5/erythroblast/DNase-Hypersensitivity/NCMLS/S002R543.ERX1488586.Dnase.GRCh38.hotspot.20160615.bed.gz	S002R543.ERX1488586.Dnase.GRCh38.hotspot.20160615_hg19_anno.txt
erythroblast	cord blood		None	DNase-Seq	Hotspots	BED	http://ftp.ebi.ac.uk/pub/databases/blueprint/data/homo_sapiens/GRCh38/cord_blood/S002R5/erythroblast/DNase-Hypersensitivity/NCMLS/S002R543.ERX1488586.Dnase.GRCh38.hotspot.peaks.20160615.bed.gz	S002R543.ERX1488586.Dnase.GRCh38.hotspot.peaks.20160615_hg19_anno.txt
erythroblast	cord blood		None	H3K36me3	Enriched regions	BED	http://ftp.ebi.ac.uk/pub/databases/blueprint/data/homo_sapiens/GRCh38/cord_blood/S002S3/erythroblast/ChIP-Seq/NCMLS/S002S3H1.ERX300709.H3K36me3.bwa.GRCh38.broad.20150527.bed.gz	S002S3H1.ERX300709.H3K36me3.bwa.GRCh38.broad.20150527_hg19_anno.txt
erythroblast	cord blood		None	H3K4me1	Enriched regions	BED	http://ftp.ebi.ac.uk/pub/databases/blueprint/data/homo_sapiens/GRCh38/cord_blood/S002S3/erythroblast/ChIP-Seq/NCMLS/S002S3H1.ERX300710.H3K4me1.bwa.GRCh38.broad.20150527.bed.gz	S002S3H1.ERX300710.H3K4me1.bwa.GRCh38.broad.20150527_hg19_anno.txt
erythroblast	cord blood		None	H3K27me3	Enriched regions	BED	http://ftp.ebi.ac.uk/pub/databases/blueprint/data/homo_sapiens/GRCh38/cord_blood/S002S3/erythroblast/ChIP-Seq/NCMLS/S002S3H1.ERX300711.H3K27me3.bwa.GRCh38.broad.20150527.bed.gz	S002S3H1.ERX300711.H3K27me3.bwa.GRCh38.broad.20150527_hg19_anno.txt
erythroblast	cord blood		None	H3K9me3	Enriched regions	BED	http://ftp.ebi.ac.uk/pub/databases/blueprint/data/homo_sapiens/GRCh38/cord_blood/S002S3/erythroblast/ChIP-Seq/NCMLS/S002S3H1.ERX300719.H3K9me3.bwa.GRCh38.broad.20150527.bed.gz	S002S3H1.ERX300719.H3K9me3.bwa.GRCh38.broad.20150527_hg19_anno.txt
erythroblast	cord blood		None	H3K4me3	Enriched regions	BED	http://ftp.ebi.ac.uk/pub/databases/blueprint/data/homo_sapiens/GRCh38/cord_blood/S002S3/erythroblast/ChIP-Seq/NCMLS/S002S3H1.ERX300734.H3K4me3.bwa.GRCh38.20150527.bed.gz	S002S3H1.ERX300734.H3K4me3.bwa.GRCh38.20150527_hg19_anno.txt
erythroblast	cord blood		None	H3K27ac	Enriched regions	BED	http://ftp.ebi.ac.uk/pub/databases/blueprint/data/homo_sapiens/GRCh38/cord_blood/S002S3/erythroblast/ChIP-Seq/NCMLS/S002S3H1.ERX406951.H3K27ac.bwa.GRCh38.20150527.bed.gz	S002S3H1.ERX406951.H3K27ac.bwa.GRCh38.20150527_hg19_anno.txt
erythroblast	cord blood		None	DNase-Seq	Hotspots	BED	http://ftp.ebi.ac.uk/pub/databases/blueprint/data/homo_sapiens/GRCh38/cord_blood/S002S3/erythroblast/DNase-Hypersensitivity/NCMLS/S002S343.ERX1488559.Dnase.GRCh38.hotspot.20160615.bed.gz	S002S343.ERX1488559.Dnase.GRCh38.hotspot.20160615_hg19_anno.txt
erythroblast	cord blood		None	DNase-Seq	Hotspots	BED	http://ftp.ebi.ac.uk/pub/databases/blueprint/data/homo_sapiens/GRCh38/cord_blood/S002S3/erythroblast/DNase-Hypersensitivity/NCMLS/S002S343.ERX1488559.Dnase.GRCh38.hotspot.peaks.20160615.bed.gz	S002S343.ERX1488559.Dnase.GRCh38.hotspot.peaks.20160615_hg19_anno.txt
CD34-negative, CD41-positive, CD42-positive megakaryocyte cell	cord blood		None	H3K4me3	Enriched regions	BED	http://ftp.ebi.ac.uk/pub/databases/blueprint/data/homo_sapiens/GRCh38/cord_blood/S004AV/CD34-negative_CD41-positive_CD42-positive_megakaryocyte_cell/ChIP-Seq/NCMLS/S004AVH1.ERX300689.H3K4me3.bwa.GRCh38.20160701.bed.gz	S004AVH1.ERX300689.H3K4me3.bwa.GRCh38.20160701_hg19_anno.txt
CD34-negative, CD41-positive, CD42-positive megakaryocyte cell	cord blood		None	H3K36me3	Enriched regions	BED	http://ftp.ebi.ac.uk/pub/databases/blueprint/data/homo_sapiens/GRCh38/cord_blood/S004AV/CD34-negative_CD41-positive_CD42-positive_megakaryocyte_cell/ChIP-Seq/NCMLS/S004AVH1.ERX300735.H3K36me3.bwa.GRCh38.broad.20160701.bed.gz	S004AVH1.ERX300735.H3K36me3.bwa.GRCh38.broad.20160701_hg19_anno.txt
CD34-negative, CD41-positive, CD42-positive megakaryocyte cell	cord blood		None	H3K4me1	Enriched regions	BED	http://ftp.ebi.ac.uk/pub/databases/blueprint/data/homo_sapiens/GRCh38/cord_blood/S004AV/CD34-negative_CD41-positive_CD42-positive_megakaryocyte_cell/ChIP-Seq/NCMLS/S004AVH1.ERX300736.H3K4me1.bwa.GRCh38.broad.20160701.bed.gz	S004AVH1.ERX300736.H3K4me1.bwa.GRCh38.broad.20160701_hg19_anno.txt
CD34-negative, CD41-positive, CD42-positive megakaryocyte cell	cord blood		None	H3K9me3	Enriched regions	BED	http://ftp.ebi.ac.uk/pub/databases/blueprint/data/homo_sapiens/GRCh38/cord_blood/S004BT/CD34-negative_CD41-positive_CD42-positive_megakaryocyte_cell/ChIP-Seq/NCMLS/S004BTH2.ERX1122457.H3K9me3.bwa.GRCh38.broad.20151026.bed.gz	S004BTH2.ERX1122457.H3K9me3.bwa.GRCh38.broad.20151026_hg19_anno.txt
CD34-negative, CD41-positive, CD42-positive megakaryocyte cell	cord blood		None	H3K4me3	Enriched regions	BED	http://ftp.ebi.ac.uk/pub/databases/blueprint/data/homo_sapiens/GRCh38/cord_blood/S004BT/CD34-negative_CD41-positive_CD42-positive_megakaryocyte_cell/ChIP-Seq/NCMLS/S004BTH2.ERX300685.H3K4me3.bwa.GRCh38.20150527.bed.gz	S004BTH2.ERX300685.H3K4me3.bwa.GRCh38.20150527_hg19_anno.txt
CD34-negative, CD41-positive, CD42-positive megakaryocyte cell	cord blood		None	H3K36me3	Enriched regions	BED	http://ftp.ebi.ac.uk/pub/databases/blueprint/data/homo_sapiens/GRCh38/cord_blood/S004BT/CD34-negative_CD41-positive_CD42-positive_megakaryocyte_cell/ChIP-Seq/NCMLS/S004BTH2.ERX300687.H3K36me3.bwa.GRCh38.broad.20150527.bed.gz	S004BTH2.ERX300687.H3K36me3.bwa.GRCh38.broad.20150527_hg19_anno.txt
CD34-negative, CD41-positive, CD42-positive megakaryocyte cell	cord blood		None	H3K27me3	Enriched regions	BED	http://ftp.ebi.ac.uk/pub/databases/blueprint/data/homo_sapiens/GRCh38/cord_blood/S004BT/CD34-negative_CD41-positive_CD42-positive_megakaryocyte_cell/ChIP-Seq/NCMLS/S004BTH2.ERX300692.H3K27me3.bwa.GRCh38.broad.20150527.bed.gz	S004BTH2.ERX300692.H3K27me3.bwa.GRCh38.broad.20150527_hg19_anno.txt
CD34-negative, CD41-positive, CD42-positive megakaryocyte cell	cord blood		None	H3K9me3	Enriched regions	BED	http://ftp.ebi.ac.uk/pub/databases/blueprint/data/homo_sapiens/GRCh38/cord_blood/S004BT/CD34-negative_CD41-positive_CD42-positive_megakaryocyte_cell/ChIP-Seq/NCMLS/S004BTH2.ERX300693.H3K9me3.bwa.GRCh38.broad.20150527.bed.gz	S004BTH2.ERX300693.H3K9me3.bwa.GRCh38.broad.20150527_hg19_anno.txt
CD34-negative, CD41-positive, CD42-positive megakaryocyte cell	cord blood		None	H3K4me1	Enriched regions	BED	http://ftp.ebi.ac.uk/pub/databases/blueprint/data/homo_sapiens/GRCh38/cord_blood/S004BT/CD34-negative_CD41-positive_CD42-positive_megakaryocyte_cell/ChIP-Seq/NCMLS/S004BTH2.ERX300737.H3K4me1.bwa.GRCh38.broad.20150527.bed.gz	S004BTH2.ERX300737.H3K4me1.bwa.GRCh38.broad.20150527_hg19_anno.txt
CD34-negative, CD41-positive, CD42-positive megakaryocyte cell	cord blood		None	H3K27ac	Enriched regions	BED	http://ftp.ebi.ac.uk/pub/databases/blueprint/data/homo_sapiens/GRCh38/cord_blood/S004BT/CD34-negative_CD41-positive_CD42-positive_megakaryocyte_cell/ChIP-Seq/NCMLS/S004BTH2.ERX406971.H3K27ac.bwa.GRCh38.20150527.bed.gz	S004BTH2.ERX406971.H3K27ac.bwa.GRCh38.20150527_hg19_anno.txt
CD34-negative, CD41-positive, CD42-positive megakaryocyte cell	cord blood		None	DNase-Seq	Hotspots	BED	http://ftp.ebi.ac.uk/pub/databases/blueprint/data/homo_sapiens/GRCh38/cord_blood/S004BT/CD34-negative_CD41-positive_CD42-positive_megakaryocyte_cell/DNase-Hypersensitivity/NCMLS/S004BT43.ERX947563.Dnase.GRCh38.hotspot.20151104.bed.gz	S004BT43.ERX947563.Dnase.GRCh38.hotspot.20151104_hg19_anno.txt
CD34-negative, CD41-positive, CD42-positive megakaryocyte cell	cord blood		None	DNase-Seq	Hotspots	BED	http://ftp.ebi.ac.uk/pub/databases/blueprint/data/homo_sapiens/GRCh38/cord_blood/S004BT/CD34-negative_CD41-positive_CD42-positive_megakaryocyte_cell/DNase-Hypersensitivity/NCMLS/S004BT43.ERX947563.Dnase.GRCh38.hotspot.peaks.20151104.bed.gz	S004BT43.ERX947563.Dnase.GRCh38.hotspot.peaks.20151104_hg19_anno.txt
CD38-negative naive B cell	cord blood		None	H3K36me3	Enriched regions	BED	http://ftp.ebi.ac.uk/pub/databases/blueprint/data/homo_sapiens/GRCh38/cord_blood/S004VQ/CD38-negative_naive_B_cell/ChIP-Seq/NCMLS/S004VQH1.ERX406947.H3K36me3.bwa.GRCh38.broad.20150527.bed.gz	S004VQH1.ERX406947.H3K36me3.bwa.GRCh38.broad.20150527_hg19_anno.txt
CD38-negative naive B cell	cord blood		None	H3K27me3	Enriched regions	BED	http://ftp.ebi.ac.uk/pub/databases/blueprint/data/homo_sapiens/GRCh38/cord_blood/S004VQ/CD38-negative_naive_B_cell/ChIP-Seq/NCMLS/S004VQH1.ERX406961.H3K27me3.bwa.GRCh38.broad.20150527.bed.gz	S004VQH1.ERX406961.H3K27me3.bwa.GRCh38.broad.20150527_hg19_anno.txt
CD38-negative naive B cell	cord blood		None	H3K9me3	Enriched regions	BED	http://ftp.ebi.ac.uk/pub/databases/blueprint/data/homo_sapiens/GRCh38/cord_blood/S004VQ/CD38-negative_naive_B_cell/ChIP-Seq/NCMLS/S004VQH1.ERX406962.H3K9me3.bwa.GRCh38.broad.20150527.bed.gz	S004VQH1.ERX406962.H3K9me3.bwa.GRCh38.broad.20150527_hg19_anno.txt
CD38-negative naive B cell	cord blood		None	H3K4me3	Enriched regions	BED	http://ftp.ebi.ac.uk/pub/databases/blueprint/data/homo_sapiens/GRCh38/cord_blood/S004VQ/CD38-negative_naive_B_cell/ChIP-Seq/NCMLS/S004VQH1.ERX547953.H3K4me3.bwa.GRCh38.20150527.bed.gz	S004VQH1.ERX547953.H3K4me3.bwa.GRCh38.20150527_hg19_anno.txt
CD38-negative naive B cell	cord blood		None	H3K4me1	Enriched regions	BED	http://ftp.ebi.ac.uk/pub/databases/blueprint/data/homo_sapiens/GRCh38/cord_blood/S004VQ/CD38-negative_naive_B_cell/ChIP-Seq/NCMLS/S004VQH1.ERX547954.H3K4me1.bwa.GRCh38.broad.20150527.bed.gz	S004VQH1.ERX547954.H3K4me1.bwa.GRCh38.broad.20150527_hg19_anno.txt
cytotoxic CD56-dim natural killer cell	cord blood		None	H3K4me3	Enriched regions	BED	http://ftp.ebi.ac.uk/pub/databases/blueprint/data/homo_sapiens/GRCh38/cord_blood/S005YG/cytotoxic_CD56-dim_natural_killer_cell/ChIP-Seq/NCMLS/S005YGH1.ERX337026.H3K4me3.bwa.GRCh38.20150527.bed.gz	S005YGH1.ERX337026.H3K4me3.bwa.GRCh38.20150527_hg19_anno.txt
cytotoxic CD56-dim natural killer cell	cord blood		None	H3K9me3	Enriched regions	BED	http://ftp.ebi.ac.uk/pub/databases/blueprint/data/homo_sapiens/GRCh38/cord_blood/S005YG/cytotoxic_CD56-dim_natural_killer_cell/ChIP-Seq/NCMLS/S005YGH1.ERX406903.H3K9me3.bwa.GRCh38.broad.20150527.bed.gz	S005YGH1.ERX406903.H3K9me3.bwa.GRCh38.broad.20150527_hg19_anno.txt
cytotoxic CD56-dim natural killer cell	cord blood		None	H3K27ac	Enriched regions	BED	http://ftp.ebi.ac.uk/pub/databases/blueprint/data/homo_sapiens/GRCh38/cord_blood/S005YG/cytotoxic_CD56-dim_natural_killer_cell/ChIP-Seq/NCMLS/S005YGH1.ERX406953.H3K27ac.bwa.GRCh38.20150527.bed.gz	S005YGH1.ERX406953.H3K27ac.bwa.GRCh38.20150527_hg19_anno.txt
cytotoxic CD56-dim natural killer cell	cord blood		None	H3K36me3	Enriched regions	BED	http://ftp.ebi.ac.uk/pub/databases/blueprint/data/homo_sapiens/GRCh38/cord_blood/S005YG/cytotoxic_CD56-dim_natural_killer_cell/ChIP-Seq/NCMLS/S005YGH1.ERX406964.H3K36me3.bwa.GRCh38.broad.20150527.bed.gz	S005YGH1.ERX406964.H3K36me3.bwa.GRCh38.broad.20150527_hg19_anno.txt
cytotoxic CD56-dim natural killer cell	cord blood		None	H3K4me1	Enriched regions	BED	http://ftp.ebi.ac.uk/pub/databases/blueprint/data/homo_sapiens/GRCh38/cord_blood/S005YG/cytotoxic_CD56-dim_natural_killer_cell/ChIP-Seq/NCMLS/S005YGH1.ERX406965.H3K4me1.bwa.GRCh38.broad.20150527.bed.gz	S005YGH1.ERX406965.H3K4me1.bwa.GRCh38.broad.20150527_hg19_anno.txt
cytotoxic CD56-dim natural killer cell	cord blood		None	H3K27me3	Enriched regions	BED	http://ftp.ebi.ac.uk/pub/databases/blueprint/data/homo_sapiens/GRCh38/cord_blood/S005YG/cytotoxic_CD56-dim_natural_killer_cell/ChIP-Seq/NCMLS/S005YGH1.ERX550671.H3K27me3.bwa.GRCh38.broad.20150527.bed.gz	S005YGH1.ERX550671.H3K27me3.bwa.GRCh38.broad.20150527_hg19_anno.txt
inflammatory macrophage	cord blood		None	H3K36me3	Enriched regions	BED	http://ftp.ebi.ac.uk/pub/databases/blueprint/data/homo_sapiens/GRCh38/cord_blood/S007SK/inflammatory_macrophage/ChIP-Seq/NCMLS/S007SKH1.ERX337049.H3K36me3.bwa.GRCh38.broad.20150527.bed.gz	S007SKH1.ERX337049.H3K36me3.bwa.GRCh38.broad.20150527_hg19_anno.txt
inflammatory macrophage	cord blood		None	H3K27me3	Enriched regions	BED	http://ftp.ebi.ac.uk/pub/databases/blueprint/data/homo_sapiens/GRCh38/cord_blood/S007SK/inflammatory_macrophage/ChIP-Seq/NCMLS/S007SKH1.ERX337050.H3K27me3.bwa.GRCh38.broad.20150527.bed.gz	S007SKH1.ERX337050.H3K27me3.bwa.GRCh38.broad.20150527_hg19_anno.txt
inflammatory macrophage	cord blood		None	H3K9me3	Enriched regions	BED	http://ftp.ebi.ac.uk/pub/databases/blueprint/data/homo_sapiens/GRCh38/cord_blood/S007SK/inflammatory_macrophage/ChIP-Seq/NCMLS/S007SKH1.ERX337071.H3K9me3.bwa.GRCh38.broad.20150527.bed.gz	S007SKH1.ERX337071.H3K9me3.bwa.GRCh38.broad.20150527_hg19_anno.txt
inflammatory macrophage	cord blood		None	H3K4me3	Enriched regions	BED	http://ftp.ebi.ac.uk/pub/databases/blueprint/data/homo_sapiens/GRCh38/cord_blood/S007SK/inflammatory_macrophage/ChIP-Seq/NCMLS/S007SKH1.ERX406972.H3K4me3.bwa.GRCh38.20150527.bed.gz	S007SKH1.ERX406972.H3K4me3.bwa.GRCh38.20150527_hg19_anno.txt
inflammatory macrophage	cord blood		None	H3K27ac	Enriched regions	BED	http://ftp.ebi.ac.uk/pub/databases/blueprint/data/homo_sapiens/GRCh38/cord_blood/S007SK/inflammatory_macrophage/ChIP-Seq/NCMLS/S007SKH1.ERX604482.H3K27ac.bwa.GRCh38.20150527.bed.gz	S007SKH1.ERX604482.H3K27ac.bwa.GRCh38.20150527_hg19_anno.txt
inflammatory macrophage	cord blood		None	H3K4me1	Enriched regions	BED	http://ftp.ebi.ac.uk/pub/databases/blueprint/data/homo_sapiens/GRCh38/cord_blood/S007SK/inflammatory_macrophage/ChIP-Seq/NCMLS/S007SKH1.ERX604483.H3K4me1.bwa.GRCh38.broad.20150527.bed.gz	S007SKH1.ERX604483.H3K4me1.bwa.GRCh38.broad.20150527_hg19_anno.txt
macrophage	cord blood		None	H3K9me3	Enriched regions	BED	http://ftp.ebi.ac.uk/pub/databases/blueprint/data/homo_sapiens/GRCh38/cord_blood/S00BHQ/macrophage/ChIP-Seq/NCMLS/S00BHQH1.ERX406904.H3K9me3.bwa.GRCh38.broad.20150527.bed.gz	S00BHQH1.ERX406904.H3K9me3.bwa.GRCh38.broad.20150527_hg19_anno.txt
macrophage	cord blood		None	H3K36me3	Enriched regions	BED	http://ftp.ebi.ac.uk/pub/databases/blueprint/data/homo_sapiens/GRCh38/cord_blood/S00BHQ/macrophage/ChIP-Seq/NCMLS/S00BHQH1.ERX406973.H3K36me3.bwa.GRCh38.broad.20150527.bed.gz	S00BHQH1.ERX406973.H3K36me3.bwa.GRCh38.broad.20150527_hg19_anno.txt
macrophage	cord blood		None	H3K4me1	Enriched regions	BED	http://ftp.ebi.ac.uk/pub/databases/blueprint/data/homo_sapiens/GRCh38/cord_blood/S00BHQ/macrophage/ChIP-Seq/NCMLS/S00BHQH1.ERX406974.H3K4me1.bwa.GRCh38.broad.20150527.bed.gz	S00BHQH1.ERX406974.H3K4me1.bwa.GRCh38.broad.20150527_hg19_anno.txt
macrophage	cord blood		None	H3K27me3	Enriched regions	BED	http://ftp.ebi.ac.uk/pub/databases/blueprint/data/homo_sapiens/GRCh38/cord_blood/S00BHQ/macrophage/ChIP-Seq/NCMLS/S00BHQH1.ERX406975.H3K27me3.bwa.GRCh38.broad.20150527.bed.gz	S00BHQH1.ERX406975.H3K27me3.bwa.GRCh38.broad.20150527_hg19_anno.txt
macrophage	cord blood		None	H3K4me3	Enriched regions	BED	http://ftp.ebi.ac.uk/pub/databases/blueprint/data/homo_sapiens/GRCh38/cord_blood/S00BHQ/macrophage/ChIP-Seq/NCMLS/S00BHQH1.ERX406976.H3K4me3.bwa.GRCh38.20150527.bed.gz	S00BHQH1.ERX406976.H3K4me3.bwa.GRCh38.20150527_hg19_anno.txt
macrophage	cord blood		None	H3K27ac	Enriched regions	BED	http://ftp.ebi.ac.uk/pub/databases/blueprint/data/homo_sapiens/GRCh38/cord_blood/S00BHQ/macrophage/ChIP-Seq/NCMLS/S00BHQH1.ERX604475.H3K27ac.bwa.GRCh38.20150527.bed.gz	S00BHQH1.ERX604475.H3K27ac.bwa.GRCh38.20150527_hg19_anno.txt
endothelial cell of umbilical vein (proliferating)	cord blood		None	H3K27ac	Enriched regions	BED	http://ftp.ebi.ac.uk/pub/databases/blueprint/data/homo_sapiens/GRCh38/cord_blood/S00BJM/endothelial_cell_of_umbilical_vein_proliferating/ChIP-Seq/NCMLS/S00BJMH1.ERX406955.H3K27ac.bwa.GRCh38.20150527.bed.gz	S00BJMH1.ERX406955.H3K27ac.bwa.GRCh38.20150527_hg19_anno.txt
endothelial cell of umbilical vein (proliferating)	cord blood		None	H3K4me3	Enriched regions	BED	http://ftp.ebi.ac.uk/pub/databases/blueprint/data/homo_sapiens/GRCh38/cord_blood/S00BJM/endothelial_cell_of_umbilical_vein_proliferating/ChIP-Seq/NCMLS/S00BJMH1.ERX406978.H3K4me3.bwa.GRCh38.20150527.bed.gz	S00BJMH1.ERX406978.H3K4me3.bwa.GRCh38.20150527_hg19_anno.txt
endothelial cell of umbilical vein (proliferating)	cord blood		None	H3K36me3	Enriched regions	BED	http://ftp.ebi.ac.uk/pub/databases/blueprint/data/homo_sapiens/GRCh38/cord_blood/S00BJM/endothelial_cell_of_umbilical_vein_proliferating/ChIP-Seq/NCMLS/S00BJMH1.ERX591522.H3K36me3.bwa.GRCh38.broad.20150527.bed.gz	S00BJMH1.ERX591522.H3K36me3.bwa.GRCh38.broad.20150527_hg19_anno.txt
endothelial cell of umbilical vein (proliferating)	cord blood		None	H3K27me3	Enriched regions	BED	http://ftp.ebi.ac.uk/pub/databases/blueprint/data/homo_sapiens/GRCh38/cord_blood/S00BJM/endothelial_cell_of_umbilical_vein_proliferating/ChIP-Seq/NCMLS/S00BJMH1.ERX591523.H3K27me3.bwa.GRCh38.broad.20150527.bed.gz	S00BJMH1.ERX591523.H3K27me3.bwa.GRCh38.broad.20150527_hg19_anno.txt
endothelial cell of umbilical vein (proliferating)	cord blood		None	H3K4me1	Enriched regions	BED	http://ftp.ebi.ac.uk/pub/databases/blueprint/data/homo_sapiens/GRCh38/cord_blood/S00BJM/endothelial_cell_of_umbilical_vein_proliferating/ChIP-Seq/NCMLS/S00BJMH1.ERX591524.H3K4me1.bwa.GRCh38.broad.20150527.bed.gz	S00BJMH1.ERX591524.H3K4me1.bwa.GRCh38.broad.20150527_hg19_anno.txt
endothelial cell of umbilical vein (proliferating)	cord blood		None	H3K9me3	Enriched regions	BED	http://ftp.ebi.ac.uk/pub/databases/blueprint/data/homo_sapiens/GRCh38/cord_blood/S00BJM/endothelial_cell_of_umbilical_vein_proliferating/ChIP-Seq/NCMLS/S00BJMH1.ERX591525.H3K9me3.bwa.GRCh38.broad.20150527.bed.gz	S00BJMH1.ERX591525.H3K9me3.bwa.GRCh38.broad.20150527_hg19_anno.txt
endothelial cell of umbilical vein (resting)	cord blood		None	H3K27me3	Enriched regions	BED	http://ftp.ebi.ac.uk/pub/databases/blueprint/data/homo_sapiens/GRCh38/cord_blood/S00BJM/endothelial_cell_of_umbilical_vein_resting/ChIP-Seq/NCMLS/S00BJMH2.ERX406910.H3K27me3.bwa.GRCh38.broad.20150527.bed.gz	S00BJMH2.ERX406910.H3K27me3.bwa.GRCh38.broad.20150527_hg19_anno.txt
endothelial cell of umbilical vein (resting)	cord blood		None	H3K4me1	Enriched regions	BED	http://ftp.ebi.ac.uk/pub/databases/blueprint/data/homo_sapiens/GRCh38/cord_blood/S00BJM/endothelial_cell_of_umbilical_vein_resting/ChIP-Seq/NCMLS/S00BJMH2.ERX406927.H3K4me1.bwa.GRCh38.broad.20150527.bed.gz	S00BJMH2.ERX406927.H3K4me1.bwa.GRCh38.broad.20150527_hg19_anno.txt
endothelial cell of umbilical vein (resting)	cord blood		None	H3K36me3	Enriched regions	BED	http://ftp.ebi.ac.uk/pub/databases/blueprint/data/homo_sapiens/GRCh38/cord_blood/S00BJM/endothelial_cell_of_umbilical_vein_resting/ChIP-Seq/NCMLS/S00BJMH2.ERX406937.H3K36me3.bwa.GRCh38.broad.20150527.bed.gz	S00BJMH2.ERX406937.H3K36me3.bwa.GRCh38.broad.20150527_hg19_anno.txt
endothelial cell of umbilical vein (resting)	cord blood		None	H3K9me3	Enriched regions	BED	http://ftp.ebi.ac.uk/pub/databases/blueprint/data/homo_sapiens/GRCh38/cord_blood/S00BJM/endothelial_cell_of_umbilical_vein_resting/ChIP-Seq/NCMLS/S00BJMH2.ERX406938.H3K9me3.bwa.GRCh38.broad.20150527.bed.gz	S00BJMH2.ERX406938.H3K9me3.bwa.GRCh38.broad.20150527_hg19_anno.txt
endothelial cell of umbilical vein (resting)	cord blood		None	H3K27ac	Enriched regions	BED	http://ftp.ebi.ac.uk/pub/databases/blueprint/data/homo_sapiens/GRCh38/cord_blood/S00BJM/endothelial_cell_of_umbilical_vein_resting/ChIP-Seq/NCMLS/S00BJMH2.ERX406954.H3K27ac.bwa.GRCh38.20150527.bed.gz	S00BJMH2.ERX406954.H3K27ac.bwa.GRCh38.20150527_hg19_anno.txt
endothelial cell of umbilical vein (resting)	cord blood		None	H3K4me3	Enriched regions	BED	http://ftp.ebi.ac.uk/pub/databases/blueprint/data/homo_sapiens/GRCh38/cord_blood/S00BJM/endothelial_cell_of_umbilical_vein_resting/ChIP-Seq/NCMLS/S00BJMH2.ERX406977.H3K4me3.bwa.GRCh38.20150527.bed.gz	S00BJMH2.ERX406977.H3K4me3.bwa.GRCh38.20150527_hg19_anno.txt
alternatively activated macrophage	cord blood		None	H3K27ac	Enriched regions	BED	http://ftp.ebi.ac.uk/pub/databases/blueprint/data/homo_sapiens/GRCh38/cord_blood/S00C1H/alternatively_activated_macrophage/ChIP-Seq/NCMLS/S00C1HH1.ERX406932.H3K27ac.bwa.GRCh38.20150527.bed.gz	S00C1HH1.ERX406932.H3K27ac.bwa.GRCh38.20150527_hg19_anno.txt
alternatively activated macrophage	cord blood		None	H3K36me3	Enriched regions	BED	http://ftp.ebi.ac.uk/pub/databases/blueprint/data/homo_sapiens/GRCh38/cord_blood/S00C1H/alternatively_activated_macrophage/ChIP-Seq/NCMLS/S00C1HH1.ERX406933.H3K36me3.bwa.GRCh38.broad.20150527.bed.gz	S00C1HH1.ERX406933.H3K36me3.bwa.GRCh38.broad.20150527_hg19_anno.txt
alternatively activated macrophage	cord blood		None	H3K4me1	Enriched regions	BED	http://ftp.ebi.ac.uk/pub/databases/blueprint/data/homo_sapiens/GRCh38/cord_blood/S00C1H/alternatively_activated_macrophage/ChIP-Seq/NCMLS/S00C1HH1.ERX406941.H3K4me1.bwa.GRCh38.broad.20150527.bed.gz	S00C1HH1.ERX406941.H3K4me1.bwa.GRCh38.broad.20150527_hg19_anno.txt
alternatively activated macrophage	cord blood		None	H3K27me3	Enriched regions	BED	http://ftp.ebi.ac.uk/pub/databases/blueprint/data/homo_sapiens/GRCh38/cord_blood/S00C1H/alternatively_activated_macrophage/ChIP-Seq/NCMLS/S00C1HH1.ERX406942.H3K27me3.bwa.GRCh38.broad.20150527.bed.gz	S00C1HH1.ERX406942.H3K27me3.bwa.GRCh38.broad.20150527_hg19_anno.txt
alternatively activated macrophage	cord blood		None	H3K4me3	Enriched regions	BED	http://ftp.ebi.ac.uk/pub/databases/blueprint/data/homo_sapiens/GRCh38/cord_blood/S00C1H/alternatively_activated_macrophage/ChIP-Seq/NCMLS/S00C1HH1.ERX406946.H3K4me3.bwa.GRCh38.20150527.bed.gz	S00C1HH1.ERX406946.H3K4me3.bwa.GRCh38.20150527_hg19_anno.txt
alternatively activated macrophage	cord blood		None	H3K9me3	Enriched regions	BED	http://ftp.ebi.ac.uk/pub/databases/blueprint/data/homo_sapiens/GRCh38/cord_blood/S00C1H/alternatively_activated_macrophage/ChIP-Seq/NCMLS/S00C1HH1.ERX406956.H3K9me3.bwa.GRCh38.broad.20150527.bed.gz	S00C1HH1.ERX406956.H3K9me3.bwa.GRCh38.broad.20150527_hg19_anno.txt
CD8-positive, alpha-beta T cell	cord blood		None	H3K36me3	Enriched regions	BED	http://ftp.ebi.ac.uk/pub/databases/blueprint/data/homo_sapiens/GRCh38/cord_blood/S00C2F/CD8-positive_alpha-beta_T_cell/ChIP-Seq/NCMLS/S00C2FH1.ERX406928.H3K36me3.bwa.GRCh38.broad.20150527.bed.gz	S00C2FH1.ERX406928.H3K36me3.bwa.GRCh38.broad.20150527_hg19_anno.txt
CD8-positive, alpha-beta T cell	cord blood		None	H3K9me3	Enriched regions	BED	http://ftp.ebi.ac.uk/pub/databases/blueprint/data/homo_sapiens/GRCh38/cord_blood/S00C2F/CD8-positive_alpha-beta_T_cell/ChIP-Seq/NCMLS/S00C2FH1.ERX406929.H3K9me3.bwa.GRCh38.broad.20150527.bed.gz	S00C2FH1.ERX406929.H3K9me3.bwa.GRCh38.broad.20150527_hg19_anno.txt
CD8-positive, alpha-beta T cell	cord blood		None	H3K4me1	Enriched regions	BED	http://ftp.ebi.ac.uk/pub/databases/blueprint/data/homo_sapiens/GRCh38/cord_blood/S00C2F/CD8-positive_alpha-beta_T_cell/ChIP-Seq/NCMLS/S00C2FH1.ERX406939.H3K4me1.bwa.GRCh38.broad.20150527.bed.gz	S00C2FH1.ERX406939.H3K4me1.bwa.GRCh38.broad.20150527_hg19_anno.txt
CD8-positive, alpha-beta T cell	cord blood		None	H3K27me3	Enriched regions	BED	http://ftp.ebi.ac.uk/pub/databases/blueprint/data/homo_sapiens/GRCh38/cord_blood/S00C2F/CD8-positive_alpha-beta_T_cell/ChIP-Seq/NCMLS/S00C2FH1.ERX406940.H3K27me3.bwa.GRCh38.broad.20150527.bed.gz	S00C2FH1.ERX406940.H3K27me3.bwa.GRCh38.broad.20150527_hg19_anno.txt
CD8-positive, alpha-beta T cell	cord blood		None	H3K4me3	Enriched regions	BED	http://ftp.ebi.ac.uk/pub/databases/blueprint/data/homo_sapiens/GRCh38/cord_blood/S00C2F/CD8-positive_alpha-beta_T_cell/ChIP-Seq/NCMLS/S00C2FH1.ERX406943.H3K4me3.bwa.GRCh38.20150527.bed.gz	S00C2FH1.ERX406943.H3K4me3.bwa.GRCh38.20150527_hg19_anno.txt
CD8-positive, alpha-beta T cell	cord blood		None	H3K27ac	Enriched regions	BED	http://ftp.ebi.ac.uk/pub/databases/blueprint/data/homo_sapiens/GRCh38/cord_blood/S00C2F/CD8-positive_alpha-beta_T_cell/ChIP-Seq/NCMLS/S00C2FH1.ERX547956.H3K27ac.bwa.GRCh38.20150527.bed.gz	S00C2FH1.ERX547956.H3K27ac.bwa.GRCh38.20150527_hg19_anno.txt
endothelial cell of umbilical vein (proliferating)	cord blood		None	H3K4me3	Enriched regions	BED	http://ftp.ebi.ac.uk/pub/databases/blueprint/data/homo_sapiens/GRCh38/cord_blood/S00DCS/endothelial_cell_of_umbilical_vein_proliferating/ChIP-Seq/NCMLS/S00DCSH1.ERX406981.H3K4me3.bwa.GRCh38.20150527.bed.gz	S00DCSH1.ERX406981.H3K4me3.bwa.GRCh38.20150527_hg19_anno.txt
endothelial cell of umbilical vein (proliferating)	cord blood		None	H3K27ac	Enriched regions	BED	http://ftp.ebi.ac.uk/pub/databases/blueprint/data/homo_sapiens/GRCh38/cord_blood/S00DCS/endothelial_cell_of_umbilical_vein_proliferating/ChIP-Seq/NCMLS/S00DCSH1.ERX406982.H3K27ac.bwa.GRCh38.20150527.bed.gz	S00DCSH1.ERX406982.H3K27ac.bwa.GRCh38.20150527_hg19_anno.txt
endothelial cell of umbilical vein (proliferating)	cord blood		None	H3K36me3	Enriched regions	BED	http://ftp.ebi.ac.uk/pub/databases/blueprint/data/homo_sapiens/GRCh38/cord_blood/S00DCS/endothelial_cell_of_umbilical_vein_proliferating/ChIP-Seq/NCMLS/S00DCSH1.ERX406990.H3K36me3.bwa.GRCh38.broad.20150527.bed.gz	S00DCSH1.ERX406990.H3K36me3.bwa.GRCh38.broad.20150527_hg19_anno.txt
endothelial cell of umbilical vein (proliferating)	cord blood		None	H3K27me3	Enriched regions	BED	http://ftp.ebi.ac.uk/pub/databases/blueprint/data/homo_sapiens/GRCh38/cord_blood/S00DCS/endothelial_cell_of_umbilical_vein_proliferating/ChIP-Seq/NCMLS/S00DCSH1.ERX406991.H3K27me3.bwa.GRCh38.broad.20150527.bed.gz	S00DCSH1.ERX406991.H3K27me3.bwa.GRCh38.broad.20150527_hg19_anno.txt
endothelial cell of umbilical vein (proliferating)	cord blood		None	H3K4me1	Enriched regions	BED	http://ftp.ebi.ac.uk/pub/databases/blueprint/data/homo_sapiens/GRCh38/cord_blood/S00DCS/endothelial_cell_of_umbilical_vein_proliferating/ChIP-Seq/NCMLS/S00DCSH1.ERX604473.H3K4me1.bwa.GRCh38.broad.20150527.bed.gz	S00DCSH1.ERX604473.H3K4me1.bwa.GRCh38.broad.20150527_hg19_anno.txt
endothelial cell of umbilical vein (proliferating)	cord blood		None	H3K9me3	Enriched regions	BED	http://ftp.ebi.ac.uk/pub/databases/blueprint/data/homo_sapiens/GRCh38/cord_blood/S00DCS/endothelial_cell_of_umbilical_vein_proliferating/ChIP-Seq/NCMLS/S00DCSH1.ERX604474.H3K9me3.bwa.GRCh38.broad.20150527.bed.gz	S00DCSH1.ERX604474.H3K9me3.bwa.GRCh38.broad.20150527_hg19_anno.txt
endothelial cell of umbilical vein (resting)	cord blood		None	H3K4me3	Enriched regions	BED	http://ftp.ebi.ac.uk/pub/databases/blueprint/data/homo_sapiens/GRCh38/cord_blood/S00DCS/endothelial_cell_of_umbilical_vein_resting/ChIP-Seq/NCMLS/S00DCSH2.ERX406980.H3K4me3.bwa.GRCh38.20150527.bed.gz	S00DCSH2.ERX406980.H3K4me3.bwa.GRCh38.20150527_hg19_anno.txt
endothelial cell of umbilical vein (resting)	cord blood		None	H3K27me3	Enriched regions	BED	http://ftp.ebi.ac.uk/pub/databases/blueprint/data/homo_sapiens/GRCh38/cord_blood/S00DCS/endothelial_cell_of_umbilical_vein_resting/ChIP-Seq/NCMLS/S00DCSH2.ERX406983.H3K27me3.bwa.GRCh38.broad.20150527.bed.gz	S00DCSH2.ERX406983.H3K27me3.bwa.GRCh38.broad.20150527_hg19_anno.txt
endothelial cell of umbilical vein (resting)	cord blood		None	H3K9me3	Enriched regions	BED	http://ftp.ebi.ac.uk/pub/databases/blueprint/data/homo_sapiens/GRCh38/cord_blood/S00DCS/endothelial_cell_of_umbilical_vein_resting/ChIP-Seq/NCMLS/S00DCSH2.ERX406984.H3K9me3.bwa.GRCh38.broad.20150527.bed.gz	S00DCSH2.ERX406984.H3K9me3.bwa.GRCh38.broad.20150527_hg19_anno.txt
endothelial cell of umbilical vein (resting)	cord blood		None	H3K36me3	Enriched regions	BED	http://ftp.ebi.ac.uk/pub/databases/blueprint/data/homo_sapiens/GRCh38/cord_blood/S00DCS/endothelial_cell_of_umbilical_vein_resting/ChIP-Seq/NCMLS/S00DCSH2.ERX406988.H3K36me3.bwa.GRCh38.broad.20150527.bed.gz	S00DCSH2.ERX406988.H3K36me3.bwa.GRCh38.broad.20150527_hg19_anno.txt
endothelial cell of umbilical vein (resting)	cord blood		None	H3K4me1	Enriched regions	BED	http://ftp.ebi.ac.uk/pub/databases/blueprint/data/homo_sapiens/GRCh38/cord_blood/S00DCS/endothelial_cell_of_umbilical_vein_resting/ChIP-Seq/NCMLS/S00DCSH2.ERX406989.H3K4me1.bwa.GRCh38.broad.20150527.bed.gz	S00DCSH2.ERX406989.H3K4me1.bwa.GRCh38.broad.20150527_hg19_anno.txt
macrophage	cord blood		None	H3K36me3	Enriched regions	BED	http://ftp.ebi.ac.uk/pub/databases/blueprint/data/homo_sapiens/GRCh38/cord_blood/S00DVR/macrophage/ChIP-Seq/NCMLS/S00DVRH1.ERX547937.H3K36me3.bwa.GRCh38.broad.20150527.bed.gz	S00DVRH1.ERX547937.H3K36me3.bwa.GRCh38.broad.20150527_hg19_anno.txt
macrophage	cord blood		None	H3K27ac	Enriched regions	BED	http://ftp.ebi.ac.uk/pub/databases/blueprint/data/homo_sapiens/GRCh38/cord_blood/S00DVR/macrophage/ChIP-Seq/NCMLS/S00DVRH1.ERX547938.H3K27ac.bwa.GRCh38.20150527.bed.gz	S00DVRH1.ERX547938.H3K27ac.bwa.GRCh38.20150527_hg19_anno.txt
macrophage	cord blood		None	H3K4me1	Enriched regions	BED	http://ftp.ebi.ac.uk/pub/databases/blueprint/data/homo_sapiens/GRCh38/cord_blood/S00DVR/macrophage/ChIP-Seq/NCMLS/S00DVRH1.ERX547939.H3K4me1.bwa.GRCh38.broad.20150527.bed.gz	S00DVRH1.ERX547939.H3K4me1.bwa.GRCh38.broad.20150527_hg19_anno.txt
macrophage	cord blood		None	H3K4me3	Enriched regions	BED	http://ftp.ebi.ac.uk/pub/databases/blueprint/data/homo_sapiens/GRCh38/cord_blood/S00DVR/macrophage/ChIP-Seq/NCMLS/S00DVRH1.ERX547947.H3K4me3.bwa.GRCh38.20150527.bed.gz	S00DVRH1.ERX547947.H3K4me3.bwa.GRCh38.20150527_hg19_anno.txt
macrophage	cord blood		None	H3K27me3	Enriched regions	BED	http://ftp.ebi.ac.uk/pub/databases/blueprint/data/homo_sapiens/GRCh38/cord_blood/S00DVR/macrophage/ChIP-Seq/NCMLS/S00DVRH1.ERX547948.H3K27me3.bwa.GRCh38.broad.20150527.bed.gz	S00DVRH1.ERX547948.H3K27me3.bwa.GRCh38.broad.20150527_hg19_anno.txt
macrophage	cord blood		None	H3K9me3	Enriched regions	BED	http://ftp.ebi.ac.uk/pub/databases/blueprint/data/homo_sapiens/GRCh38/cord_blood/S00DVR/macrophage/ChIP-Seq/NCMLS/S00DVRH1.ERX547949.H3K9me3.bwa.GRCh38.broad.20150527.bed.gz	S00DVRH1.ERX547949.H3K9me3.bwa.GRCh38.broad.20150527_hg19_anno.txt
alternatively activated macrophage	cord blood		None	H3K4me1	Enriched regions	BED	http://ftp.ebi.ac.uk/pub/databases/blueprint/data/homo_sapiens/GRCh38/cord_blood/S00T2L/alternatively_activated_macrophage/ChIP-Seq/NCMLS/S00T2LH1.ERX682359.H3K4me1.bwa.GRCh38.broad.20150527.bed.gz	S00T2LH1.ERX682359.H3K4me1.bwa.GRCh38.broad.20150527_hg19_anno.txt
alternatively activated macrophage	cord blood		None	H3K27me3	Enriched regions	BED	http://ftp.ebi.ac.uk/pub/databases/blueprint/data/homo_sapiens/GRCh38/cord_blood/S00T2L/alternatively_activated_macrophage/ChIP-Seq/NCMLS/S00T2LH1.ERX682360.H3K27me3.bwa.GRCh38.broad.20150527.bed.gz	S00T2LH1.ERX682360.H3K27me3.bwa.GRCh38.broad.20150527_hg19_anno.txt
alternatively activated macrophage	cord blood		None	H3K9me3	Enriched regions	BED	http://ftp.ebi.ac.uk/pub/databases/blueprint/data/homo_sapiens/GRCh38/cord_blood/S00T2L/alternatively_activated_macrophage/ChIP-Seq/NCMLS/S00T2LH1.ERX682361.H3K9me3.bwa.GRCh38.broad.20150527.bed.gz	S00T2LH1.ERX682361.H3K9me3.bwa.GRCh38.broad.20150527_hg19_anno.txt
alternatively activated macrophage	cord blood		None	H3K4me3	Enriched regions	BED	http://ftp.ebi.ac.uk/pub/databases/blueprint/data/homo_sapiens/GRCh38/cord_blood/S00T2L/alternatively_activated_macrophage/ChIP-Seq/NCMLS/S00T2LH1.ERX682366.H3K4me3.bwa.GRCh38.20150527.bed.gz	S00T2LH1.ERX682366.H3K4me3.bwa.GRCh38.20150527_hg19_anno.txt
alternatively activated macrophage	cord blood		None	H3K36me3	Enriched regions	BED	http://ftp.ebi.ac.uk/pub/databases/blueprint/data/homo_sapiens/GRCh38/cord_blood/S00T2L/alternatively_activated_macrophage/ChIP-Seq/NCMLS/S00T2LH1.ERX682367.H3K36me3.bwa.GRCh38.broad.20150527.bed.gz	S00T2LH1.ERX682367.H3K36me3.bwa.GRCh38.broad.20150527_hg19_anno.txt
alternatively activated macrophage	cord blood		None	H3K27ac	Enriched regions	BED	http://ftp.ebi.ac.uk/pub/databases/blueprint/data/homo_sapiens/GRCh38/cord_blood/S00T2L/alternatively_activated_macrophage/ChIP-Seq/NCMLS/S00T2LH1.ERX682368.H3K27ac.bwa.GRCh38.20150527.bed.gz	S00T2LH1.ERX682368.H3K27ac.bwa.GRCh38.20150527_hg19_anno.txt
CD34-negative, CD41-positive, CD42-positive megakaryocyte cell	cord blood		None	H3K4me3	Enriched regions	BED	http://ftp.ebi.ac.uk/pub/databases/blueprint/data/homo_sapiens/GRCh38/cord_blood/S00VHK/CD34-negative_CD41-positive_CD42-positive_megakaryocyte_cell/ChIP-Seq/NCMLS/S00VHKH1.ERX682372.H3K4me3.bwa.GRCh38.20150527.bed.gz	S00VHKH1.ERX682372.H3K4me3.bwa.GRCh38.20150527_hg19_anno.txt
CD34-negative, CD41-positive, CD42-positive megakaryocyte cell	cord blood		None	H3K36me3	Enriched regions	BED	http://ftp.ebi.ac.uk/pub/databases/blueprint/data/homo_sapiens/GRCh38/cord_blood/S00VHK/CD34-negative_CD41-positive_CD42-positive_megakaryocyte_cell/ChIP-Seq/NCMLS/S00VHKH1.ERX682373.H3K36me3.bwa.GRCh38.broad.20150527.bed.gz	S00VHKH1.ERX682373.H3K36me3.bwa.GRCh38.broad.20150527_hg19_anno.txt
CD34-negative, CD41-positive, CD42-positive megakaryocyte cell	cord blood		None	H3K27ac	Enriched regions	BED	http://ftp.ebi.ac.uk/pub/databases/blueprint/data/homo_sapiens/GRCh38/cord_blood/S00VHK/CD34-negative_CD41-positive_CD42-positive_megakaryocyte_cell/ChIP-Seq/NCMLS/S00VHKH1.ERX682374.H3K27ac.bwa.GRCh38.20150527.bed.gz	S00VHKH1.ERX682374.H3K27ac.bwa.GRCh38.20150527_hg19_anno.txt
CD34-negative, CD41-positive, CD42-positive megakaryocyte cell	cord blood		None	H3K4me1	Enriched regions	BED	http://ftp.ebi.ac.uk/pub/databases/blueprint/data/homo_sapiens/GRCh38/cord_blood/S00VHK/CD34-negative_CD41-positive_CD42-positive_megakaryocyte_cell/ChIP-Seq/NCMLS/S00VHKH1.ERX682375.H3K4me1.bwa.GRCh38.broad.20150527.bed.gz	S00VHKH1.ERX682375.H3K4me1.bwa.GRCh38.broad.20150527_hg19_anno.txt
CD34-negative, CD41-positive, CD42-positive megakaryocyte cell	cord blood		None	H3K27me3	Enriched regions	BED	http://ftp.ebi.ac.uk/pub/databases/blueprint/data/homo_sapiens/GRCh38/cord_blood/S00VHK/CD34-negative_CD41-positive_CD42-positive_megakaryocyte_cell/ChIP-Seq/NCMLS/S00VHKH1.ERX682376.H3K27me3.bwa.GRCh38.broad.20150527.bed.gz	S00VHKH1.ERX682376.H3K27me3.bwa.GRCh38.broad.20150527_hg19_anno.txt
CD34-negative, CD41-positive, CD42-positive megakaryocyte cell	cord blood		None	H3K9me3	Enriched regions	BED	http://ftp.ebi.ac.uk/pub/databases/blueprint/data/homo_sapiens/GRCh38/cord_blood/S00VHK/CD34-negative_CD41-positive_CD42-positive_megakaryocyte_cell/ChIP-Seq/NCMLS/S00VHKH1.ERX682377.H3K9me3.bwa.GRCh38.broad.20150527.bed.gz	S00VHKH1.ERX682377.H3K9me3.bwa.GRCh38.broad.20150527_hg19_anno.txt
CD14-positive, CD16-negative classical monocyte	cord blood		None	DNase-Seq	Hotspots	BED	http://ftp.ebi.ac.uk/pub/databases/blueprint/data/homo_sapiens/GRCh38/cord_blood/S00XQV/CD14-positive_CD16-negative_classical_monocyte/DNase-Hypersensitivity/NCMLS/S00XQV43.ERX947583.Dnase.GRCh38.hotspot.20151104.bed.gz	S00XQV43.ERX947583.Dnase.GRCh38.hotspot.20151104_hg19_anno.txt
CD14-positive, CD16-negative classical monocyte	cord blood		None	DNase-Seq	Hotspots	BED	http://ftp.ebi.ac.uk/pub/databases/blueprint/data/homo_sapiens/GRCh38/cord_blood/S00XQV/CD14-positive_CD16-negative_classical_monocyte/DNase-Hypersensitivity/NCMLS/S00XQV43.ERX947583.Dnase.GRCh38.hotspot.peaks.20151104.bed.gz	S00XQV43.ERX947583.Dnase.GRCh38.hotspot.peaks.20151104_hg19_anno.txt
erythroblast	cord blood		None	DNase-Seq	Hotspots	BED	http://ftp.ebi.ac.uk/pub/databases/blueprint/data/homo_sapiens/GRCh38/cord_blood/S00YWF/erythroblast/DNase-Hypersensitivity/NCMLS/S00YWF43.ERX1488565.Dnase.GRCh38.hotspot.20160615.bed.gz	S00YWF43.ERX1488565.Dnase.GRCh38.hotspot.20160615_hg19_anno.txt
erythroblast	cord blood		None	DNase-Seq	Hotspots	BED	http://ftp.ebi.ac.uk/pub/databases/blueprint/data/homo_sapiens/GRCh38/cord_blood/S00YWF/erythroblast/DNase-Hypersensitivity/NCMLS/S00YWF43.ERX1488565.Dnase.GRCh38.hotspot.peaks.20160615.bed.gz	S00YWF43.ERX1488565.Dnase.GRCh38.hotspot.peaks.20160615_hg19_anno.txt
conventional dendritic cell	cord blood		None	H3K27ac	Enriched regions	BED	http://ftp.ebi.ac.uk/pub/databases/blueprint/data/homo_sapiens/GRCh38/cord_blood/S014RQ/conventional_dendritic_cell/ChIP-Seq/NCMLS/S014RQH1.ERX1122428.H3K27ac.bwa.GRCh38.20151026.bed.gz	S014RQH1.ERX1122428.H3K27ac.bwa.GRCh38.20151026_hg19_anno.txt
conventional dendritic cell	cord blood		None	H3K4me3	Enriched regions	BED	http://ftp.ebi.ac.uk/pub/databases/blueprint/data/homo_sapiens/GRCh38/cord_blood/S014RQ/conventional_dendritic_cell/ChIP-Seq/NCMLS/S014RQH1.ERX1122471.H3K4me3.bwa.GRCh38.20151026.bed.gz	S014RQH1.ERX1122471.H3K4me3.bwa.GRCh38.20151026_hg19_anno.txt
conventional dendritic cell	cord blood		None	H3K36me3	Enriched regions	BED	http://ftp.ebi.ac.uk/pub/databases/blueprint/data/homo_sapiens/GRCh38/cord_blood/S014RQ/conventional_dendritic_cell/ChIP-Seq/NCMLS/S014RQH1.ERX1122472.H3K36me3.bwa.GRCh38.broad.20151026.bed.gz	S014RQH1.ERX1122472.H3K36me3.bwa.GRCh38.broad.20151026_hg19_anno.txt
cytotoxic CD56-dim natural killer cell	cord blood		None	H3K4me3	Enriched regions	BED	http://ftp.ebi.ac.uk/pub/databases/blueprint/data/homo_sapiens/GRCh38/cord_blood/S01E4WH0/cytotoxic_CD56-dim_natural_killer_cell/ChIP-Seq/NCMLS/S01E4WH0.ERX1122517.H3K4me3.bwa.GRCh38.20151026.bed.gz	S01E4WH0.ERX1122517.H3K4me3.bwa.GRCh38.20151026_hg19_anno.txt
cytotoxic CD56-dim natural killer cell	cord blood		None	H3K27ac	Enriched regions	BED	http://ftp.ebi.ac.uk/pub/databases/blueprint/data/homo_sapiens/GRCh38/cord_blood/S01E4WH0/cytotoxic_CD56-dim_natural_killer_cell/ChIP-Seq/NCMLS/S01E4WH0.ERX1122518.H3K27ac.bwa.GRCh38.20151026.bed.gz	S01E4WH0.ERX1122518.H3K27ac.bwa.GRCh38.20151026_hg19_anno.txt
cytotoxic CD56-dim natural killer cell	cord blood		None	H3K4me1	Enriched regions	BED	http://ftp.ebi.ac.uk/pub/databases/blueprint/data/homo_sapiens/GRCh38/cord_blood/S01E4WH0/cytotoxic_CD56-dim_natural_killer_cell/ChIP-Seq/NCMLS/S01E4WH0.ERX1122519.H3K4me1.bwa.GRCh38.broad.20151026.bed.gz	S01E4WH0.ERX1122519.H3K4me1.bwa.GRCh38.broad.20151026_hg19_anno.txt
cytotoxic CD56-dim natural killer cell	cord blood		None	H3K27me3	Enriched regions	BED	http://ftp.ebi.ac.uk/pub/databases/blueprint/data/homo_sapiens/GRCh38/cord_blood/S01E4WH0/cytotoxic_CD56-dim_natural_killer_cell/ChIP-Seq/NCMLS/S01E4WH0.ERX1122520.H3K27me3.bwa.GRCh38.broad.20151026.bed.gz	S01E4WH0.ERX1122520.H3K27me3.bwa.GRCh38.broad.20151026_hg19_anno.txt
cytotoxic CD56-dim natural killer cell	cord blood		None	H3K9me3	Enriched regions	BED	http://ftp.ebi.ac.uk/pub/databases/blueprint/data/homo_sapiens/GRCh38/cord_blood/S01E4WH0/cytotoxic_CD56-dim_natural_killer_cell/ChIP-Seq/NCMLS/S01E4WH0.ERX1122521.H3K9me3.bwa.GRCh38.broad.20151026.bed.gz	S01E4WH0.ERX1122521.H3K9me3.bwa.GRCh38.broad.20151026_hg19_anno.txt
cytotoxic CD56-dim natural killer cell	cord blood		None	H3K36me3	Enriched regions	BED	http://ftp.ebi.ac.uk/pub/databases/blueprint/data/homo_sapiens/GRCh38/cord_blood/S01E4WH0/cytotoxic_CD56-dim_natural_killer_cell/ChIP-Seq/NCMLS/S01E4WH0.ERX1122537.H3K36me3.bwa.GRCh38.broad.20151026.bed.gz	S01E4WH0.ERX1122537.H3K36me3.bwa.GRCh38.broad.20151026_hg19_anno.txt
inflammatory macrophage	cord blood		None	H3K4me3	Enriched regions	BED	http://ftp.ebi.ac.uk/pub/databases/blueprint/data/homo_sapiens/GRCh38/cord_blood/S01H5I/inflammatory_macrophage/ChIP-Seq/NCMLS/S01H5IH1.ERX1304131.H3K4me3.bwa.GRCh38.20160310.bed.gz	S01H5IH1.ERX1304131.H3K4me3.bwa.GRCh38.20160310_hg19_anno.txt
inflammatory macrophage	cord blood		None	H3K36me3	Enriched regions	BED	http://ftp.ebi.ac.uk/pub/databases/blueprint/data/homo_sapiens/GRCh38/cord_blood/S01H5I/inflammatory_macrophage/ChIP-Seq/NCMLS/S01H5IH1.ERX1304132.H3K36me3.bwa.GRCh38.broad.20160310.bed.gz	S01H5IH1.ERX1304132.H3K36me3.bwa.GRCh38.broad.20160310_hg19_anno.txt
inflammatory macrophage	cord blood		None	H3K9me3	Enriched regions	BED	http://ftp.ebi.ac.uk/pub/databases/blueprint/data/homo_sapiens/GRCh38/cord_blood/S01H5I/inflammatory_macrophage/ChIP-Seq/NCMLS/S01H5IH1.ERX1304133.H3K9me3.bwa.GRCh38.broad.20160310.bed.gz	S01H5IH1.ERX1304133.H3K9me3.bwa.GRCh38.broad.20160310_hg19_anno.txt
inflammatory macrophage	cord blood		None	H3K27me3	Enriched regions	BED	http://ftp.ebi.ac.uk/pub/databases/blueprint/data/homo_sapiens/GRCh38/cord_blood/S01H5I/inflammatory_macrophage/ChIP-Seq/NCMLS/S01H5IH1.ERX1304159.H3K27me3.bwa.GRCh38.broad.20160310.bed.gz	S01H5IH1.ERX1304159.H3K27me3.bwa.GRCh38.broad.20160310_hg19_anno.txt
inflammatory macrophage	cord blood		None	H3K27ac	Enriched regions	BED	http://ftp.ebi.ac.uk/pub/databases/blueprint/data/homo_sapiens/GRCh38/cord_blood/S01H5I/inflammatory_macrophage/ChIP-Seq/NCMLS/S01H5IH1.ERX1304195.H3K27ac.bwa.GRCh38.20160310.bed.gz	S01H5IH1.ERX1304195.H3K27ac.bwa.GRCh38.20160310_hg19_anno.txt
inflammatory macrophage	cord blood		None	H3K4me1	Enriched regions	BED	http://ftp.ebi.ac.uk/pub/databases/blueprint/data/homo_sapiens/GRCh38/cord_blood/S01H5I/inflammatory_macrophage/ChIP-Seq/NCMLS/S01H5IH1.ERX1304196.H3K4me1.bwa.GRCh38.broad.20160310.bed.gz	S01H5IH1.ERX1304196.H3K4me1.bwa.GRCh38.broad.20160310_hg19_anno.txt
CD3-negative, CD4-positive, CD8-positive, double positive thymocyte	thymus		None	H3K27ac	Enriched regions	BED	http://ftp.ebi.ac.uk/pub/databases/blueprint/data/homo_sapiens/GRCh38/thymus/TH89/CD3-negative_CD4-positive_CD8-positive_double_positive_thymocyte/ChIP-Seq/NCMLS/S00FJ6H1.ERX1302276.H3K27ac.bwa.GRCh38.20160722.bed.gz	S00FJ6H1.ERX1302276.H3K27ac.bwa.GRCh38.20160722_hg19_anno.txt
CD3-negative, CD4-positive, CD8-positive, double positive thymocyte	thymus		None	H3K27me3	Enriched regions	BED	http://ftp.ebi.ac.uk/pub/databases/blueprint/data/homo_sapiens/GRCh38/thymus/TH89/CD3-negative_CD4-positive_CD8-positive_double_positive_thymocyte/ChIP-Seq/NCMLS/S00FJ6H1.ERX713627.H3K27me3.bwa.GRCh38.broad.20160722.bed.gz	S00FJ6H1.ERX713627.H3K27me3.bwa.GRCh38.broad.20160722_hg19_anno.txt
CD3-negative, CD4-positive, CD8-positive, double positive thymocyte	thymus		None	H3K4me3	Enriched regions	BED	http://ftp.ebi.ac.uk/pub/databases/blueprint/data/homo_sapiens/GRCh38/thymus/TH89/CD3-negative_CD4-positive_CD8-positive_double_positive_thymocyte/ChIP-Seq/NCMLS/S00FJ6H1.ERX713628.H3K4me3.bwa.GRCh38.20160722.bed.gz	S00FJ6H1.ERX713628.H3K4me3.bwa.GRCh38.20160722_hg19_anno.txt
CD3-positive, CD4-positive, CD8-positive, double positive thymocyte	thymus lymphoid tissue		None	H3K4me3	Enriched regions	BED	http://ftp.ebi.ac.uk/pub/databases/blueprint/data/homo_sapiens/GRCh38/thymus_lymphoid_tissue/TH101/CD3-positive_CD4-positive_CD8-positive_double_positive_thymocyte/ChIP-Seq/NCMLS/S01G2SH1.ERX1302263.H3K4me3.bwa.GRCh38.20160310.bed.gz	S01G2SH1.ERX1302263.H3K4me3.bwa.GRCh38.20160310_hg19_anno.txt
CD3-positive, CD4-positive, CD8-positive, double positive thymocyte	thymus lymphoid tissue		None	H3K36me3	Enriched regions	BED	http://ftp.ebi.ac.uk/pub/databases/blueprint/data/homo_sapiens/GRCh38/thymus_lymphoid_tissue/TH101/CD3-positive_CD4-positive_CD8-positive_double_positive_thymocyte/ChIP-Seq/NCMLS/S01G2SH1.ERX1302271.H3K36me3.bwa.GRCh38.broad.20160310.bed.gz	S01G2SH1.ERX1302271.H3K36me3.bwa.GRCh38.broad.20160310_hg19_anno.txt
CD3-positive, CD4-positive, CD8-positive, double positive thymocyte	thymus lymphoid tissue		None	H3K4me1	Enriched regions	BED	http://ftp.ebi.ac.uk/pub/databases/blueprint/data/homo_sapiens/GRCh38/thymus_lymphoid_tissue/TH101/CD3-positive_CD4-positive_CD8-positive_double_positive_thymocyte/ChIP-Seq/NCMLS/S01G2SH1.ERX1302272.H3K4me1.bwa.GRCh38.broad.20160310.bed.gz	S01G2SH1.ERX1302272.H3K4me1.bwa.GRCh38.broad.20160310_hg19_anno.txt
CD3-positive, CD4-positive, CD8-positive, double positive thymocyte	thymus lymphoid tissue		None	H3K36me3	Enriched regions	BED	http://ftp.ebi.ac.uk/pub/databases/blueprint/data/homo_sapiens/GRCh38/thymus_lymphoid_tissue/TH118/CD3-positive_CD4-positive_CD8-positive_double_positive_thymocyte/ChIP-Seq/NCMLS/S01G3QH1.ERX1302264.H3K36me3.bwa.GRCh38.broad.20160310.bed.gz	S01G3QH1.ERX1302264.H3K36me3.bwa.GRCh38.broad.20160310_hg19_anno.txt
CD3-positive, CD4-positive, CD8-positive, double positive thymocyte	thymus lymphoid tissue		None	H3K4me3	Enriched regions	BED	http://ftp.ebi.ac.uk/pub/databases/blueprint/data/homo_sapiens/GRCh38/thymus_lymphoid_tissue/TH118/CD3-positive_CD4-positive_CD8-positive_double_positive_thymocyte/ChIP-Seq/NCMLS/S01G3QH1.ERX1302274.H3K4me3.bwa.GRCh38.20160310.bed.gz	S01G3QH1.ERX1302274.H3K4me3.bwa.GRCh38.20160310_hg19_anno.txt
CD3-positive, CD4-positive, CD8-positive, double positive thymocyte	thymus lymphoid tissue		None	H3K27ac	Enriched regions	BED	http://ftp.ebi.ac.uk/pub/databases/blueprint/data/homo_sapiens/GRCh38/thymus_lymphoid_tissue/TH118/CD3-positive_CD4-positive_CD8-positive_double_positive_thymocyte/ChIP-Seq/NCMLS/S01G3QH1.ERX1302275.H3K27ac.bwa.GRCh38.20160310.bed.gz	S01G3QH1.ERX1302275.H3K27ac.bwa.GRCh38.20160310_hg19_anno.txt
CD3-negative, CD4-positive, CD8-positive, double positive thymocyte	thymus lymphoid tissue		None	H3K4me3	Enriched regions	BED	http://ftp.ebi.ac.uk/pub/databases/blueprint/data/homo_sapiens/GRCh38/thymus_lymphoid_tissue/TH91/CD3-negative_CD4-positive_CD8-positive_double_positive_thymocyte/ChIP-Seq/NCMLS/S010NDH1.ERX713629.H3K4me3.bwa.GRCh38.20150527.bed.gz	S010NDH1.ERX713629.H3K4me3.bwa.GRCh38.20150527_hg19_anno.txt
CD3-positive, CD4-positive, CD8-positive, double positive thymocyte	thymus lymphoid tissue		None	H3K4me3	Enriched regions	BED	http://ftp.ebi.ac.uk/pub/databases/blueprint/data/homo_sapiens/GRCh38/thymus_lymphoid_tissue/TH91/CD3-positive_CD4-positive_CD8-positive_double_positive_thymocyte/ChIP-Seq/NCMLS/S010Q7H1.ERX713630.H3K4me3.bwa.GRCh38.20150527.bed.gz	S010Q7H1.ERX713630.H3K4me3.bwa.GRCh38.20150527_hg19_anno.txt
CD3-positive, CD4-positive, CD8-positive, double positive thymocyte	thymus lymphoid tissue		None	H3K27ac	Enriched regions	BED	http://ftp.ebi.ac.uk/pub/databases/blueprint/data/homo_sapiens/GRCh38/thymus_lymphoid_tissue/TH91/CD3-positive_CD4-positive_CD8-positive_double_positive_thymocyte/ChIP-Seq/NCMLS/S010Q7H1.ERX713633.H3K27ac.bwa.GRCh38.20150527.bed.gz	S010Q7H1.ERX713633.H3K27ac.bwa.GRCh38.20150527_hg19_anno.txt
CD4-positive, alpha-beta thymocyte	thymus lymphoid tissue		None	H3K4me3	Enriched regions	BED	http://ftp.ebi.ac.uk/pub/databases/blueprint/data/homo_sapiens/GRCh38/thymus_lymphoid_tissue/TH91/CD4-positive_alpha-beta_thymocyte/ChIP-Seq/NCMLS/S010R5H1.ERX713631.H3K4me3.bwa.GRCh38.20150527.bed.gz	S010R5H1.ERX713631.H3K4me3.bwa.GRCh38.20150527_hg19_anno.txt
CD4-positive, alpha-beta thymocyte	thymus lymphoid tissue		None	H3K27ac	Enriched regions	BED	http://ftp.ebi.ac.uk/pub/databases/blueprint/data/homo_sapiens/GRCh38/thymus_lymphoid_tissue/TH91/CD4-positive_alpha-beta_thymocyte/ChIP-Seq/NCMLS/S010R5H1.ERX713634.H3K27ac.bwa.GRCh38.20150527.bed.gz	S010R5H1.ERX713634.H3K27ac.bwa.GRCh38.20150527_hg19_anno.txt
CD8-positive, alpha-beta thymocyte	thymus lymphoid tissue		None	H3K4me3	Enriched regions	BED	http://ftp.ebi.ac.uk/pub/databases/blueprint/data/homo_sapiens/GRCh38/thymus_lymphoid_tissue/TH91/CD8-positive_alpha-beta_thymocyte/ChIP-Seq/NCMLS/S010S3H1.ERX713632.H3K4me3.bwa.GRCh38.20150527.bed.gz	S010S3H1.ERX713632.H3K4me3.bwa.GRCh38.20150527_hg19_anno.txt
naive B cell	tonsil		None	H3K36me3	Enriched regions	BED	http://ftp.ebi.ac.uk/pub/databases/blueprint/data/homo_sapiens/GRCh38/tonsil/13_15/naive_B_cell/ChIP-Seq/NCMLS/S00VMAH1.ERX1122418.H3K36me3.bwa.GRCh38.broad.20160721.bed.gz	S00VMAH1.ERX1122418.H3K36me3.bwa.GRCh38.broad.20160721_hg19_anno.txt
germinal center B cell	tonsil		None	H3K4me3	Enriched regions	BED	http://ftp.ebi.ac.uk/pub/databases/blueprint/data/homo_sapiens/GRCh38/tonsil/T13_16/germinal_center_B_cell/ChIP-Seq/NCMLS/S00VSZH1.ERX1122420.H3K4me3.bwa.GRCh38.20160721.bed.gz	S00VSZH1.ERX1122420.H3K4me3.bwa.GRCh38.20160721_hg19_anno.txt
germinal center B cell	tonsil		None	H3K4me3	Enriched regions	BED	http://ftp.ebi.ac.uk/pub/databases/blueprint/data/homo_sapiens/GRCh38/tonsil/T14_10/germinal_center_B_cell/ChIP-Seq/NCMLS/S00Y9OH1.ERX712722.H3K4me3.bwa.GRCh38.20150527.bed.gz	S00Y9OH1.ERX712722.H3K4me3.bwa.GRCh38.20150527_hg19_anno.txt
germinal center B cell	tonsil		None	H3K4me1	Enriched regions	BED	http://ftp.ebi.ac.uk/pub/databases/blueprint/data/homo_sapiens/GRCh38/tonsil/T14_10/germinal_center_B_cell/ChIP-Seq/NCMLS/S00Y9OH1.ERX712723.H3K4me1.bwa.GRCh38.broad.20150527.bed.gz	S00Y9OH1.ERX712723.H3K4me1.bwa.GRCh38.broad.20150527_hg19_anno.txt
germinal center B cell	tonsil		None	H3K27ac	Enriched regions	BED	http://ftp.ebi.ac.uk/pub/databases/blueprint/data/homo_sapiens/GRCh38/tonsil/T14_10/germinal_center_B_cell/ChIP-Seq/NCMLS/S00Y9OH1.ERX712724.H3K27ac.bwa.GRCh38.20150527.bed.gz	S00Y9OH1.ERX712724.H3K27ac.bwa.GRCh38.20150527_hg19_anno.txt
germinal center B cell	tonsil		None	H3K36me3	Enriched regions	BED	http://ftp.ebi.ac.uk/pub/databases/blueprint/data/homo_sapiens/GRCh38/tonsil/T14_10/germinal_center_B_cell/ChIP-Seq/NCMLS/S00Y9OH1.ERX712725.H3K36me3.bwa.GRCh38.broad.20150527.bed.gz	S00Y9OH1.ERX712725.H3K36me3.bwa.GRCh38.broad.20150527_hg19_anno.txt
germinal center B cell	tonsil		None	H3K9me3	Enriched regions	BED	http://ftp.ebi.ac.uk/pub/databases/blueprint/data/homo_sapiens/GRCh38/tonsil/T14_10/germinal_center_B_cell/ChIP-Seq/NCMLS/S00Y9OH1.ERX712726.H3K9me3.bwa.GRCh38.broad.20150527.bed.gz	S00Y9OH1.ERX712726.H3K9me3.bwa.GRCh38.broad.20150527_hg19_anno.txt
germinal center B cell	tonsil		None	H3K27me3	Enriched regions	BED	http://ftp.ebi.ac.uk/pub/databases/blueprint/data/homo_sapiens/GRCh38/tonsil/T14_10/germinal_center_B_cell/ChIP-Seq/NCMLS/S00Y9OH1.ERX712727.H3K27me3.bwa.GRCh38.broad.20150527.bed.gz	S00Y9OH1.ERX712727.H3K27me3.bwa.GRCh38.broad.20150527_hg19_anno.txt
naive B cell	tonsil		None	H3K4me3	Enriched regions	BED	http://ftp.ebi.ac.uk/pub/databases/blueprint/data/homo_sapiens/GRCh38/tonsil/T14_10/naive_B_cell/ChIP-Seq/NCMLS/S00Y7SH1.ERX712728.H3K4me3.bwa.GRCh38.20150527.bed.gz	S00Y7SH1.ERX712728.H3K4me3.bwa.GRCh38.20150527_hg19_anno.txt
naive B cell	tonsil		None	H3K4me1	Enriched regions	BED	http://ftp.ebi.ac.uk/pub/databases/blueprint/data/homo_sapiens/GRCh38/tonsil/T14_10/naive_B_cell/ChIP-Seq/NCMLS/S00Y7SH1.ERX712729.H3K4me1.bwa.GRCh38.broad.20150527.bed.gz	S00Y7SH1.ERX712729.H3K4me1.bwa.GRCh38.broad.20150527_hg19_anno.txt
naive B cell	tonsil		None	H3K36me3	Enriched regions	BED	http://ftp.ebi.ac.uk/pub/databases/blueprint/data/homo_sapiens/GRCh38/tonsil/T14_10/naive_B_cell/ChIP-Seq/NCMLS/S00Y7SH1.ERX712730.H3K36me3.bwa.GRCh38.broad.20150527.bed.gz	S00Y7SH1.ERX712730.H3K36me3.bwa.GRCh38.broad.20150527_hg19_anno.txt
naive B cell	tonsil		None	H3K27me3	Enriched regions	BED	http://ftp.ebi.ac.uk/pub/databases/blueprint/data/homo_sapiens/GRCh38/tonsil/T14_10/naive_B_cell/ChIP-Seq/NCMLS/S00Y7SH1.ERX712731.H3K27me3.bwa.GRCh38.broad.20150527.bed.gz	S00Y7SH1.ERX712731.H3K27me3.bwa.GRCh38.broad.20150527_hg19_anno.txt
naive B cell	tonsil		None	H3K9me3	Enriched regions	BED	http://ftp.ebi.ac.uk/pub/databases/blueprint/data/homo_sapiens/GRCh38/tonsil/T14_10/naive_B_cell/ChIP-Seq/NCMLS/S00Y7SH1.ERX712732.H3K9me3.bwa.GRCh38.broad.20150527.bed.gz	S00Y7SH1.ERX712732.H3K9me3.bwa.GRCh38.broad.20150527_hg19_anno.txt
plasma cell	tonsil		None	H3K4me3	Enriched regions	BED	http://ftp.ebi.ac.uk/pub/databases/blueprint/data/homo_sapiens/GRCh38/tonsil/T14_10/plasma_cell/ChIP-Seq/NCMLS/S00Y8QH1.ERX712733.H3K4me3.bwa.GRCh38.20150527.bed.gz	S00Y8QH1.ERX712733.H3K4me3.bwa.GRCh38.20150527_hg19_anno.txt
plasma cell	tonsil		None	H3K4me1	Enriched regions	BED	http://ftp.ebi.ac.uk/pub/databases/blueprint/data/homo_sapiens/GRCh38/tonsil/T14_10/plasma_cell/ChIP-Seq/NCMLS/S00Y8QH1.ERX712734.H3K4me1.bwa.GRCh38.broad.20150527.bed.gz	S00Y8QH1.ERX712734.H3K4me1.bwa.GRCh38.broad.20150527_hg19_anno.txt
plasma cell	tonsil		None	H3K27ac	Enriched regions	BED	http://ftp.ebi.ac.uk/pub/databases/blueprint/data/homo_sapiens/GRCh38/tonsil/T14_10/plasma_cell/ChIP-Seq/NCMLS/S00Y8QH1.ERX712735.H3K27ac.bwa.GRCh38.20150527.bed.gz	S00Y8QH1.ERX712735.H3K27ac.bwa.GRCh38.20150527_hg19_anno.txt
plasma cell	tonsil		None	H3K36me3	Enriched regions	BED	http://ftp.ebi.ac.uk/pub/databases/blueprint/data/homo_sapiens/GRCh38/tonsil/T14_10/plasma_cell/ChIP-Seq/NCMLS/S00Y8QH1.ERX712736.H3K36me3.bwa.GRCh38.broad.20150527.bed.gz	S00Y8QH1.ERX712736.H3K36me3.bwa.GRCh38.broad.20150527_hg19_anno.txt
plasma cell	tonsil		None	H3K9me3	Enriched regions	BED	http://ftp.ebi.ac.uk/pub/databases/blueprint/data/homo_sapiens/GRCh38/tonsil/T14_10/plasma_cell/ChIP-Seq/NCMLS/S00Y8QH1.ERX712737.H3K9me3.bwa.GRCh38.broad.20150527.bed.gz	S00Y8QH1.ERX712737.H3K9me3.bwa.GRCh38.broad.20150527_hg19_anno.txt
plasma cell	tonsil		None	H3K27me3	Enriched regions	BED	http://ftp.ebi.ac.uk/pub/databases/blueprint/data/homo_sapiens/GRCh38/tonsil/T14_10/plasma_cell/ChIP-Seq/NCMLS/S00Y8QH1.ERX712738.H3K27me3.bwa.GRCh38.broad.20150527.bed.gz	S00Y8QH1.ERX712738.H3K27me3.bwa.GRCh38.broad.20150527_hg19_anno.txt
germinal center B cell	tonsil		None	H3K4me3	Enriched regions	BED	http://ftp.ebi.ac.uk/pub/databases/blueprint/data/homo_sapiens/GRCh38/tonsil/T14_11/germinal_center_B_cell/ChIP-Seq/NCMLS/S013ARH1.ERX1007384.H3K4me3.bwa.GRCh38.20151015.bed.gz	S013ARH1.ERX1007384.H3K4me3.bwa.GRCh38.20151015_hg19_anno.txt
germinal center B cell	tonsil		None	H3K27ac	Enriched regions	BED	http://ftp.ebi.ac.uk/pub/databases/blueprint/data/homo_sapiens/GRCh38/tonsil/T14_11/germinal_center_B_cell/ChIP-Seq/NCMLS/S013ARH1.ERX1007385.H3K27ac.bwa.GRCh38.20151015.bed.gz	S013ARH1.ERX1007385.H3K27ac.bwa.GRCh38.20151015_hg19_anno.txt
germinal center B cell	tonsil		None	H3K36me3	Enriched regions	BED	http://ftp.ebi.ac.uk/pub/databases/blueprint/data/homo_sapiens/GRCh38/tonsil/T14_11/germinal_center_B_cell/ChIP-Seq/NCMLS/S013ARH1.ERX1007386.H3K36me3.bwa.GRCh38.broad.20151015.bed.gz	S013ARH1.ERX1007386.H3K36me3.bwa.GRCh38.broad.20151015_hg19_anno.txt
germinal center B cell	tonsil		None	H3K9me3	Enriched regions	BED	http://ftp.ebi.ac.uk/pub/databases/blueprint/data/homo_sapiens/GRCh38/tonsil/T14_11/germinal_center_B_cell/ChIP-Seq/NCMLS/S013ARH1.ERX1007398.H3K9me3.bwa.GRCh38.broad.20151015.bed.gz	S013ARH1.ERX1007398.H3K9me3.bwa.GRCh38.broad.20151015_hg19_anno.txt
germinal center B cell	tonsil		None	H3K27me3	Enriched regions	BED	http://ftp.ebi.ac.uk/pub/databases/blueprint/data/homo_sapiens/GRCh38/tonsil/T14_11/germinal_center_B_cell/ChIP-Seq/NCMLS/S013ARH1.ERX1007399.H3K27me3.bwa.GRCh38.broad.20151015.bed.gz	S013ARH1.ERX1007399.H3K27me3.bwa.GRCh38.broad.20151015_hg19_anno.txt
germinal center B cell	tonsil		None	H3K4me1	Enriched regions	BED	http://ftp.ebi.ac.uk/pub/databases/blueprint/data/homo_sapiens/GRCh38/tonsil/T14_11/germinal_center_B_cell/ChIP-Seq/NCMLS/S013ARH1.ERX1007405.H3K4me1.bwa.GRCh38.broad.20151015.bed.gz	S013ARH1.ERX1007405.H3K4me1.bwa.GRCh38.broad.20151015_hg19_anno.txt
naive B cell	tonsil		None	H3K27ac	Enriched regions	BED	http://ftp.ebi.ac.uk/pub/databases/blueprint/data/homo_sapiens/GRCh38/tonsil/T14_11/naive_B_cell/ChIP-Seq/NCMLS/S0138VH1.ERX1007380.H3K27ac.bwa.GRCh38.20151015.bed.gz	S0138VH1.ERX1007380.H3K27ac.bwa.GRCh38.20151015_hg19_anno.txt
naive B cell	tonsil		None	H3K4me1	Enriched regions	BED	http://ftp.ebi.ac.uk/pub/databases/blueprint/data/homo_sapiens/GRCh38/tonsil/T14_11/naive_B_cell/ChIP-Seq/NCMLS/S0138VH1.ERX1007381.H3K4me1.bwa.GRCh38.broad.20151015.bed.gz	S0138VH1.ERX1007381.H3K4me1.bwa.GRCh38.broad.20151015_hg19_anno.txt
plasma cell	tonsil		None	H3K27ac	Enriched regions	BED	http://ftp.ebi.ac.uk/pub/databases/blueprint/data/homo_sapiens/GRCh38/tonsil/T14_11/plasma_cell/ChIP-Seq/NCMLS/S0139TH1.ERX1007382.H3K27ac.bwa.GRCh38.20151015.bed.gz	S0139TH1.ERX1007382.H3K27ac.bwa.GRCh38.20151015_hg19_anno.txt
plasma cell	tonsil		None	H3K4me1	Enriched regions	BED	http://ftp.ebi.ac.uk/pub/databases/blueprint/data/homo_sapiens/GRCh38/tonsil/T14_11/plasma_cell/ChIP-Seq/NCMLS/S0139TH1.ERX1007383.H3K4me1.bwa.GRCh38.broad.20151015.bed.gz	S0139TH1.ERX1007383.H3K4me1.bwa.GRCh38.broad.20151015_hg19_anno.txt
naive B cell	tonsil		None	H3K4me3	Enriched regions	BED	http://ftp.ebi.ac.uk/pub/databases/blueprint/data/homo_sapiens/GRCh38/tonsil/T14_14/naive_B_cell/ChIP-Seq/NCMLS/S0144ZH1.ERX1007393.H3K4me3.bwa.GRCh38.20151015.bed.gz	S0144ZH1.ERX1007393.H3K4me3.bwa.GRCh38.20151015_hg19_anno.txt
naive B cell	tonsil		None	H3K36me3	Enriched regions	BED	http://ftp.ebi.ac.uk/pub/databases/blueprint/data/homo_sapiens/GRCh38/tonsil/T14_14/naive_B_cell/ChIP-Seq/NCMLS/S0144ZH1.ERX1007394.H3K36me3.bwa.GRCh38.broad.20151015.bed.gz	S0144ZH1.ERX1007394.H3K36me3.bwa.GRCh38.broad.20151015_hg19_anno.txt
naive B cell	tonsil		None	H3K9me3	Enriched regions	BED	http://ftp.ebi.ac.uk/pub/databases/blueprint/data/homo_sapiens/GRCh38/tonsil/T14_14/naive_B_cell/ChIP-Seq/NCMLS/S0144ZH1.ERX1007395.H3K9me3.bwa.GRCh38.broad.20151015.bed.gz	S0144ZH1.ERX1007395.H3K9me3.bwa.GRCh38.broad.20151015_hg19_anno.txt
naive B cell	tonsil		None	H3K27me3	Enriched regions	BED	http://ftp.ebi.ac.uk/pub/databases/blueprint/data/homo_sapiens/GRCh38/tonsil/T14_14/naive_B_cell/ChIP-Seq/NCMLS/S0144ZH1.ERX1007396.H3K27me3.bwa.GRCh38.broad.20151015.bed.gz	S0144ZH1.ERX1007396.H3K27me3.bwa.GRCh38.broad.20151015_hg19_anno.txt
germinal center B cell	tonsil		None	H3K4me3	Enriched regions	BED	http://ftp.ebi.ac.uk/pub/databases/blueprint/data/homo_sapiens/GRCh38/tonsil/T14_5/germinal_center_B_cell/ChIP-Seq/NCMLS/S00W0DH1.ERX712686.H3K4me3.bwa.GRCh38.20150527.bed.gz	S00W0DH1.ERX712686.H3K4me3.bwa.GRCh38.20150527_hg19_anno.txt
germinal center B cell	tonsil		None	H3K27ac	Enriched regions	BED	http://ftp.ebi.ac.uk/pub/databases/blueprint/data/homo_sapiens/GRCh38/tonsil/T14_5/germinal_center_B_cell/ChIP-Seq/NCMLS/S00W0DH1.ERX712687.H3K27ac.bwa.GRCh38.20150527.bed.gz	S00W0DH1.ERX712687.H3K27ac.bwa.GRCh38.20150527_hg19_anno.txt
germinal center B cell	tonsil		None	H3K36me3	Enriched regions	BED	http://ftp.ebi.ac.uk/pub/databases/blueprint/data/homo_sapiens/GRCh38/tonsil/T14_5/germinal_center_B_cell/ChIP-Seq/NCMLS/S00W0DH1.ERX712688.H3K36me3.bwa.GRCh38.broad.20150527.bed.gz	S00W0DH1.ERX712688.H3K36me3.bwa.GRCh38.broad.20150527_hg19_anno.txt
germinal center B cell	tonsil		None	H3K27me3	Enriched regions	BED	http://ftp.ebi.ac.uk/pub/databases/blueprint/data/homo_sapiens/GRCh38/tonsil/T14_5/germinal_center_B_cell/ChIP-Seq/NCMLS/S00W0DH1.ERX712690.H3K27me3.bwa.GRCh38.broad.20150527.bed.gz	S00W0DH1.ERX712690.H3K27me3.bwa.GRCh38.broad.20150527_hg19_anno.txt
germinal center B cell	tonsil		None	H3K9me3	Enriched regions	BED	http://ftp.ebi.ac.uk/pub/databases/blueprint/data/homo_sapiens/GRCh38/tonsil/T14_5/germinal_center_B_cell/ChIP-Seq/NCMLS/S00W0DH1.ERX712691.H3K9me3.bwa.GRCh38.broad.20150527.bed.gz	S00W0DH1.ERX712691.H3K9me3.bwa.GRCh38.broad.20150527_hg19_anno.txt
germinal center B cell	tonsil		None	H3K4me1	Enriched regions	BED	http://ftp.ebi.ac.uk/pub/databases/blueprint/data/homo_sapiens/GRCh38/tonsil/T14_5/germinal_center_B_cell/ChIP-Seq/NCMLS/S00W0DH1.ERX712694.H3K4me1.bwa.GRCh38.broad.20150527.bed.gz	S00W0DH1.ERX712694.H3K4me1.bwa.GRCh38.broad.20150527_hg19_anno.txt
plasma cell	tonsil		None	H3K36me3	Enriched regions	BED	http://ftp.ebi.ac.uk/pub/databases/blueprint/data/homo_sapiens/GRCh38/tonsil/T14_5/plasma_cell/ChIP-Seq/NCMLS/S00VKEH1.ERX712660.H3K36me3.bwa.GRCh38.broad.20150527.bed.gz	S00VKEH1.ERX712660.H3K36me3.bwa.GRCh38.broad.20150527_hg19_anno.txt
plasma cell	tonsil		None	H3K4me3	Enriched regions	BED	http://ftp.ebi.ac.uk/pub/databases/blueprint/data/homo_sapiens/GRCh38/tonsil/T14_5/plasma_cell/ChIP-Seq/NCMLS/S00VKEH1.ERX712665.H3K4me3.bwa.GRCh38.20150527.bed.gz	S00VKEH1.ERX712665.H3K4me3.bwa.GRCh38.20150527_hg19_anno.txt
plasma cell	tonsil		None	H3K27ac	Enriched regions	BED	http://ftp.ebi.ac.uk/pub/databases/blueprint/data/homo_sapiens/GRCh38/tonsil/T14_5/plasma_cell/ChIP-Seq/NCMLS/S00VKEH1.ERX712666.H3K27ac.bwa.GRCh38.20150527.bed.gz	S00VKEH1.ERX712666.H3K27ac.bwa.GRCh38.20150527_hg19_anno.txt
plasma cell	tonsil		None	H3K4me1	Enriched regions	BED	http://ftp.ebi.ac.uk/pub/databases/blueprint/data/homo_sapiens/GRCh38/tonsil/T14_5/plasma_cell/ChIP-Seq/NCMLS/S00VKEH1.ERX712673.H3K4me1.bwa.GRCh38.broad.20150527.bed.gz	S00VKEH1.ERX712673.H3K4me1.bwa.GRCh38.broad.20150527_hg19_anno.txt
plasma cell	tonsil		None	H3K9me3	Enriched regions	BED	http://ftp.ebi.ac.uk/pub/databases/blueprint/data/homo_sapiens/GRCh38/tonsil/T14_5/plasma_cell/ChIP-Seq/NCMLS/S00VKEH1.ERX712693.H3K9me3.bwa.GRCh38.broad.20150527.bed.gz	S00VKEH1.ERX712693.H3K9me3.bwa.GRCh38.broad.20150527_hg19_anno.txt
plasma cell	tonsil		None	H3K27me3	Enriched regions	BED	http://ftp.ebi.ac.uk/pub/databases/blueprint/data/homo_sapiens/GRCh38/tonsil/T14_5/plasma_cell/ChIP-Seq/NCMLS/S00VKEH1.ERX712774.H3K27me3.bwa.GRCh38.broad.20150527.bed.gz	S00VKEH1.ERX712774.H3K27me3.bwa.GRCh38.broad.20150527_hg19_anno.txt
naive B cell	tonsil		None	H3K27ac	Enriched regions	BED	http://ftp.ebi.ac.uk/pub/databases/blueprint/data/homo_sapiens/GRCh38/tonsil/T14_6/naive_B_cell/ChIP-Seq/NCMLS/S011CVH1.ERX1007379.H3K27ac.bwa.GRCh38.20160630.bed.gz	S011CVH1.ERX1007379.H3K27ac.bwa.GRCh38.20160630_hg19_anno.txt
plasma cell	tonsil		None	H3K27me3	Enriched regions	BED	http://ftp.ebi.ac.uk/pub/databases/blueprint/data/homo_sapiens/GRCh38/tonsil/T14_6/plasma_cell/ChIP-Seq/NCMLS/S013BPH1.ERX1122513.H3K27me3.bwa.GRCh38.broad.20151026.bed.gz	S013BPH1.ERX1122513.H3K27me3.bwa.GRCh38.broad.20151026_hg19_anno.txt
plasma cell	tonsil		None	H3K9me3	Enriched regions	BED	http://ftp.ebi.ac.uk/pub/databases/blueprint/data/homo_sapiens/GRCh38/tonsil/T14_6/plasma_cell/ChIP-Seq/NCMLS/S013BPH1.ERX1122531.H3K9me3.bwa.GRCh38.broad.20151026.bed.gz	S013BPH1.ERX1122531.H3K9me3.bwa.GRCh38.broad.20151026_hg19_anno.txt
naive B cell	tonsil		None	H3K27ac	Enriched regions	BED	http://ftp.ebi.ac.uk/pub/databases/blueprint/data/homo_sapiens/GRCh38/tonsil/T15_1/naive_B_cell/ChIP-Seq/NCMLS/S0158NH1.ERX1122489.H3K27ac.bwa.GRCh38.20151026.bed.gz	S0158NH1.ERX1122489.H3K27ac.bwa.GRCh38.20151026_hg19_anno.txt
naive B cell	tonsil		None	H3K9me3	Enriched regions	BED	http://ftp.ebi.ac.uk/pub/databases/blueprint/data/homo_sapiens/GRCh38/tonsil/T15_P2/naive_B_cell/ChIP-Seq/NCMLS/S01EAKH1.ERX1122515.H3K9me3.bwa.GRCh38.broad.20151026.bed.gz	S01EAKH1.ERX1122515.H3K9me3.bwa.GRCh38.broad.20151026_hg19_anno.txt
naive B cell	tonsil		None	H3K27me3	Enriched regions	BED	http://ftp.ebi.ac.uk/pub/databases/blueprint/data/homo_sapiens/GRCh38/tonsil/T15_P2/naive_B_cell/ChIP-Seq/NCMLS/S01EAKH1.ERX1122516.H3K27me3.bwa.GRCh38.broad.20151026.bed.gz	S01EAKH1.ERX1122516.H3K27me3.bwa.GRCh38.broad.20151026_hg19_anno.txt
naive B cell	tonsil		None	H3K4me3	Enriched regions	BED	http://ftp.ebi.ac.uk/pub/databases/blueprint/data/homo_sapiens/GRCh38/tonsil/T15_P2/naive_B_cell/ChIP-Seq/NCMLS/S01EAKH1.ERX1122595.H3K4me3.bwa.GRCh38.20151026.bed.gz	S01EAKH1.ERX1122595.H3K4me3.bwa.GRCh38.20151026_hg19_anno.txt
naive B cell	tonsil		None	H3K36me3	Enriched regions	BED	http://ftp.ebi.ac.uk/pub/databases/blueprint/data/homo_sapiens/GRCh38/tonsil/T15_P2/naive_B_cell/ChIP-Seq/NCMLS/S01EAKH1.ERX1122596.H3K36me3.bwa.GRCh38.broad.20151026.bed.gz	S01EAKH1.ERX1122596.H3K36me3.bwa.GRCh38.broad.20151026_hg19_anno.txt
plasma cell	tonsil		None	H3K4me3	Enriched regions	BED	http://ftp.ebi.ac.uk/pub/databases/blueprint/data/homo_sapiens/GRCh38/tonsil/T15_P2/plasma_cell/ChIP-Seq/NCMLS/S01EBIH1.ERX1122618.H3K4me3.bwa.GRCh38.20160126.bed.gz	S01EBIH1.ERX1122618.H3K4me3.bwa.GRCh38.20160126_hg19_anno.txt
plasma cell	tonsil		None	H3K36me3	Enriched regions	BED	http://ftp.ebi.ac.uk/pub/databases/blueprint/data/homo_sapiens/GRCh38/tonsil/T15_P2/plasma_cell/ChIP-Seq/NCMLS/S01EBIH1.ERX1122619.H3K36me3.bwa.GRCh38.broad.20160126.bed.gz	S01EBIH1.ERX1122619.H3K36me3.bwa.GRCh38.broad.20160126_hg19_anno.txt
naive B cell	venous blood		None	H3K4me1	Enriched regions	BED	http://ftp.ebi.ac.uk/pub/databases/blueprint/data/homo_sapiens/GRCh38/venous_blood/B15_50/naive_B_cell/ChIP-Seq/NCMLS/S0159LH1.ERX1007461.H3K4me1.bwa.GRCh38.broad.20151026.bed.gz	S0159LH1.ERX1007461.H3K4me1.bwa.GRCh38.broad.20151026_hg19_anno.txt
naive B cell	venous blood		None	H3K9me3	Enriched regions	BED	http://ftp.ebi.ac.uk/pub/databases/blueprint/data/homo_sapiens/GRCh38/venous_blood/B15_50/naive_B_cell/ChIP-Seq/NCMLS/S0159LH1.ERX1007462.H3K9me3.bwa.GRCh38.broad.20151026.bed.gz	S0159LH1.ERX1007462.H3K9me3.bwa.GRCh38.broad.20151026_hg19_anno.txt
naive B cell	venous blood		None	H3K27ac	Enriched regions	BED	http://ftp.ebi.ac.uk/pub/databases/blueprint/data/homo_sapiens/GRCh38/venous_blood/B15_50/naive_B_cell/ChIP-Seq/NCMLS/S0159LH1.ERX1007481.H3K27ac.bwa.GRCh38.20151026.bed.gz	S0159LH1.ERX1007481.H3K27ac.bwa.GRCh38.20151026_hg19_anno.txt
naive B cell	venous blood		None	H3K36me3	Enriched regions	BED	http://ftp.ebi.ac.uk/pub/databases/blueprint/data/homo_sapiens/GRCh38/venous_blood/B15_50/naive_B_cell/ChIP-Seq/NCMLS/S0159LH1.ERX1007482.H3K36me3.bwa.GRCh38.broad.20151026.bed.gz	S0159LH1.ERX1007482.H3K36me3.bwa.GRCh38.broad.20151026_hg19_anno.txt
naive B cell	venous blood		None	H3K27me3	Enriched regions	BED	http://ftp.ebi.ac.uk/pub/databases/blueprint/data/homo_sapiens/GRCh38/venous_blood/B15_50/naive_B_cell/ChIP-Seq/NCMLS/S0159LH1.ERX1007483.H3K27me3.bwa.GRCh38.broad.20151026.bed.gz	S0159LH1.ERX1007483.H3K27me3.bwa.GRCh38.broad.20151026_hg19_anno.txt
naive B cell	venous blood		None	H3K4me3	Enriched regions	BED	http://ftp.ebi.ac.uk/pub/databases/blueprint/data/homo_sapiens/GRCh38/venous_blood/B15_50/naive_B_cell/ChIP-Seq/NCMLS/S0159LH1.ERX1122444.H3K4me3.bwa.GRCh38.20151026.bed.gz	S0159LH1.ERX1122444.H3K4me3.bwa.GRCh38.20151026_hg19_anno.txt
immature conventional dendritic cell	venous blood		None	H3K36me3	Enriched regions	BED	http://ftp.ebi.ac.uk/pub/databases/blueprint/data/homo_sapiens/GRCh38/venous_blood/B270/immature_conventional_dendritic_cell_-_GM-CSF_IL4_T_6_days/ChIP-Seq/NCMLS/S00TU2H1.ERX1302234.H3K36me3.bwa.GRCh38.broad.20160310.bed.gz	S00TU2H1.ERX1302234.H3K36me3.bwa.GRCh38.broad.20160310_hg19_anno.txt
immature conventional dendritic cell	venous blood		None	H3K27ac	Enriched regions	BED	http://ftp.ebi.ac.uk/pub/databases/blueprint/data/homo_sapiens/GRCh38/venous_blood/B270/immature_conventional_dendritic_cell_-_GM-CSF_IL4_T_6_days/ChIP-Seq/NCMLS/S00TU2H1.ERX1302235.H3K27ac.bwa.GRCh38.20160310.bed.gz	S00TU2H1.ERX1302235.H3K27ac.bwa.GRCh38.20160310_hg19_anno.txt
immature conventional dendritic cell	venous blood		None	H3K4me1	Enriched regions	BED	http://ftp.ebi.ac.uk/pub/databases/blueprint/data/homo_sapiens/GRCh38/venous_blood/B270/immature_conventional_dendritic_cell_-_GM-CSF_IL4_T_6_days/ChIP-Seq/NCMLS/S00TU2H1.ERX1302236.H3K4me1.bwa.GRCh38.broad.20160310.bed.gz	S00TU2H1.ERX1302236.H3K4me1.bwa.GRCh38.broad.20160310_hg19_anno.txt
immature conventional dendritic cell	venous blood		None	H3K27me3	Enriched regions	BED	http://ftp.ebi.ac.uk/pub/databases/blueprint/data/homo_sapiens/GRCh38/venous_blood/B270/immature_conventional_dendritic_cell_-_GM-CSF_IL4_T_6_days/ChIP-Seq/NCMLS/S00TU2H1.ERX1302237.H3K27me3.bwa.GRCh38.broad.20160310.bed.gz	S00TU2H1.ERX1302237.H3K27me3.bwa.GRCh38.broad.20160310_hg19_anno.txt
immature conventional dendritic cell	venous blood		None	H3K9me3	Enriched regions	BED	http://ftp.ebi.ac.uk/pub/databases/blueprint/data/homo_sapiens/GRCh38/venous_blood/B270/immature_conventional_dendritic_cell_-_GM-CSF_IL4_T_6_days/ChIP-Seq/NCMLS/S00TU2H1.ERX1302238.H3K9me3.bwa.GRCh38.broad.20160310.bed.gz	S00TU2H1.ERX1302238.H3K9me3.bwa.GRCh38.broad.20160310_hg19_anno.txt
immature conventional dendritic cell	venous blood		None	H3K4me3	Enriched regions	BED	http://ftp.ebi.ac.uk/pub/databases/blueprint/data/homo_sapiens/GRCh38/venous_blood/B270/immature_conventional_dendritic_cell_-_GM-CSF_IL4_T_6_days/ChIP-Seq/NCMLS/S00TU2H1.ERX1302254.H3K4me3.bwa.GRCh38.20160310.bed.gz	S00TU2H1.ERX1302254.H3K4me3.bwa.GRCh38.20160310_hg19_anno.txt
mature conventional dendritic cell	venous blood		None	H3K4me3	Enriched regions	BED	http://ftp.ebi.ac.uk/pub/databases/blueprint/data/homo_sapiens/GRCh38/venous_blood/B270/mature_conventional_dendritic_cell_-_GM-CSF_IL4_T_6_days_R848_T_24hrs/ChIP-Seq/NCMLS/S00TXXH1.ERX1302172.H3K4me3.bwa.GRCh38.20160310.bed.gz	S00TXXH1.ERX1302172.H3K4me3.bwa.GRCh38.20160310_hg19_anno.txt
mature conventional dendritic cell	venous blood		None	H3K4me1	Enriched regions	BED	http://ftp.ebi.ac.uk/pub/databases/blueprint/data/homo_sapiens/GRCh38/venous_blood/B270/mature_conventional_dendritic_cell_-_GM-CSF_IL4_T_6_days_R848_T_24hrs/ChIP-Seq/NCMLS/S00TXXH1.ERX1302173.H3K4me1.bwa.GRCh38.broad.20160310.bed.gz	S00TXXH1.ERX1302173.H3K4me1.bwa.GRCh38.broad.20160310_hg19_anno.txt
mature conventional dendritic cell	venous blood		None	H3K36me3	Enriched regions	BED	http://ftp.ebi.ac.uk/pub/databases/blueprint/data/homo_sapiens/GRCh38/venous_blood/B270/mature_conventional_dendritic_cell_-_GM-CSF_IL4_T_6_days_R848_T_24hrs/ChIP-Seq/NCMLS/S00TXXH1.ERX1302178.H3K36me3.bwa.GRCh38.broad.20160310.bed.gz	S00TXXH1.ERX1302178.H3K36me3.bwa.GRCh38.broad.20160310_hg19_anno.txt
mature conventional dendritic cell	venous blood		None	H3K27ac	Enriched regions	BED	http://ftp.ebi.ac.uk/pub/databases/blueprint/data/homo_sapiens/GRCh38/venous_blood/B270/mature_conventional_dendritic_cell_-_GM-CSF_IL4_T_6_days_R848_T_24hrs/ChIP-Seq/NCMLS/S00TXXH1.ERX1302179.H3K27ac.bwa.GRCh38.20160310.bed.gz	S00TXXH1.ERX1302179.H3K27ac.bwa.GRCh38.20160310_hg19_anno.txt
mature conventional dendritic cell	venous blood		None	H3K27me3	Enriched regions	BED	http://ftp.ebi.ac.uk/pub/databases/blueprint/data/homo_sapiens/GRCh38/venous_blood/B270/mature_conventional_dendritic_cell_-_GM-CSF_IL4_T_6_days_R848_T_24hrs/ChIP-Seq/NCMLS/S00TXXH1.ERX1302227.H3K27me3.bwa.GRCh38.broad.20160310.bed.gz	S00TXXH1.ERX1302227.H3K27me3.bwa.GRCh38.broad.20160310_hg19_anno.txt
immature conventional dendritic cell	venous blood		None	H3K4me3	Enriched regions	BED	http://ftp.ebi.ac.uk/pub/databases/blueprint/data/homo_sapiens/GRCh38/venous_blood/B271/immature_conventional_dendritic_cell_-_GM-CSF_IL4_T_6_days/ChIP-Seq/NCMLS/S00TV0H1.ERX1302239.H3K4me3.bwa.GRCh38.20160310.bed.gz	S00TV0H1.ERX1302239.H3K4me3.bwa.GRCh38.20160310_hg19_anno.txt
immature conventional dendritic cell	venous blood		None	H3K36me3	Enriched regions	BED	http://ftp.ebi.ac.uk/pub/databases/blueprint/data/homo_sapiens/GRCh38/venous_blood/B271/immature_conventional_dendritic_cell_-_GM-CSF_IL4_T_6_days/ChIP-Seq/NCMLS/S00TV0H1.ERX1302240.H3K36me3.bwa.GRCh38.broad.20160310.bed.gz	S00TV0H1.ERX1302240.H3K36me3.bwa.GRCh38.broad.20160310_hg19_anno.txt
immature conventional dendritic cell	venous blood		None	H3K27ac	Enriched regions	BED	http://ftp.ebi.ac.uk/pub/databases/blueprint/data/homo_sapiens/GRCh38/venous_blood/B271/immature_conventional_dendritic_cell_-_GM-CSF_IL4_T_6_days/ChIP-Seq/NCMLS/S00TV0H1.ERX1302241.H3K27ac.bwa.GRCh38.20160310.bed.gz	S00TV0H1.ERX1302241.H3K27ac.bwa.GRCh38.20160310_hg19_anno.txt
immature conventional dendritic cell	venous blood		None	H3K4me1	Enriched regions	BED	http://ftp.ebi.ac.uk/pub/databases/blueprint/data/homo_sapiens/GRCh38/venous_blood/B271/immature_conventional_dendritic_cell_-_GM-CSF_IL4_T_6_days/ChIP-Seq/NCMLS/S00TV0H1.ERX1302242.H3K4me1.bwa.GRCh38.broad.20160310.bed.gz	S00TV0H1.ERX1302242.H3K4me1.bwa.GRCh38.broad.20160310_hg19_anno.txt
immature conventional dendritic cell	venous blood		None	H3K27me3	Enriched regions	BED	http://ftp.ebi.ac.uk/pub/databases/blueprint/data/homo_sapiens/GRCh38/venous_blood/B271/immature_conventional_dendritic_cell_-_GM-CSF_IL4_T_6_days/ChIP-Seq/NCMLS/S00TV0H1.ERX1302243.H3K27me3.bwa.GRCh38.broad.20160310.bed.gz	S00TV0H1.ERX1302243.H3K27me3.bwa.GRCh38.broad.20160310_hg19_anno.txt
immature conventional dendritic cell	venous blood		None	H3K9me3	Enriched regions	BED	http://ftp.ebi.ac.uk/pub/databases/blueprint/data/homo_sapiens/GRCh38/venous_blood/B271/immature_conventional_dendritic_cell_-_GM-CSF_IL4_T_6_days/ChIP-Seq/NCMLS/S00TV0H1.ERX1302244.H3K9me3.bwa.GRCh38.broad.20160310.bed.gz	S00TV0H1.ERX1302244.H3K9me3.bwa.GRCh38.broad.20160310_hg19_anno.txt
mature conventional dendritic cell	venous blood		None	H3K4me3	Enriched regions	BED	http://ftp.ebi.ac.uk/pub/databases/blueprint/data/homo_sapiens/GRCh38/venous_blood/B271/mature_conventional_dendritic_cell_-_GM-CSF_IL4_T_6_days_R848_T_24hrs/ChIP-Seq/NCMLS/S00TYVH1.ERX1302228.H3K4me3.bwa.GRCh38.20160310.bed.gz	S00TYVH1.ERX1302228.H3K4me3.bwa.GRCh38.20160310_hg19_anno.txt
mature conventional dendritic cell	venous blood		None	H3K36me3	Enriched regions	BED	http://ftp.ebi.ac.uk/pub/databases/blueprint/data/homo_sapiens/GRCh38/venous_blood/B271/mature_conventional_dendritic_cell_-_GM-CSF_IL4_T_6_days_R848_T_24hrs/ChIP-Seq/NCMLS/S00TYVH1.ERX1302229.H3K36me3.bwa.GRCh38.broad.20160310.bed.gz	S00TYVH1.ERX1302229.H3K36me3.bwa.GRCh38.broad.20160310_hg19_anno.txt
mature conventional dendritic cell	venous blood		None	H3K27ac	Enriched regions	BED	http://ftp.ebi.ac.uk/pub/databases/blueprint/data/homo_sapiens/GRCh38/venous_blood/B271/mature_conventional_dendritic_cell_-_GM-CSF_IL4_T_6_days_R848_T_24hrs/ChIP-Seq/NCMLS/S00TYVH1.ERX1302230.H3K27ac.bwa.GRCh38.20160310.bed.gz	S00TYVH1.ERX1302230.H3K27ac.bwa.GRCh38.20160310_hg19_anno.txt
mature conventional dendritic cell	venous blood		None	H3K4me1	Enriched regions	BED	http://ftp.ebi.ac.uk/pub/databases/blueprint/data/homo_sapiens/GRCh38/venous_blood/B271/mature_conventional_dendritic_cell_-_GM-CSF_IL4_T_6_days_R848_T_24hrs/ChIP-Seq/NCMLS/S00TYVH1.ERX1302231.H3K4me1.bwa.GRCh38.broad.20160310.bed.gz	S00TYVH1.ERX1302231.H3K4me1.bwa.GRCh38.broad.20160310_hg19_anno.txt
mature conventional dendritic cell	venous blood		None	H3K27me3	Enriched regions	BED	http://ftp.ebi.ac.uk/pub/databases/blueprint/data/homo_sapiens/GRCh38/venous_blood/B271/mature_conventional_dendritic_cell_-_GM-CSF_IL4_T_6_days_R848_T_24hrs/ChIP-Seq/NCMLS/S00TYVH1.ERX1302232.H3K27me3.bwa.GRCh38.broad.20160310.bed.gz	S00TYVH1.ERX1302232.H3K27me3.bwa.GRCh38.broad.20160310_hg19_anno.txt
mature conventional dendritic cell	venous blood		None	H3K9me3	Enriched regions	BED	http://ftp.ebi.ac.uk/pub/databases/blueprint/data/homo_sapiens/GRCh38/venous_blood/B271/mature_conventional_dendritic_cell_-_GM-CSF_IL4_T_6_days_R848_T_24hrs/ChIP-Seq/NCMLS/S00TYVH1.ERX1302233.H3K9me3.bwa.GRCh38.broad.20160310.bed.gz	S00TYVH1.ERX1302233.H3K9me3.bwa.GRCh38.broad.20160310_hg19_anno.txt
immature conventional dendritic cell	venous blood		None	H3K4me3	Enriched regions	BED	http://ftp.ebi.ac.uk/pub/databases/blueprint/data/homo_sapiens/GRCh38/venous_blood/B272/immature_conventional_dendritic_cell_-_GM-CSF_IL4_T_6_days/ChIP-Seq/NCMLS/S00TWZH1.ERX1302157.H3K4me3.bwa.GRCh38.20160310.bed.gz	S00TWZH1.ERX1302157.H3K4me3.bwa.GRCh38.20160310_hg19_anno.txt
immature conventional dendritic cell	venous blood		None	H3K27ac	Enriched regions	BED	http://ftp.ebi.ac.uk/pub/databases/blueprint/data/homo_sapiens/GRCh38/venous_blood/B272/immature_conventional_dendritic_cell_-_GM-CSF_IL4_T_6_days/ChIP-Seq/NCMLS/S00TWZH1.ERX1302158.H3K27ac.bwa.GRCh38.20160310.bed.gz	S00TWZH1.ERX1302158.H3K27ac.bwa.GRCh38.20160310_hg19_anno.txt
immature conventional dendritic cell	venous blood		None	H3K36me3	Enriched regions	BED	http://ftp.ebi.ac.uk/pub/databases/blueprint/data/homo_sapiens/GRCh38/venous_blood/B272/immature_conventional_dendritic_cell_-_GM-CSF_IL4_T_6_days/ChIP-Seq/NCMLS/S00TWZH1.ERX1302256.H3K36me3.bwa.GRCh38.broad.20160310.bed.gz	S00TWZH1.ERX1302256.H3K36me3.bwa.GRCh38.broad.20160310_hg19_anno.txt
immature conventional dendritic cell	venous blood		None	H3K4me1	Enriched regions	BED	http://ftp.ebi.ac.uk/pub/databases/blueprint/data/homo_sapiens/GRCh38/venous_blood/B272/immature_conventional_dendritic_cell_-_GM-CSF_IL4_T_6_days/ChIP-Seq/NCMLS/S00TWZH1.ERX1302257.H3K4me1.bwa.GRCh38.broad.20160310.bed.gz	S00TWZH1.ERX1302257.H3K4me1.bwa.GRCh38.broad.20160310_hg19_anno.txt
mature conventional dendritic cell	venous blood		None	H3K36me3	Enriched regions	BED	http://ftp.ebi.ac.uk/pub/databases/blueprint/data/homo_sapiens/GRCh38/venous_blood/B272/mature_conventional_dendritic_cell_-_GM-CSF_IL4_T_6_days_R848_T_24hrs/ChIP-Seq/NCMLS/S00U0LH1.ERX1302255.H3K36me3.bwa.GRCh38.broad.20160310.bed.gz	S00U0LH1.ERX1302255.H3K36me3.bwa.GRCh38.broad.20160310_hg19_anno.txt
mature conventional dendritic cell	venous blood		None	H3K4me3	Enriched regions	BED	http://ftp.ebi.ac.uk/pub/databases/blueprint/data/homo_sapiens/GRCh38/venous_blood/B272/mature_conventional_dendritic_cell_-_GM-CSF_IL4_T_6_days_R848_T_24hrs/ChIP-Seq/NCMLS/S00U0LH1.ERX1302258.H3K4me3.bwa.GRCh38.20160310.bed.gz	S00U0LH1.ERX1302258.H3K4me3.bwa.GRCh38.20160310_hg19_anno.txt
mature conventional dendritic cell	venous blood		None	H3K27ac	Enriched regions	BED	http://ftp.ebi.ac.uk/pub/databases/blueprint/data/homo_sapiens/GRCh38/venous_blood/B272/mature_conventional_dendritic_cell_-_GM-CSF_IL4_T_6_days_R848_T_24hrs/ChIP-Seq/NCMLS/S00U0LH1.ERX1302259.H3K27ac.bwa.GRCh38.20160310.bed.gz	S00U0LH1.ERX1302259.H3K27ac.bwa.GRCh38.20160310_hg19_anno.txt
mature conventional dendritic cell	venous blood		None	H3K4me1	Enriched regions	BED	http://ftp.ebi.ac.uk/pub/databases/blueprint/data/homo_sapiens/GRCh38/venous_blood/B272/mature_conventional_dendritic_cell_-_GM-CSF_IL4_T_6_days_R848_T_24hrs/ChIP-Seq/NCMLS/S00U0LH1.ERX1302260.H3K4me1.bwa.GRCh38.broad.20160310.bed.gz	S00U0LH1.ERX1302260.H3K4me1.bwa.GRCh38.broad.20160310_hg19_anno.txt
mature conventional dendritic cell	venous blood		None	H3K9me3	Enriched regions	BED	http://ftp.ebi.ac.uk/pub/databases/blueprint/data/homo_sapiens/GRCh38/venous_blood/B272/mature_conventional_dendritic_cell_-_GM-CSF_IL4_T_6_days_R848_T_24hrs/ChIP-Seq/NCMLS/S00U0LH1.ERX1302261.H3K9me3.bwa.GRCh38.broad.20160310.bed.gz	S00U0LH1.ERX1302261.H3K9me3.bwa.GRCh38.broad.20160310_hg19_anno.txt
osteoclast	venous blood		None	H3K4me3	Enriched regions	BED	http://ftp.ebi.ac.uk/pub/databases/blueprint/data/homo_sapiens/GRCh38/venous_blood/BC2_0/osteoclast/ChIP-Seq/NCMLS/S01GKTH1.ERX1302265.H3K4me3.bwa.GRCh38.20160310.bed.gz	S01GKTH1.ERX1302265.H3K4me3.bwa.GRCh38.20160310_hg19_anno.txt
osteoclast	venous blood		None	H3K4me1	Enriched regions	BED	http://ftp.ebi.ac.uk/pub/databases/blueprint/data/homo_sapiens/GRCh38/venous_blood/BC2_0/osteoclast/ChIP-Seq/NCMLS/S01GKTH1.ERX1302266.H3K4me1.bwa.GRCh38.broad.20160310.bed.gz	S01GKTH1.ERX1302266.H3K4me1.bwa.GRCh38.broad.20160310_hg19_anno.txt
osteoclast	venous blood		None	H3K27ac	Enriched regions	BED	http://ftp.ebi.ac.uk/pub/databases/blueprint/data/homo_sapiens/GRCh38/venous_blood/BC2_0/osteoclast/ChIP-Seq/NCMLS/S01GKTH1.ERX1304140.H3K27ac.bwa.GRCh38.20160310.bed.gz	S01GKTH1.ERX1304140.H3K27ac.bwa.GRCh38.20160310_hg19_anno.txt
osteoclast	venous blood		None	H3K36me3	Enriched regions	BED	http://ftp.ebi.ac.uk/pub/databases/blueprint/data/homo_sapiens/GRCh38/venous_blood/BC2_0/osteoclast/ChIP-Seq/NCMLS/S01GKTH1.ERX1304141.H3K36me3.bwa.GRCh38.broad.20160310.bed.gz	S01GKTH1.ERX1304141.H3K36me3.bwa.GRCh38.broad.20160310_hg19_anno.txt
osteoclast	venous blood		None	H3K9me3	Enriched regions	BED	http://ftp.ebi.ac.uk/pub/databases/blueprint/data/homo_sapiens/GRCh38/venous_blood/BC2_0/osteoclast/ChIP-Seq/NCMLS/S01GKTH1.ERX1304142.H3K9me3.bwa.GRCh38.broad.20160310.bed.gz	S01GKTH1.ERX1304142.H3K9me3.bwa.GRCh38.broad.20160310_hg19_anno.txt
osteoclast	venous blood		None	H3K27me3	Enriched regions	BED	http://ftp.ebi.ac.uk/pub/databases/blueprint/data/homo_sapiens/GRCh38/venous_blood/BC2_0/osteoclast/ChIP-Seq/NCMLS/S01GKTH1.ERX1304143.H3K27me3.bwa.GRCh38.broad.20160310.bed.gz	S01GKTH1.ERX1304143.H3K27me3.bwa.GRCh38.broad.20160310_hg19_anno.txt
osteoclast	venous blood		None	H3K4me3	Enriched regions	BED	http://ftp.ebi.ac.uk/pub/databases/blueprint/data/homo_sapiens/GRCh38/venous_blood/BC2_10/osteoclast/ChIP-Seq/NCMLS/S01GMPH1.ERX1302267.H3K4me3.bwa.GRCh38.20160310.bed.gz	S01GMPH1.ERX1302267.H3K4me3.bwa.GRCh38.20160310_hg19_anno.txt
osteoclast	venous blood		None	H3K4me1	Enriched regions	BED	http://ftp.ebi.ac.uk/pub/databases/blueprint/data/homo_sapiens/GRCh38/venous_blood/BC2_10/osteoclast/ChIP-Seq/NCMLS/S01GMPH1.ERX1302268.H3K4me1.bwa.GRCh38.broad.20160310.bed.gz	S01GMPH1.ERX1302268.H3K4me1.bwa.GRCh38.broad.20160310_hg19_anno.txt
osteoclast	venous blood		None	H3K27ac	Enriched regions	BED	http://ftp.ebi.ac.uk/pub/databases/blueprint/data/homo_sapiens/GRCh38/venous_blood/BC2_10/osteoclast/ChIP-Seq/NCMLS/S01GMPH1.ERX1304144.H3K27ac.bwa.GRCh38.20160310.bed.gz	S01GMPH1.ERX1304144.H3K27ac.bwa.GRCh38.20160310_hg19_anno.txt
osteoclast	venous blood		None	H3K36me3	Enriched regions	BED	http://ftp.ebi.ac.uk/pub/databases/blueprint/data/homo_sapiens/GRCh38/venous_blood/BC2_10/osteoclast/ChIP-Seq/NCMLS/S01GMPH1.ERX1304145.H3K36me3.bwa.GRCh38.broad.20160310.bed.gz	S01GMPH1.ERX1304145.H3K36me3.bwa.GRCh38.broad.20160310_hg19_anno.txt
osteoclast	venous blood		None	H3K9me3	Enriched regions	BED	http://ftp.ebi.ac.uk/pub/databases/blueprint/data/homo_sapiens/GRCh38/venous_blood/BC2_10/osteoclast/ChIP-Seq/NCMLS/S01GMPH1.ERX1304146.H3K9me3.bwa.GRCh38.broad.20160310.bed.gz	S01GMPH1.ERX1304146.H3K9me3.bwa.GRCh38.broad.20160310_hg19_anno.txt
osteoclast	venous blood		None	H3K27me3	Enriched regions	BED	http://ftp.ebi.ac.uk/pub/databases/blueprint/data/homo_sapiens/GRCh38/venous_blood/BC2_10/osteoclast/ChIP-Seq/NCMLS/S01GMPH1.ERX1304147.H3K27me3.bwa.GRCh38.broad.20160310.bed.gz	S01GMPH1.ERX1304147.H3K27me3.bwa.GRCh38.broad.20160310_hg19_anno.txt
monocyte	venous blood		None	H3K27ac	Enriched regions	BED	http://ftp.ebi.ac.uk/pub/databases/blueprint/data/homo_sapiens/GRCh38/venous_blood/blueprint_donor_1/monocyte_-_T_10day_RANK_M-CSF/ChIP-Seq/NCMLS/S01PJWH1.ERX1384800.H3K27ac.bwa.GRCh38.20160701.bed.gz	S01PJWH1.ERX1384800.H3K27ac.bwa.GRCh38.20160701_hg19_anno.txt
monocyte	venous blood		None	H3K27me3	Enriched regions	BED	http://ftp.ebi.ac.uk/pub/databases/blueprint/data/homo_sapiens/GRCh38/venous_blood/blueprint_donor_1/monocyte_-_T_10day_RANK_M-CSF/ChIP-Seq/NCMLS/S01PJWH1.ERX1384801.H3K27me3.bwa.GRCh38.broad.20160701.bed.gz	S01PJWH1.ERX1384801.H3K27me3.bwa.GRCh38.broad.20160701_hg19_anno.txt
CD14-positive, CD16-negative classical monocyte	venous blood		None	H3K4me3	Enriched regions	BED	http://ftp.ebi.ac.uk/pub/databases/blueprint/data/homo_sapiens/GRCh38/venous_blood/C000S5/CD14-positive_CD16-negative_classical_monocyte/ChIP-Seq/NCMLS/C000S5H2.ERX173529.H3K4me3.bwa.GRCh38.20150527.bed.gz	C000S5H2.ERX173529.H3K4me3.bwa.GRCh38.20150527_hg19_anno.txt
CD14-positive, CD16-negative classical monocyte	venous blood		None	H3K4me1	Enriched regions	BED	http://ftp.ebi.ac.uk/pub/databases/blueprint/data/homo_sapiens/GRCh38/venous_blood/C000S5/CD14-positive_CD16-negative_classical_monocyte/ChIP-Seq/NCMLS/C000S5H2.ERX173534.H3K4me1.bwa.GRCh38.broad.20150527.bed.gz	C000S5H2.ERX173534.H3K4me1.bwa.GRCh38.broad.20150527_hg19_anno.txt
CD14-positive, CD16-negative classical monocyte	venous blood		None	H3K9me3	Enriched regions	BED	http://ftp.ebi.ac.uk/pub/databases/blueprint/data/homo_sapiens/GRCh38/venous_blood/C000S5/CD14-positive_CD16-negative_classical_monocyte/ChIP-Seq/NCMLS/C000S5H2.ERX173535.H3K9me3.bwa.GRCh38.broad.20150527.bed.gz	C000S5H2.ERX173535.H3K9me3.bwa.GRCh38.broad.20150527_hg19_anno.txt
CD14-positive, CD16-negative classical monocyte	venous blood		None	H3K27ac	Enriched regions	BED	http://ftp.ebi.ac.uk/pub/databases/blueprint/data/homo_sapiens/GRCh38/venous_blood/C000S5/CD14-positive_CD16-negative_classical_monocyte/ChIP-Seq/NCMLS/C000S5H2.ERX173536.H3K27ac.bwa.GRCh38.20150527.bed.gz	C000S5H2.ERX173536.H3K27ac.bwa.GRCh38.20150527_hg19_anno.txt
CD14-positive, CD16-negative classical monocyte	venous blood		None	H3K36me3	Enriched regions	BED	http://ftp.ebi.ac.uk/pub/databases/blueprint/data/homo_sapiens/GRCh38/venous_blood/C000S5/CD14-positive_CD16-negative_classical_monocyte/ChIP-Seq/NCMLS/C000S5H2.ERX173537.H3K36me3.bwa.GRCh38.broad.20150527.bed.gz	C000S5H2.ERX173537.H3K36me3.bwa.GRCh38.broad.20150527_hg19_anno.txt
CD14-positive, CD16-negative classical monocyte	venous blood		None	H3K27me3	Enriched regions	BED	http://ftp.ebi.ac.uk/pub/databases/blueprint/data/homo_sapiens/GRCh38/venous_blood/C000S5/CD14-positive_CD16-negative_classical_monocyte/ChIP-Seq/NCMLS/C000S5H2.ERX295067.H3K27me3.bwa.GRCh38.broad.20150527.bed.gz	C000S5H2.ERX295067.H3K27me3.bwa.GRCh38.broad.20150527_hg19_anno.txt
CD14-positive, CD16-negative classical monocyte	venous blood		None	H3K36me3	Enriched regions	BED	http://ftp.ebi.ac.uk/pub/databases/blueprint/data/homo_sapiens/GRCh38/venous_blood/C000S5/CD14-positive_CD16-negative_classical_monocyte/ChIP-Seq/NCMLS/C000S5H2.ERX547979.H3K36me3.bwa.GRCh38.broad.20150527.bed.gz	C000S5H2.ERX547979.H3K36me3.bwa.GRCh38.broad.20150527_hg19_anno.txt
CD14-positive, CD16-negative classical monocyte	venous blood		None	H3K27ac	Enriched regions	BED	http://ftp.ebi.ac.uk/pub/databases/blueprint/data/homo_sapiens/GRCh38/venous_blood/C000S5/CD14-positive_CD16-negative_classical_monocyte/ChIP-Seq/NCMLS/C000S5H2.ERX547980.H3K27ac.bwa.GRCh38.20150527.bed.gz	C000S5H2.ERX547980.H3K27ac.bwa.GRCh38.20150527_hg19_anno.txt
CD14-positive, CD16-negative classical monocyte	venous blood		None	H3K4me1	Enriched regions	BED	http://ftp.ebi.ac.uk/pub/databases/blueprint/data/homo_sapiens/GRCh38/venous_blood/C000S5/CD14-positive_CD16-negative_classical_monocyte/ChIP-Seq/NCMLS/C000S5H2.ERX547981.H3K4me1.bwa.GRCh38.broad.20150527.bed.gz	C000S5H2.ERX547981.H3K4me1.bwa.GRCh38.broad.20150527_hg19_anno.txt
CD14-positive, CD16-negative classical monocyte	venous blood		None	H3K9me3	Enriched regions	BED	http://ftp.ebi.ac.uk/pub/databases/blueprint/data/homo_sapiens/GRCh38/venous_blood/C000S5/CD14-positive_CD16-negative_classical_monocyte/ChIP-Seq/NCMLS/C000S5H2.ERX547982.H3K9me3.bwa.GRCh38.broad.20150527.bed.gz	C000S5H2.ERX547982.H3K9me3.bwa.GRCh38.broad.20150527_hg19_anno.txt
CD14-positive, CD16-negative classical monocyte	venous blood		None	H3K27me3	Enriched regions	BED	http://ftp.ebi.ac.uk/pub/databases/blueprint/data/homo_sapiens/GRCh38/venous_blood/C000S5/CD14-positive_CD16-negative_classical_monocyte/ChIP-Seq/NCMLS/C000S5H2.ERX547983.H3K27me3.bwa.GRCh38.broad.20150527.bed.gz	C000S5H2.ERX547983.H3K27me3.bwa.GRCh38.broad.20150527_hg19_anno.txt
CD14-positive, CD16-negative classical monocyte	venous blood		None	H3K4me3	Enriched regions	BED	http://ftp.ebi.ac.uk/pub/databases/blueprint/data/homo_sapiens/GRCh38/venous_blood/C000S5/CD14-positive_CD16-negative_classical_monocyte/ChIP-Seq/NCMLS/C000S5H2.ERX547984.H3K4me3.bwa.GRCh38.20150527.bed.gz	C000S5H2.ERX547984.H3K4me3.bwa.GRCh38.20150527_hg19_anno.txt
mature neutrophil	venous blood		None	H3K4me3	Enriched regions	BED	http://ftp.ebi.ac.uk/pub/databases/blueprint/data/homo_sapiens/GRCh38/venous_blood/C000S5/mature_neutrophil/ChIP-Seq/NCMLS/C000S5H1.ERX149093.H3K4me3.bwa.GRCh38.20150527.bed.gz	C000S5H1.ERX149093.H3K4me3.bwa.GRCh38.20150527_hg19_anno.txt
mature neutrophil	venous blood		None	H3K36me3	Enriched regions	BED	http://ftp.ebi.ac.uk/pub/databases/blueprint/data/homo_sapiens/GRCh38/venous_blood/C000S5/mature_neutrophil/ChIP-Seq/NCMLS/C000S5H1.ERX149094.H3K36me3.bwa.GRCh38.broad.20150527.bed.gz	C000S5H1.ERX149094.H3K36me3.bwa.GRCh38.broad.20150527_hg19_anno.txt
mature neutrophil	venous blood		None	H3K27ac	Enriched regions	BED	http://ftp.ebi.ac.uk/pub/databases/blueprint/data/homo_sapiens/GRCh38/venous_blood/C000S5/mature_neutrophil/ChIP-Seq/NCMLS/C000S5H1.ERX149095.H3K27ac.bwa.GRCh38.20150527.bed.gz	C000S5H1.ERX149095.H3K27ac.bwa.GRCh38.20150527_hg19_anno.txt
mature neutrophil	venous blood		None	H3K4me1	Enriched regions	BED	http://ftp.ebi.ac.uk/pub/databases/blueprint/data/homo_sapiens/GRCh38/venous_blood/C000S5/mature_neutrophil/ChIP-Seq/NCMLS/C000S5H1.ERX149102.H3K4me1.bwa.GRCh38.broad.20150527.bed.gz	C000S5H1.ERX149102.H3K4me1.bwa.GRCh38.broad.20150527_hg19_anno.txt
mature neutrophil	venous blood		None	H3K9me3	Enriched regions	BED	http://ftp.ebi.ac.uk/pub/databases/blueprint/data/homo_sapiens/GRCh38/venous_blood/C000S5/mature_neutrophil/ChIP-Seq/NCMLS/C000S5H1.ERX149103.H3K9me3.bwa.GRCh38.broad.20150527.bed.gz	C000S5H1.ERX149103.H3K9me3.bwa.GRCh38.broad.20150527_hg19_anno.txt
mature neutrophil	venous blood		None	H3K27me3	Enriched regions	BED	http://ftp.ebi.ac.uk/pub/databases/blueprint/data/homo_sapiens/GRCh38/venous_blood/C000S5/mature_neutrophil/ChIP-Seq/NCMLS/C000S5H1.ERX149104.H3K27me3.bwa.GRCh38.broad.20150527.bed.gz	C000S5H1.ERX149104.H3K27me3.bwa.GRCh38.broad.20150527_hg19_anno.txt
mature neutrophil	venous blood		None	H3K27ac	Enriched regions	BED	http://ftp.ebi.ac.uk/pub/databases/blueprint/data/homo_sapiens/GRCh38/venous_blood/C000S5/mature_neutrophil/ChIP-Seq/NCMLS/C000S5H1.ERX547973.H3K27ac.bwa.GRCh38.20150527.bed.gz	C000S5H1.ERX547973.H3K27ac.bwa.GRCh38.20150527_hg19_anno.txt
mature neutrophil	venous blood		None	H3K9me3	Enriched regions	BED	http://ftp.ebi.ac.uk/pub/databases/blueprint/data/homo_sapiens/GRCh38/venous_blood/C000S5/mature_neutrophil/ChIP-Seq/NCMLS/C000S5H1.ERX547974.H3K9me3.bwa.GRCh38.broad.20150527.bed.gz	C000S5H1.ERX547974.H3K9me3.bwa.GRCh38.broad.20150527_hg19_anno.txt
mature neutrophil	venous blood		None	H3K4me3	Enriched regions	BED	http://ftp.ebi.ac.uk/pub/databases/blueprint/data/homo_sapiens/GRCh38/venous_blood/C000S5/mature_neutrophil/ChIP-Seq/NCMLS/C000S5H1.ERX547975.H3K4me3.bwa.GRCh38.20150527.bed.gz	C000S5H1.ERX547975.H3K4me3.bwa.GRCh38.20150527_hg19_anno.txt
mature neutrophil	venous blood		None	H3K36me3	Enriched regions	BED	http://ftp.ebi.ac.uk/pub/databases/blueprint/data/homo_sapiens/GRCh38/venous_blood/C000S5/mature_neutrophil/ChIP-Seq/NCMLS/C000S5H1.ERX547990.H3K36me3.bwa.GRCh38.broad.20150527.bed.gz	C000S5H1.ERX547990.H3K36me3.bwa.GRCh38.broad.20150527_hg19_anno.txt
mature neutrophil	venous blood		None	H3K4me1	Enriched regions	BED	http://ftp.ebi.ac.uk/pub/databases/blueprint/data/homo_sapiens/GRCh38/venous_blood/C000S5/mature_neutrophil/ChIP-Seq/NCMLS/C000S5H1.ERX547991.H3K4me1.bwa.GRCh38.broad.20150527.bed.gz	C000S5H1.ERX547991.H3K4me1.bwa.GRCh38.broad.20150527_hg19_anno.txt
mature neutrophil	venous blood		None	H3K27me3	Enriched regions	BED	http://ftp.ebi.ac.uk/pub/databases/blueprint/data/homo_sapiens/GRCh38/venous_blood/C000S5/mature_neutrophil/ChIP-Seq/NCMLS/C000S5H1.ERX547992.H3K27me3.bwa.GRCh38.broad.20150527.bed.gz	C000S5H1.ERX547992.H3K27me3.bwa.GRCh38.broad.20150527_hg19_anno.txt
CD14-positive, CD16-negative classical monocyte	venous blood		None	H3K4me3	Enriched regions	BED	http://ftp.ebi.ac.uk/pub/databases/blueprint/data/homo_sapiens/GRCh38/venous_blood/C0010K/CD14-positive_CD16-negative_classical_monocyte/ChIP-Seq/NCMLS/C0010KH1.ERX197167.H3K4me3.bwa.GRCh38.20150526.bed.gz	C0010KH1.ERX197167.H3K4me3.bwa.GRCh38.20150526_hg19_anno.txt
CD14-positive, CD16-negative classical monocyte	venous blood		None	H3K27ac	Enriched regions	BED	http://ftp.ebi.ac.uk/pub/databases/blueprint/data/homo_sapiens/GRCh38/venous_blood/C0010K/CD14-positive_CD16-negative_classical_monocyte/ChIP-Seq/NCMLS/C0010KH1.ERX197174.H3K27ac.bwa.GRCh38.20150526.bed.gz	C0010KH1.ERX197174.H3K27ac.bwa.GRCh38.20150526_hg19_anno.txt
CD14-positive, CD16-negative classical monocyte	venous blood		None	H3K36me3	Enriched regions	BED	http://ftp.ebi.ac.uk/pub/databases/blueprint/data/homo_sapiens/GRCh38/venous_blood/C0010K/CD14-positive_CD16-negative_classical_monocyte/ChIP-Seq/NCMLS/C0010KH1.ERX197176.H3K36me3.bwa.GRCh38.broad.20150527.bed.gz	C0010KH1.ERX197176.H3K36me3.bwa.GRCh38.broad.20150527_hg19_anno.txt
CD14-positive, CD16-negative classical monocyte	venous blood		None	H3K4me1	Enriched regions	BED	http://ftp.ebi.ac.uk/pub/databases/blueprint/data/homo_sapiens/GRCh38/venous_blood/C0010K/CD14-positive_CD16-negative_classical_monocyte/ChIP-Seq/NCMLS/C0010KH1.ERX197190.H3K4me1.bwa.GRCh38.broad.20150527.bed.gz	C0010KH1.ERX197190.H3K4me1.bwa.GRCh38.broad.20150527_hg19_anno.txt
CD14-positive, CD16-negative classical monocyte	venous blood		None	H3K27me3	Enriched regions	BED	http://ftp.ebi.ac.uk/pub/databases/blueprint/data/homo_sapiens/GRCh38/venous_blood/C0010K/CD14-positive_CD16-negative_classical_monocyte/ChIP-Seq/NCMLS/C0010KH1.ERX197191.H3K27me3.bwa.GRCh38.broad.20150527.bed.gz	C0010KH1.ERX197191.H3K27me3.bwa.GRCh38.broad.20150527_hg19_anno.txt
CD14-positive, CD16-negative classical monocyte	venous blood		None	DNase-Seq	Hotspots	BED	http://ftp.ebi.ac.uk/pub/databases/blueprint/data/homo_sapiens/GRCh38/venous_blood/C0010K/CD14-positive_CD16-negative_classical_monocyte/DNase-Hypersensitivity/NCMLS/C0010K46.ERX197156.Dnase.GRCh38.hotspot.20150709.bed.gz	C0010K46.ERX197156.Dnase.GRCh38.hotspot.20150709_hg19_anno.txt
CD14-positive, CD16-negative classical monocyte	venous blood		None	DNase-Seq	Hotspots	BED	http://ftp.ebi.ac.uk/pub/databases/blueprint/data/homo_sapiens/GRCh38/venous_blood/C0010K/CD14-positive_CD16-negative_classical_monocyte/DNase-Hypersensitivity/NCMLS/C0010K46.ERX197156.Dnase.GRCh38.hotspot.peaks.20150709.bed.gz	C0010K46.ERX197156.Dnase.GRCh38.hotspot.peaks.20150709_hg19_anno.txt
mature neutrophil	venous blood		None	H3K4me3	Enriched regions	BED	http://ftp.ebi.ac.uk/pub/databases/blueprint/data/homo_sapiens/GRCh38/venous_blood/C0010K/mature_neutrophil/ChIP-Seq/NCMLS/C0010KH2.ERX149105.H3K4me3.bwa.GRCh38.20150527.bed.gz	C0010KH2.ERX149105.H3K4me3.bwa.GRCh38.20150527_hg19_anno.txt
mature neutrophil	venous blood		None	H3K36me3	Enriched regions	BED	http://ftp.ebi.ac.uk/pub/databases/blueprint/data/homo_sapiens/GRCh38/venous_blood/C0010K/mature_neutrophil/ChIP-Seq/NCMLS/C0010KH2.ERX149106.H3K36me3.bwa.GRCh38.broad.20150527.bed.gz	C0010KH2.ERX149106.H3K36me3.bwa.GRCh38.broad.20150527_hg19_anno.txt
mature neutrophil	venous blood		None	H3K4me1	Enriched regions	BED	http://ftp.ebi.ac.uk/pub/databases/blueprint/data/homo_sapiens/GRCh38/venous_blood/C0010K/mature_neutrophil/ChIP-Seq/NCMLS/C0010KH2.ERX149107.H3K4me1.bwa.GRCh38.broad.20150527.bed.gz	C0010KH2.ERX149107.H3K4me1.bwa.GRCh38.broad.20150527_hg19_anno.txt
mature neutrophil	venous blood		None	H3K27me3	Enriched regions	BED	http://ftp.ebi.ac.uk/pub/databases/blueprint/data/homo_sapiens/GRCh38/venous_blood/C0010K/mature_neutrophil/ChIP-Seq/NCMLS/C0010KH2.ERX149108.H3K27me3.bwa.GRCh38.broad.20150527.bed.gz	C0010KH2.ERX149108.H3K27me3.bwa.GRCh38.broad.20150527_hg19_anno.txt
mature neutrophil	venous blood		None	H3K9me3	Enriched regions	BED	http://ftp.ebi.ac.uk/pub/databases/blueprint/data/homo_sapiens/GRCh38/venous_blood/C0010K/mature_neutrophil/ChIP-Seq/NCMLS/C0010KH2.ERX149109.H3K9me3.bwa.GRCh38.broad.20150527.bed.gz	C0010KH2.ERX149109.H3K9me3.bwa.GRCh38.broad.20150527_hg19_anno.txt
mature neutrophil	venous blood		None	H3K27ac	Enriched regions	BED	http://ftp.ebi.ac.uk/pub/databases/blueprint/data/homo_sapiens/GRCh38/venous_blood/C0010K/mature_neutrophil/ChIP-Seq/NCMLS/C0010KH2.ERX232227.H3K27ac.bwa.GRCh38.20150527.bed.gz	C0010KH2.ERX232227.H3K27ac.bwa.GRCh38.20150527_hg19_anno.txt
CD14-positive, CD16-negative classical monocyte	venous blood		None	H3K27ac	Enriched regions	BED	http://ftp.ebi.ac.uk/pub/databases/blueprint/data/homo_sapiens/GRCh38/venous_blood/C0011I/CD14-positive_CD16-negative_classical_monocyte/ChIP-Seq/NCMLS/C0011IH1.ERX197160.H3K27ac.bwa.GRCh38.20150526.bed.gz	C0011IH1.ERX197160.H3K27ac.bwa.GRCh38.20150526_hg19_anno.txt
CD14-positive, CD16-negative classical monocyte	venous blood		None	H3K4me3	Enriched regions	BED	http://ftp.ebi.ac.uk/pub/databases/blueprint/data/homo_sapiens/GRCh38/venous_blood/C0011I/CD14-positive_CD16-negative_classical_monocyte/ChIP-Seq/NCMLS/C0011IH1.ERX197165.H3K4me3.bwa.GRCh38.20150527.bed.gz	C0011IH1.ERX197165.H3K4me3.bwa.GRCh38.20150527_hg19_anno.txt
CD14-positive, CD16-negative classical monocyte	venous blood		None	H3K4me1	Enriched regions	BED	http://ftp.ebi.ac.uk/pub/databases/blueprint/data/homo_sapiens/GRCh38/venous_blood/C0011I/CD14-positive_CD16-negative_classical_monocyte/ChIP-Seq/NCMLS/C0011IH1.ERX197177.H3K4me1.bwa.GRCh38.broad.20150527.bed.gz	C0011IH1.ERX197177.H3K4me1.bwa.GRCh38.broad.20150527_hg19_anno.txt
CD14-positive, CD16-negative classical monocyte	venous blood		None	H3K9me3	Enriched regions	BED	http://ftp.ebi.ac.uk/pub/databases/blueprint/data/homo_sapiens/GRCh38/venous_blood/C0011I/CD14-positive_CD16-negative_classical_monocyte/ChIP-Seq/NCMLS/C0011IH1.ERX197178.H3K9me3.bwa.GRCh38.broad.20150527.bed.gz	C0011IH1.ERX197178.H3K9me3.bwa.GRCh38.broad.20150527_hg19_anno.txt
CD14-positive, CD16-negative classical monocyte	venous blood		None	H3K27me3	Enriched regions	BED	http://ftp.ebi.ac.uk/pub/databases/blueprint/data/homo_sapiens/GRCh38/venous_blood/C0011I/CD14-positive_CD16-negative_classical_monocyte/ChIP-Seq/NCMLS/C0011IH1.ERX197179.H3K27me3.bwa.GRCh38.broad.20150527.bed.gz	C0011IH1.ERX197179.H3K27me3.bwa.GRCh38.broad.20150527_hg19_anno.txt
CD14-positive, CD16-negative classical monocyte	venous blood		None	DNase-Seq	Hotspots	BED	http://ftp.ebi.ac.uk/pub/databases/blueprint/data/homo_sapiens/GRCh38/venous_blood/C0011I/CD14-positive_CD16-negative_classical_monocyte/DNase-Hypersensitivity/NCMLS/C0011I43.ERX197155.Dnase.GRCh38.hotspot.20151104.bed.gz	C0011I43.ERX197155.Dnase.GRCh38.hotspot.20151104_hg19_anno.txt
CD14-positive, CD16-negative classical monocyte	venous blood		None	DNase-Seq	Hotspots	BED	http://ftp.ebi.ac.uk/pub/databases/blueprint/data/homo_sapiens/GRCh38/venous_blood/C0011I/CD14-positive_CD16-negative_classical_monocyte/DNase-Hypersensitivity/NCMLS/C0011I43.ERX197155.Dnase.GRCh38.hotspot.peaks.20151104.bed.gz	C0011I43.ERX197155.Dnase.GRCh38.hotspot.peaks.20151104_hg19_anno.txt
mature neutrophil	venous blood		None	H3K27ac	Enriched regions	BED	http://ftp.ebi.ac.uk/pub/databases/blueprint/data/homo_sapiens/GRCh38/venous_blood/C0011I/mature_neutrophil/ChIP-Seq/NCMLS/C0011IH2.ERX149097.H3K27ac.bwa.GRCh38.20150527.bed.gz	C0011IH2.ERX149097.H3K27ac.bwa.GRCh38.20150527_hg19_anno.txt
mature neutrophil	venous blood		None	H3K4me3	Enriched regions	BED	http://ftp.ebi.ac.uk/pub/databases/blueprint/data/homo_sapiens/GRCh38/venous_blood/C0011I/mature_neutrophil/ChIP-Seq/NCMLS/C0011IH2.ERX149100.H3K4me3.bwa.GRCh38.20150527.bed.gz	C0011IH2.ERX149100.H3K4me3.bwa.GRCh38.20150527_hg19_anno.txt
mature neutrophil	venous blood		None	H3K36me3	Enriched regions	BED	http://ftp.ebi.ac.uk/pub/databases/blueprint/data/homo_sapiens/GRCh38/venous_blood/C0011I/mature_neutrophil/ChIP-Seq/NCMLS/C0011IH2.ERX149101.H3K36me3.bwa.GRCh38.broad.20150527.bed.gz	C0011IH2.ERX149101.H3K36me3.bwa.GRCh38.broad.20150527_hg19_anno.txt
mature neutrophil	venous blood		None	H3K9me3	Enriched regions	BED	http://ftp.ebi.ac.uk/pub/databases/blueprint/data/homo_sapiens/GRCh38/venous_blood/C0011I/mature_neutrophil/ChIP-Seq/NCMLS/C0011IH2.ERX149110.H3K9me3.bwa.GRCh38.broad.20150527.bed.gz	C0011IH2.ERX149110.H3K9me3.bwa.GRCh38.broad.20150527_hg19_anno.txt
mature neutrophil	venous blood		None	H3K27me3	Enriched regions	BED	http://ftp.ebi.ac.uk/pub/databases/blueprint/data/homo_sapiens/GRCh38/venous_blood/C0011I/mature_neutrophil/ChIP-Seq/NCMLS/C0011IH2.ERX149111.H3K27me3.bwa.GRCh38.broad.20150527.bed.gz	C0011IH2.ERX149111.H3K27me3.bwa.GRCh38.broad.20150527_hg19_anno.txt
mature neutrophil	venous blood		None	H3K4me1	Enriched regions	BED	http://ftp.ebi.ac.uk/pub/databases/blueprint/data/homo_sapiens/GRCh38/venous_blood/C0011I/mature_neutrophil/ChIP-Seq/NCMLS/C0011IH2.ERX149112.H3K4me1.bwa.GRCh38.broad.20150527.bed.gz	C0011IH2.ERX149112.H3K4me1.bwa.GRCh38.broad.20150527_hg19_anno.txt
mature neutrophil	venous blood		None	H3K4me1	Enriched regions	BED	http://ftp.ebi.ac.uk/pub/databases/blueprint/data/homo_sapiens/GRCh38/venous_blood/C0011I/mature_neutrophil/ChIP-Seq/NCMLS/C0011IH2.ERX547976.H3K4me1.bwa.GRCh38.broad.20150527.bed.gz	C0011IH2.ERX547976.H3K4me1.bwa.GRCh38.broad.20150527_hg19_anno.txt
CD14-positive, CD16-negative classical monocyte	venous blood		None	H3K27ac	Enriched regions	BED	http://ftp.ebi.ac.uk/pub/databases/blueprint/data/homo_sapiens/GRCh38/venous_blood/C001UY/CD14-positive_CD16-negative_classical_monocyte/ChIP-Seq/NCMLS/C001UYH2.ERX197162.H3K27ac.bwa.GRCh38.20150527.bed.gz	C001UYH2.ERX197162.H3K27ac.bwa.GRCh38.20150527_hg19_anno.txt
CD14-positive, CD16-negative classical monocyte	venous blood		None	H3K4me3	Enriched regions	BED	http://ftp.ebi.ac.uk/pub/databases/blueprint/data/homo_sapiens/GRCh38/venous_blood/C001UY/CD14-positive_CD16-negative_classical_monocyte/ChIP-Seq/NCMLS/C001UYH2.ERX197168.H3K4me3.bwa.GRCh38.20150527.bed.gz	C001UYH2.ERX197168.H3K4me3.bwa.GRCh38.20150527_hg19_anno.txt
CD14-positive, CD16-negative classical monocyte	venous blood		None	H3K4me1	Enriched regions	BED	http://ftp.ebi.ac.uk/pub/databases/blueprint/data/homo_sapiens/GRCh38/venous_blood/C001UY/CD14-positive_CD16-negative_classical_monocyte/ChIP-Seq/NCMLS/C001UYH2.ERX197181.H3K4me1.bwa.GRCh38.broad.20150527.bed.gz	C001UYH2.ERX197181.H3K4me1.bwa.GRCh38.broad.20150527_hg19_anno.txt
CD14-positive, CD16-negative classical monocyte	venous blood		None	H3K27me3	Enriched regions	BED	http://ftp.ebi.ac.uk/pub/databases/blueprint/data/homo_sapiens/GRCh38/venous_blood/C001UY/CD14-positive_CD16-negative_classical_monocyte/ChIP-Seq/NCMLS/C001UYH2.ERX197204.H3K27me3.bwa.GRCh38.broad.20150527.bed.gz	C001UYH2.ERX197204.H3K27me3.bwa.GRCh38.broad.20150527_hg19_anno.txt
CD14-positive, CD16-negative classical monocyte	venous blood		None	H3K9me3	Enriched regions	BED	http://ftp.ebi.ac.uk/pub/databases/blueprint/data/homo_sapiens/GRCh38/venous_blood/C001UY/CD14-positive_CD16-negative_classical_monocyte/ChIP-Seq/NCMLS/C001UYH2.ERX197205.H3K9me3.bwa.GRCh38.broad.20150527.bed.gz	C001UYH2.ERX197205.H3K9me3.bwa.GRCh38.broad.20150527_hg19_anno.txt
CD14-positive, CD16-negative classical monocyte	venous blood		None	H3K27ac	Enriched regions	BED	http://ftp.ebi.ac.uk/pub/databases/blueprint/data/homo_sapiens/GRCh38/venous_blood/C001UY/CD14-positive_CD16-negative_classical_monocyte/ChIP-Seq/NCMLS/C001UYH2.ERX547988.H3K27ac.bwa.GRCh38.20150527.bed.gz	C001UYH2.ERX547988.H3K27ac.bwa.GRCh38.20150527_hg19_anno.txt
CD14-positive, CD16-negative classical monocyte	venous blood		None	H3K4me1	Enriched regions	BED	http://ftp.ebi.ac.uk/pub/databases/blueprint/data/homo_sapiens/GRCh38/venous_blood/C001UY/CD14-positive_CD16-negative_classical_monocyte/ChIP-Seq/NCMLS/C001UYH2.ERX547989.H3K4me1.bwa.GRCh38.broad.20150527.bed.gz	C001UYH2.ERX547989.H3K4me1.bwa.GRCh38.broad.20150527_hg19_anno.txt
CD14-positive, CD16-negative classical monocyte	venous blood		None	DNase-Seq	Hotspots	BED	http://ftp.ebi.ac.uk/pub/databases/blueprint/data/homo_sapiens/GRCh38/venous_blood/C001UY/CD14-positive_CD16-negative_classical_monocyte/DNase-Hypersensitivity/NCMLS/C001UY46.ERX197158.Dnase.GRCh38.hotspot.20150709.bed.gz	C001UY46.ERX197158.Dnase.GRCh38.hotspot.20150709_hg19_anno.txt
CD14-positive, CD16-negative classical monocyte	venous blood		None	DNase-Seq	Hotspots	BED	http://ftp.ebi.ac.uk/pub/databases/blueprint/data/homo_sapiens/GRCh38/venous_blood/C001UY/CD14-positive_CD16-negative_classical_monocyte/DNase-Hypersensitivity/NCMLS/C001UY46.ERX197158.Dnase.GRCh38.hotspot.peaks.20150709.bed.gz	C001UY46.ERX197158.Dnase.GRCh38.hotspot.peaks.20150709_hg19_anno.txt
mature neutrophil	venous blood		None	H3K4me1	Enriched regions	BED	http://ftp.ebi.ac.uk/pub/databases/blueprint/data/homo_sapiens/GRCh38/venous_blood/C001UY/mature_neutrophil/ChIP-Seq/NCMLS/C001UYH1.ERX197193.H3K4me1.bwa.GRCh38.broad.20150527.bed.gz	C001UYH1.ERX197193.H3K4me1.bwa.GRCh38.broad.20150527_hg19_anno.txt
mature neutrophil	venous blood		None	H3K27me3	Enriched regions	BED	http://ftp.ebi.ac.uk/pub/databases/blueprint/data/homo_sapiens/GRCh38/venous_blood/C001UY/mature_neutrophil/ChIP-Seq/NCMLS/C001UYH1.ERX197194.H3K27me3.bwa.GRCh38.broad.20150526.bed.gz	C001UYH1.ERX197194.H3K27me3.bwa.GRCh38.broad.20150526_hg19_anno.txt
mature neutrophil	venous blood		None	H3K9me3	Enriched regions	BED	http://ftp.ebi.ac.uk/pub/databases/blueprint/data/homo_sapiens/GRCh38/venous_blood/C001UY/mature_neutrophil/ChIP-Seq/NCMLS/C001UYH1.ERX197195.H3K9me3.bwa.GRCh38.broad.20150527.bed.gz	C001UYH1.ERX197195.H3K9me3.bwa.GRCh38.broad.20150527_hg19_anno.txt
mature neutrophil	venous blood		None	H3K4me3	Enriched regions	BED	http://ftp.ebi.ac.uk/pub/databases/blueprint/data/homo_sapiens/GRCh38/venous_blood/C001UY/mature_neutrophil/ChIP-Seq/NCMLS/C001UYH1.ERX197197.H3K4me3.bwa.GRCh38.20150526.bed.gz	C001UYH1.ERX197197.H3K4me3.bwa.GRCh38.20150526_hg19_anno.txt
mature neutrophil	venous blood		None	H3K36me3	Enriched regions	BED	http://ftp.ebi.ac.uk/pub/databases/blueprint/data/homo_sapiens/GRCh38/venous_blood/C001UY/mature_neutrophil/ChIP-Seq/NCMLS/C001UYH1.ERX223444.H3K36me3.bwa.GRCh38.broad.20150527.bed.gz	C001UYH1.ERX223444.H3K36me3.bwa.GRCh38.broad.20150527_hg19_anno.txt
mature neutrophil	venous blood		None	H2A.Zac	Enriched regions	BED	http://ftp.ebi.ac.uk/pub/databases/blueprint/data/homo_sapiens/GRCh38/venous_blood/C001UY/mature_neutrophil/ChIP-Seq/NCMLS/C001UYH1.ERX300652.H2A.Zac.bwa.GRCh38.20150527.bed.gz	C001UYH1.ERX300652.H2A.Zac.bwa.GRCh38.20150527_hg19_anno.txt
mature neutrophil	venous blood		None	H3K27ac	Enriched regions	BED	http://ftp.ebi.ac.uk/pub/databases/blueprint/data/homo_sapiens/GRCh38/venous_blood/C001UY/mature_neutrophil/ChIP-Seq/NCMLS/C001UYH1.ERX300743.H3K27ac.bwa.GRCh38.20150527.bed.gz	C001UYH1.ERX300743.H3K27ac.bwa.GRCh38.20150527_hg19_anno.txt
cytotoxic CD56-dim natural killer cell	venous blood		None	H3K4me3	Enriched regions	BED	http://ftp.ebi.ac.uk/pub/databases/blueprint/data/homo_sapiens/GRCh38/venous_blood/C002AX/cytotoxic_CD56-dim_natural_killer_cell/ChIP-Seq/NCMLS/C002AXH1.ERX197182.H3K4me3.bwa.GRCh38.20150527.bed.gz	C002AXH1.ERX197182.H3K4me3.bwa.GRCh38.20150527_hg19_anno.txt
cytotoxic CD56-dim natural killer cell	venous blood		None	H3K4me1	Enriched regions	BED	http://ftp.ebi.ac.uk/pub/databases/blueprint/data/homo_sapiens/GRCh38/venous_blood/C002AX/cytotoxic_CD56-dim_natural_killer_cell/ChIP-Seq/NCMLS/C002AXH1.ERX197196.H3K4me1.bwa.GRCh38.broad.20150527.bed.gz	C002AXH1.ERX197196.H3K4me1.bwa.GRCh38.broad.20150527_hg19_anno.txt
cytotoxic CD56-dim natural killer cell	venous blood		None	H3K27me3	Enriched regions	BED	http://ftp.ebi.ac.uk/pub/databases/blueprint/data/homo_sapiens/GRCh38/venous_blood/C002AX/cytotoxic_CD56-dim_natural_killer_cell/ChIP-Seq/NCMLS/C002AXH1.ERX197198.H3K27me3.bwa.GRCh38.broad.20150527.bed.gz	C002AXH1.ERX197198.H3K27me3.bwa.GRCh38.broad.20150527_hg19_anno.txt
cytotoxic CD56-dim natural killer cell	venous blood		None	H3K9me3	Enriched regions	BED	http://ftp.ebi.ac.uk/pub/databases/blueprint/data/homo_sapiens/GRCh38/venous_blood/C002AX/cytotoxic_CD56-dim_natural_killer_cell/ChIP-Seq/NCMLS/C002AXH1.ERX197199.H3K9me3.bwa.GRCh38.broad.20150527.bed.gz	C002AXH1.ERX197199.H3K9me3.bwa.GRCh38.broad.20150527_hg19_anno.txt
CD4-positive, alpha-beta T cell	venous blood		None	H3K4me3	Enriched regions	BED	http://ftp.ebi.ac.uk/pub/databases/blueprint/data/homo_sapiens/GRCh38/venous_blood/C002Q1/CD4-positive_alpha-beta_T_cell/ChIP-Seq/NCMLS/C002Q1H1.ERX197201.H3K4me3.bwa.GRCh38.20150527.bed.gz	C002Q1H1.ERX197201.H3K4me3.bwa.GRCh38.20150527_hg19_anno.txt
CD4-positive, alpha-beta T cell	venous blood		None	H3K27ac	Enriched regions	BED	http://ftp.ebi.ac.uk/pub/databases/blueprint/data/homo_sapiens/GRCh38/venous_blood/C002Q1/CD4-positive_alpha-beta_T_cell/ChIP-Seq/NCMLS/C002Q1H1.ERX197202.H3K27ac.bwa.GRCh38.20150527.bed.gz	C002Q1H1.ERX197202.H3K27ac.bwa.GRCh38.20150527_hg19_anno.txt
CD4-positive, alpha-beta T cell	venous blood		None	H3K4me1	Enriched regions	BED	http://ftp.ebi.ac.uk/pub/databases/blueprint/data/homo_sapiens/GRCh38/venous_blood/C002Q1/CD4-positive_alpha-beta_T_cell/ChIP-Seq/NCMLS/C002Q1H1.ERX197208.H3K4me1.bwa.GRCh38.broad.20150527.bed.gz	C002Q1H1.ERX197208.H3K4me1.bwa.GRCh38.broad.20150527_hg19_anno.txt
CD4-positive, alpha-beta T cell	venous blood		None	H3K27me3	Enriched regions	BED	http://ftp.ebi.ac.uk/pub/databases/blueprint/data/homo_sapiens/GRCh38/venous_blood/C002Q1/CD4-positive_alpha-beta_T_cell/ChIP-Seq/NCMLS/C002Q1H1.ERX197209.H3K27me3.bwa.GRCh38.broad.20150527.bed.gz	C002Q1H1.ERX197209.H3K27me3.bwa.GRCh38.broad.20150527_hg19_anno.txt
CD4-positive, alpha-beta T cell	venous blood		None	H3K9me3	Enriched regions	BED	http://ftp.ebi.ac.uk/pub/databases/blueprint/data/homo_sapiens/GRCh38/venous_blood/C002Q1/CD4-positive_alpha-beta_T_cell/ChIP-Seq/NCMLS/C002Q1H1.ERX197210.H3K9me3.bwa.GRCh38.broad.20150527.bed.gz	C002Q1H1.ERX197210.H3K9me3.bwa.GRCh38.broad.20150527_hg19_anno.txt
CD4-positive, alpha-beta T cell	venous blood		None	H3K36me3	Enriched regions	BED	http://ftp.ebi.ac.uk/pub/databases/blueprint/data/homo_sapiens/GRCh38/venous_blood/C002Q1/CD4-positive_alpha-beta_T_cell/ChIP-Seq/NCMLS/C002Q1H1.ERX223437.H3K36me3.bwa.GRCh38.broad.20150527.bed.gz	C002Q1H1.ERX223437.H3K36me3.bwa.GRCh38.broad.20150527_hg19_anno.txt
CD4-positive, alpha-beta T cell	venous blood		None	H3K4me3	Enriched regions	BED	http://ftp.ebi.ac.uk/pub/databases/blueprint/data/homo_sapiens/GRCh38/venous_blood/C002TW/CD4-positive_alpha-beta_T_cell/ChIP-Seq/NCMLS/C002TWH1.ERX197211.H3K4me3.bwa.GRCh38.20150527.bed.gz	C002TWH1.ERX197211.H3K4me3.bwa.GRCh38.20150527_hg19_anno.txt
CD4-positive, alpha-beta T cell	venous blood		None	H3K27me3	Enriched regions	BED	http://ftp.ebi.ac.uk/pub/databases/blueprint/data/homo_sapiens/GRCh38/venous_blood/C002TW/CD4-positive_alpha-beta_T_cell/ChIP-Seq/NCMLS/C002TWH1.ERX197214.H3K27me3.bwa.GRCh38.broad.20150527.bed.gz	C002TWH1.ERX197214.H3K27me3.bwa.GRCh38.broad.20150527_hg19_anno.txt
CD4-positive, alpha-beta T cell	venous blood		None	H3K27ac	Enriched regions	BED	http://ftp.ebi.ac.uk/pub/databases/blueprint/data/homo_sapiens/GRCh38/venous_blood/C002TW/CD4-positive_alpha-beta_T_cell/ChIP-Seq/NCMLS/C002TWH1.ERX197215.H3K27ac.bwa.GRCh38.20150527.bed.gz	C002TWH1.ERX197215.H3K27ac.bwa.GRCh38.20150527_hg19_anno.txt
CD4-positive, alpha-beta T cell	venous blood		None	H3K36me3	Enriched regions	BED	http://ftp.ebi.ac.uk/pub/databases/blueprint/data/homo_sapiens/GRCh38/venous_blood/C002TW/CD4-positive_alpha-beta_T_cell/ChIP-Seq/NCMLS/C002TWH1.ERX197217.H3K36me3.bwa.GRCh38.broad.20150527.bed.gz	C002TWH1.ERX197217.H3K36me3.bwa.GRCh38.broad.20150527_hg19_anno.txt
CD4-positive, alpha-beta T cell	venous blood		None	H3K4me1	Enriched regions	BED	http://ftp.ebi.ac.uk/pub/databases/blueprint/data/homo_sapiens/GRCh38/venous_blood/C002TW/CD4-positive_alpha-beta_T_cell/ChIP-Seq/NCMLS/C002TWH1.ERX223438.H3K4me1.bwa.GRCh38.broad.20150527.bed.gz	C002TWH1.ERX223438.H3K4me1.bwa.GRCh38.broad.20150527_hg19_anno.txt
CD4-positive, alpha-beta T cell	venous blood		None	H3K9me3	Enriched regions	BED	http://ftp.ebi.ac.uk/pub/databases/blueprint/data/homo_sapiens/GRCh38/venous_blood/C002TW/CD4-positive_alpha-beta_T_cell/ChIP-Seq/NCMLS/C002TWH1.ERX223439.H3K9me3.bwa.GRCh38.broad.20150527.bed.gz	C002TWH1.ERX223439.H3K9me3.bwa.GRCh38.broad.20150527_hg19_anno.txt
central memory CD4-positive, alpha-beta T cell	venous blood		None	H3K4me3	Enriched regions	BED	http://ftp.ebi.ac.uk/pub/databases/blueprint/data/homo_sapiens/GRCh38/venous_blood/C002TW/central_memory_CD4-positive_alpha-beta_T_cell/ChIP-Seq/NCMLS/C002TWH2.ERX406918.H3K4me3.bwa.GRCh38.20150527.bed.gz	C002TWH2.ERX406918.H3K4me3.bwa.GRCh38.20150527_hg19_anno.txt
central memory CD4-positive, alpha-beta T cell	venous blood		None	H3K9me3	Enriched regions	BED	http://ftp.ebi.ac.uk/pub/databases/blueprint/data/homo_sapiens/GRCh38/venous_blood/C002TW/central_memory_CD4-positive_alpha-beta_T_cell/ChIP-Seq/NCMLS/C002TWH2.ERX547943.H3K9me3.bwa.GRCh38.broad.20150527.bed.gz	C002TWH2.ERX547943.H3K9me3.bwa.GRCh38.broad.20150527_hg19_anno.txt
central memory CD4-positive, alpha-beta T cell	venous blood		None	H3K36me3	Enriched regions	BED	http://ftp.ebi.ac.uk/pub/databases/blueprint/data/homo_sapiens/GRCh38/venous_blood/C002TW/central_memory_CD4-positive_alpha-beta_T_cell/ChIP-Seq/NCMLS/C002TWH2.ERX550666.H3K36me3.bwa.GRCh38.broad.20150527.bed.gz	C002TWH2.ERX550666.H3K36me3.bwa.GRCh38.broad.20150527_hg19_anno.txt
central memory CD4-positive, alpha-beta T cell	venous blood		None	H3K4me1	Enriched regions	BED	http://ftp.ebi.ac.uk/pub/databases/blueprint/data/homo_sapiens/GRCh38/venous_blood/C002TW/central_memory_CD4-positive_alpha-beta_T_cell/ChIP-Seq/NCMLS/C002TWH2.ERX550667.H3K4me1.bwa.GRCh38.broad.20150527.bed.gz	C002TWH2.ERX550667.H3K4me1.bwa.GRCh38.broad.20150527_hg19_anno.txt
central memory CD4-positive, alpha-beta T cell	venous blood		None	H3K27me3	Enriched regions	BED	http://ftp.ebi.ac.uk/pub/databases/blueprint/data/homo_sapiens/GRCh38/venous_blood/C002TW/central_memory_CD4-positive_alpha-beta_T_cell/ChIP-Seq/NCMLS/C002TWH2.ERX550668.H3K27me3.bwa.GRCh38.broad.20150527.bed.gz	C002TWH2.ERX550668.H3K27me3.bwa.GRCh38.broad.20150527_hg19_anno.txt
central memory CD4-positive, alpha-beta T cell	venous blood		None	H3K27ac	Enriched regions	BED	http://ftp.ebi.ac.uk/pub/databases/blueprint/data/homo_sapiens/GRCh38/venous_blood/C002TW/central_memory_CD4-positive_alpha-beta_T_cell/ChIP-Seq/NCMLS/C002TWH2.ERX682357.H3K27ac.bwa.GRCh38.20150527.bed.gz	C002TWH2.ERX682357.H3K27ac.bwa.GRCh38.20150527_hg19_anno.txt
CD8-positive, alpha-beta T cell	venous blood		None	H3K27me3	Enriched regions	BED	http://ftp.ebi.ac.uk/pub/databases/blueprint/data/homo_sapiens/GRCh38/venous_blood/C003TS/CD8-positive_alpha-beta_T_cell/ChIP-Seq/NCMLS/C003TSH1.ERX1122542.H3K27me3.bwa.GRCh38.broad.20160310.bed.gz	C003TSH1.ERX1122542.H3K27me3.bwa.GRCh38.broad.20160310_hg19_anno.txt
CD8-positive, alpha-beta T cell	venous blood		None	H3K27ac	Enriched regions	BED	http://ftp.ebi.ac.uk/pub/databases/blueprint/data/homo_sapiens/GRCh38/venous_blood/C003TS/CD8-positive_alpha-beta_T_cell/ChIP-Seq/NCMLS/C003TSH1.ERX1122606.H3K27ac.bwa.GRCh38.20160310.bed.gz	C003TSH1.ERX1122606.H3K27ac.bwa.GRCh38.20160310_hg19_anno.txt
effector memory CD8-positive, alpha-beta T cell	venous blood		None	H3K36me3	Enriched regions	BED	http://ftp.ebi.ac.uk/pub/databases/blueprint/data/homo_sapiens/GRCh38/venous_blood/C003UQ/effector_memory_CD8-positive_alpha-beta_T_cell/ChIP-Seq/NCMLS/C003UQH1.ERX406985.H3K36me3.bwa.GRCh38.broad.20150527.bed.gz	C003UQH1.ERX406985.H3K36me3.bwa.GRCh38.broad.20150527_hg19_anno.txt
effector memory CD8-positive, alpha-beta T cell	venous blood		None	H3K4me1	Enriched regions	BED	http://ftp.ebi.ac.uk/pub/databases/blueprint/data/homo_sapiens/GRCh38/venous_blood/C003UQ/effector_memory_CD8-positive_alpha-beta_T_cell/ChIP-Seq/NCMLS/C003UQH1.ERX406986.H3K4me1.bwa.GRCh38.broad.20150527.bed.gz	C003UQH1.ERX406986.H3K4me1.bwa.GRCh38.broad.20150527_hg19_anno.txt
effector memory CD8-positive, alpha-beta T cell	venous blood		None	H3K9me3	Enriched regions	BED	http://ftp.ebi.ac.uk/pub/databases/blueprint/data/homo_sapiens/GRCh38/venous_blood/C003UQ/effector_memory_CD8-positive_alpha-beta_T_cell/ChIP-Seq/NCMLS/C003UQH1.ERX406987.H3K9me3.bwa.GRCh38.broad.20150527.bed.gz	C003UQH1.ERX406987.H3K9me3.bwa.GRCh38.broad.20150527_hg19_anno.txt
effector memory CD8-positive, alpha-beta T cell	venous blood		None	H3K4me3	Enriched regions	BED	http://ftp.ebi.ac.uk/pub/databases/blueprint/data/homo_sapiens/GRCh38/venous_blood/C003UQ/effector_memory_CD8-positive_alpha-beta_T_cell/ChIP-Seq/NCMLS/C003UQH1.ERX547959.H3K4me3.bwa.GRCh38.20150527.bed.gz	C003UQH1.ERX547959.H3K4me3.bwa.GRCh38.20150527_hg19_anno.txt
effector memory CD8-positive, alpha-beta T cell	venous blood		None	H3K27ac	Enriched regions	BED	http://ftp.ebi.ac.uk/pub/databases/blueprint/data/homo_sapiens/GRCh38/venous_blood/C003UQ/effector_memory_CD8-positive_alpha-beta_T_cell/ChIP-Seq/NCMLS/C003UQH1.ERX550669.H3K27ac.bwa.GRCh38.20150527.bed.gz	C003UQH1.ERX550669.H3K27ac.bwa.GRCh38.20150527_hg19_anno.txt
effector memory CD8-positive, alpha-beta T cell	venous blood		None	H3K27me3	Enriched regions	BED	http://ftp.ebi.ac.uk/pub/databases/blueprint/data/homo_sapiens/GRCh38/venous_blood/C003UQ/effector_memory_CD8-positive_alpha-beta_T_cell/ChIP-Seq/NCMLS/C003UQH1.ERX550670.H3K27me3.bwa.GRCh38.broad.20150527.bed.gz	C003UQH1.ERX550670.H3K27me3.bwa.GRCh38.broad.20150527_hg19_anno.txt
CD14-positive, CD16-negative classical monocyte	venous blood		None	H3K27ac	Enriched regions	BED	http://ftp.ebi.ac.uk/pub/databases/blueprint/data/homo_sapiens/GRCh38/venous_blood/C00408/CD14-positive_CD16-negative_classical_monocyte/ChIP-Seq/NCMLS/C00408H2.ERX780115.H3K27ac.bwa.GRCh38.20150527.bed.gz	C00408H2.ERX780115.H3K27ac.bwa.GRCh38.20150527_hg19_anno.txt
CD14-positive, CD16-negative classical monocyte	venous blood		None	H3K4me1	Enriched regions	BED	http://ftp.ebi.ac.uk/pub/databases/blueprint/data/homo_sapiens/GRCh38/venous_blood/C00408/CD14-positive_CD16-negative_classical_monocyte/ChIP-Seq/NCMLS/C00408H2.ERX780120.H3K4me1.bwa.GRCh38.broad.20150527.bed.gz	C00408H2.ERX780120.H3K4me1.bwa.GRCh38.broad.20150527_hg19_anno.txt
CD14-positive, CD16-negative classical monocyte	venous blood		None	DNase-Seq	Hotspots	BED	http://ftp.ebi.ac.uk/pub/databases/blueprint/data/homo_sapiens/GRCh38/venous_blood/C00408/CD14-positive_CD16-negative_classical_monocyte/DNase-Hypersensitivity/NCMLS/C004084E.ERX197157.Dnase.GRCh38.hotspot.20150709.bed.gz	C004084E.ERX197157.Dnase.GRCh38.hotspot.20150709_hg19_anno.txt
CD14-positive, CD16-negative classical monocyte	venous blood		None	DNase-Seq	Hotspots	BED	http://ftp.ebi.ac.uk/pub/databases/blueprint/data/homo_sapiens/GRCh38/venous_blood/C00408/CD14-positive_CD16-negative_classical_monocyte/DNase-Hypersensitivity/NCMLS/C004084E.ERX197157.Dnase.GRCh38.hotspot.peaks.20150709.bed.gz	C004084E.ERX197157.Dnase.GRCh38.hotspot.peaks.20150709_hg19_anno.txt
CD14-positive, CD16-negative classical monocyte	venous blood		None	H3K4me3	Enriched regions	BED	http://ftp.ebi.ac.uk/pub/databases/blueprint/data/homo_sapiens/GRCh38/venous_blood/C004SQ/CD14-positive_CD16-negative_classical_monocyte/ChIP-Seq/NCMLS/C004SQH1.ERX190916.H3K4me3.bwa.GRCh38.20150526.bed.gz	C004SQH1.ERX190916.H3K4me3.bwa.GRCh38.20150526_hg19_anno.txt
CD14-positive, CD16-negative classical monocyte	venous blood		None	H3K27ac	Enriched regions	BED	http://ftp.ebi.ac.uk/pub/databases/blueprint/data/homo_sapiens/GRCh38/venous_blood/C004SQ/CD14-positive_CD16-negative_classical_monocyte/ChIP-Seq/NCMLS/C004SQH1.ERX190917.H3K27ac.bwa.GRCh38.20150526.bed.gz	C004SQH1.ERX190917.H3K27ac.bwa.GRCh38.20150526_hg19_anno.txt
CD14-positive, CD16-negative classical monocyte	venous blood		None	H3K4me1	Enriched regions	BED	http://ftp.ebi.ac.uk/pub/databases/blueprint/data/homo_sapiens/GRCh38/venous_blood/C004SQ/CD14-positive_CD16-negative_classical_monocyte/ChIP-Seq/NCMLS/C004SQH1.ERX190918.H3K4me1.bwa.GRCh38.broad.20150527.bed.gz	C004SQH1.ERX190918.H3K4me1.bwa.GRCh38.broad.20150527_hg19_anno.txt
CD14-positive, CD16-negative classical monocyte	venous blood		None	H3K36me3	Enriched regions	BED	http://ftp.ebi.ac.uk/pub/databases/blueprint/data/homo_sapiens/GRCh38/venous_blood/C004SQ/CD14-positive_CD16-negative_classical_monocyte/ChIP-Seq/NCMLS/C004SQH1.ERX190922.H3K36me3.bwa.GRCh38.broad.20150527.bed.gz	C004SQH1.ERX190922.H3K36me3.bwa.GRCh38.broad.20150527_hg19_anno.txt
CD14-positive, CD16-negative classical monocyte	venous blood		None	H3K27me3	Enriched regions	BED	http://ftp.ebi.ac.uk/pub/databases/blueprint/data/homo_sapiens/GRCh38/venous_blood/C004SQ/CD14-positive_CD16-negative_classical_monocyte/ChIP-Seq/NCMLS/C004SQH1.ERX190923.H3K27me3.bwa.GRCh38.broad.20150527.bed.gz	C004SQH1.ERX190923.H3K27me3.bwa.GRCh38.broad.20150527_hg19_anno.txt
CD14-positive, CD16-negative classical monocyte	venous blood		None	H3K9me3	Enriched regions	BED	http://ftp.ebi.ac.uk/pub/databases/blueprint/data/homo_sapiens/GRCh38/venous_blood/C004SQ/CD14-positive_CD16-negative_classical_monocyte/ChIP-Seq/NCMLS/C004SQH1.ERX232228.H3K9me3.bwa.GRCh38.broad.20150526.bed.gz	C004SQH1.ERX232228.H3K9me3.bwa.GRCh38.broad.20150526_hg19_anno.txt
CD14-positive, CD16-negative classical monocyte	venous blood		None	H3K9/14ac	Enriched regions	BED	http://ftp.ebi.ac.uk/pub/databases/blueprint/data/homo_sapiens/GRCh38/venous_blood/C004SQ/CD14-positive_CD16-negative_classical_monocyte/ChIP-Seq/NCMLS/C004SQH1.ERX300677.H3K9_14ac.bwa.GRCh38.20160721.bed.gz	C004SQH1.ERX300677.H3K9_14ac.bwa.GRCh38.20160721_hg19_anno.txt
cytotoxic CD56-dim natural killer cell	venous blood		None	H3K36me3	Enriched regions	BED	http://ftp.ebi.ac.uk/pub/databases/blueprint/data/homo_sapiens/GRCh38/venous_blood/C00504/cytotoxic_CD56-dim_natural_killer_cell/ChIP-Seq/NCMLS/C00504H1.ERX337041.H3K36me3.bwa.GRCh38.broad.20150527.bed.gz	C00504H1.ERX337041.H3K36me3.bwa.GRCh38.broad.20150527_hg19_anno.txt
cytotoxic CD56-dim natural killer cell	venous blood		None	H3K9me3	Enriched regions	BED	http://ftp.ebi.ac.uk/pub/databases/blueprint/data/homo_sapiens/GRCh38/venous_blood/C00504/cytotoxic_CD56-dim_natural_killer_cell/ChIP-Seq/NCMLS/C00504H1.ERX337042.H3K9me3.bwa.GRCh38.broad.20150527.bed.gz	C00504H1.ERX337042.H3K9me3.bwa.GRCh38.broad.20150527_hg19_anno.txt
cytotoxic CD56-dim natural killer cell	venous blood		None	H3K4me3	Enriched regions	BED	http://ftp.ebi.ac.uk/pub/databases/blueprint/data/homo_sapiens/GRCh38/venous_blood/C00504/cytotoxic_CD56-dim_natural_killer_cell/ChIP-Seq/NCMLS/C00504H1.ERX406963.H3K4me3.bwa.GRCh38.20150527.bed.gz	C00504H1.ERX406963.H3K4me3.bwa.GRCh38.20150527_hg19_anno.txt
cytotoxic CD56-dim natural killer cell	venous blood		None	H3K4me1	Enriched regions	BED	http://ftp.ebi.ac.uk/pub/databases/blueprint/data/homo_sapiens/GRCh38/venous_blood/C00504/cytotoxic_CD56-dim_natural_killer_cell/ChIP-Seq/NCMLS/C00504H1.ERX407000.H3K4me1.bwa.GRCh38.broad.20150527.bed.gz	C00504H1.ERX407000.H3K4me1.bwa.GRCh38.broad.20150527_hg19_anno.txt
cytotoxic CD56-dim natural killer cell	venous blood		None	H3K27ac	Enriched regions	BED	http://ftp.ebi.ac.uk/pub/databases/blueprint/data/homo_sapiens/GRCh38/venous_blood/C00504/cytotoxic_CD56-dim_natural_killer_cell/ChIP-Seq/NCMLS/C00504H1.ERX682364.H3K27ac.bwa.GRCh38.20150527.bed.gz	C00504H1.ERX682364.H3K27ac.bwa.GRCh38.20150527_hg19_anno.txt
effector memory CD8-positive, alpha-beta T cell	venous blood		None	H3K36me3	Enriched regions	BED	http://ftp.ebi.ac.uk/pub/databases/blueprint/data/homo_sapiens/GRCh38/venous_blood/C0054X/effector_memory_CD8-positive_alpha-beta_T_cell/ChIP-Seq/NCMLS/C0054XH3.ERX406935.H3K36me3.bwa.GRCh38.broad.20150527.bed.gz	C0054XH3.ERX406935.H3K36me3.bwa.GRCh38.broad.20150527_hg19_anno.txt
effector memory CD8-positive, alpha-beta T cell	venous blood		None	H3K4me1	Enriched regions	BED	http://ftp.ebi.ac.uk/pub/databases/blueprint/data/homo_sapiens/GRCh38/venous_blood/C0054X/effector_memory_CD8-positive_alpha-beta_T_cell/ChIP-Seq/NCMLS/C0054XH3.ERX406936.H3K4me1.bwa.GRCh38.broad.20150527.bed.gz	C0054XH3.ERX406936.H3K4me1.bwa.GRCh38.broad.20150527_hg19_anno.txt
effector memory CD8-positive, alpha-beta T cell	venous blood		None	H3K9me3	Enriched regions	BED	http://ftp.ebi.ac.uk/pub/databases/blueprint/data/homo_sapiens/GRCh38/venous_blood/C0054X/effector_memory_CD8-positive_alpha-beta_T_cell/ChIP-Seq/NCMLS/C0054XH3.ERX406992.H3K9me3.bwa.GRCh38.broad.20150527.bed.gz	C0054XH3.ERX406992.H3K9me3.bwa.GRCh38.broad.20150527_hg19_anno.txt
effector memory CD8-positive, alpha-beta T cell	venous blood		None	H3K4me3	Enriched regions	BED	http://ftp.ebi.ac.uk/pub/databases/blueprint/data/homo_sapiens/GRCh38/venous_blood/C0054X/effector_memory_CD8-positive_alpha-beta_T_cell/ChIP-Seq/NCMLS/C0054XH3.ERX547963.H3K4me3.bwa.GRCh38.20150527.bed.gz	C0054XH3.ERX547963.H3K4me3.bwa.GRCh38.20150527_hg19_anno.txt
effector memory CD8-positive, alpha-beta T cell	venous blood		None	H3K27ac	Enriched regions	BED	http://ftp.ebi.ac.uk/pub/databases/blueprint/data/homo_sapiens/GRCh38/venous_blood/C0054X/effector_memory_CD8-positive_alpha-beta_T_cell/ChIP-Seq/NCMLS/C0054XH3.ERX682362.H3K27ac.bwa.GRCh38.20150527.bed.gz	C0054XH3.ERX682362.H3K27ac.bwa.GRCh38.20150527_hg19_anno.txt
CD8-positive, alpha-beta T cell	venous blood		None	H3K4me3	Enriched regions	BED	http://ftp.ebi.ac.uk/pub/databases/blueprint/data/homo_sapiens/GRCh38/venous_blood/C005DF/CD8-positive_alpha-beta_T_cell/ChIP-Seq/NCMLS/C005DFH1.ERX240834.H3K4me3.bwa.GRCh38.20150527.bed.gz	C005DFH1.ERX240834.H3K4me3.bwa.GRCh38.20150527_hg19_anno.txt
CD8-positive, alpha-beta T cell	venous blood		None	H3K9me3	Enriched regions	BED	http://ftp.ebi.ac.uk/pub/databases/blueprint/data/homo_sapiens/GRCh38/venous_blood/C005DF/CD8-positive_alpha-beta_T_cell/ChIP-Seq/NCMLS/C005DFH1.ERX337016.H3K9me3.bwa.GRCh38.broad.20150527.bed.gz	C005DFH1.ERX337016.H3K9me3.bwa.GRCh38.broad.20150527_hg19_anno.txt
CD8-positive, alpha-beta T cell	venous blood		None	H3K36me3	Enriched regions	BED	http://ftp.ebi.ac.uk/pub/databases/blueprint/data/homo_sapiens/GRCh38/venous_blood/C005DF/CD8-positive_alpha-beta_T_cell/ChIP-Seq/NCMLS/C005DFH1.ERX337035.H3K36me3.bwa.GRCh38.broad.20150527.bed.gz	C005DFH1.ERX337035.H3K36me3.bwa.GRCh38.broad.20150527_hg19_anno.txt
CD8-positive, alpha-beta T cell	venous blood		None	H3K4me1	Enriched regions	BED	http://ftp.ebi.ac.uk/pub/databases/blueprint/data/homo_sapiens/GRCh38/venous_blood/C005DF/CD8-positive_alpha-beta_T_cell/ChIP-Seq/NCMLS/C005DFH1.ERX337036.H3K4me1.bwa.GRCh38.broad.20150527.bed.gz	C005DFH1.ERX337036.H3K4me1.bwa.GRCh38.broad.20150527_hg19_anno.txt
macrophage	venous blood		None	H3K4me3	Enriched regions	BED	http://ftp.ebi.ac.uk/pub/databases/blueprint/data/homo_sapiens/GRCh38/venous_blood/C005VG/macrophage/ChIP-Seq/NCMLS/C005VGH1.ERX240842.H3K4me3.bwa.GRCh38.20150527.bed.gz	C005VGH1.ERX240842.H3K4me3.bwa.GRCh38.20150527_hg19_anno.txt
macrophage	venous blood		None	H3K4me1	Enriched regions	BED	http://ftp.ebi.ac.uk/pub/databases/blueprint/data/homo_sapiens/GRCh38/venous_blood/C005VG/macrophage/ChIP-Seq/NCMLS/C005VGH1.ERX300658.H3K4me1.bwa.GRCh38.broad.20150527.bed.gz	C005VGH1.ERX300658.H3K4me1.bwa.GRCh38.broad.20150527_hg19_anno.txt
macrophage	venous blood		None	H3K27me3	Enriched regions	BED	http://ftp.ebi.ac.uk/pub/databases/blueprint/data/homo_sapiens/GRCh38/venous_blood/C005VG/macrophage/ChIP-Seq/NCMLS/C005VGH1.ERX300661.H3K27me3.bwa.GRCh38.broad.20150527.bed.gz	C005VGH1.ERX300661.H3K27me3.bwa.GRCh38.broad.20150527_hg19_anno.txt
macrophage	venous blood		None	H3K9me3	Enriched regions	BED	http://ftp.ebi.ac.uk/pub/databases/blueprint/data/homo_sapiens/GRCh38/venous_blood/C005VG/macrophage/ChIP-Seq/NCMLS/C005VGH1.ERX300662.H3K9me3.bwa.GRCh38.broad.20150527.bed.gz	C005VGH1.ERX300662.H3K9me3.bwa.GRCh38.broad.20150527_hg19_anno.txt
macrophage	venous blood		None	H3K36me3	Enriched regions	BED	http://ftp.ebi.ac.uk/pub/databases/blueprint/data/homo_sapiens/GRCh38/venous_blood/C005VG/macrophage/ChIP-Seq/NCMLS/C005VGH1.ERX337020.H3K36me3.bwa.GRCh38.broad.20150527.bed.gz	C005VGH1.ERX337020.H3K36me3.bwa.GRCh38.broad.20150527_hg19_anno.txt
macrophage	venous blood		None	H3K9/14ac	Enriched regions	BED	http://ftp.ebi.ac.uk/pub/databases/blueprint/data/homo_sapiens/GRCh38/venous_blood/C005VG/macrophage/ChIP-Seq/NCMLS/C005VGH1.ERX547918.H3K9_14ac.bwa.GRCh38.20160721.bed.gz	C005VGH1.ERX547918.H3K9_14ac.bwa.GRCh38.20160721_hg19_anno.txt
macrophage	venous blood		None	H3K27ac	Enriched regions	BED	http://ftp.ebi.ac.uk/pub/databases/blueprint/data/homo_sapiens/GRCh38/venous_blood/C005VG/macrophage/ChIP-Seq/NCMLS/C005VGH1.ERX555680.H3K27ac.bwa.GRCh38.20150527.bed.gz	C005VGH1.ERX555680.H3K27ac.bwa.GRCh38.20150527_hg19_anno.txt
macrophage	venous blood		None	DNase-Seq	Hotspots	BED	http://ftp.ebi.ac.uk/pub/databases/blueprint/data/homo_sapiens/GRCh38/venous_blood/C005VG/macrophage/DNase-Hypersensitivity/NCMLS/C005VG45.ERX286205.Dnase.GRCh38.hotspot.20150709.bed.gz	C005VG45.ERX286205.Dnase.GRCh38.hotspot.20150709_hg19_anno.txt
macrophage	venous blood		None	DNase-Seq	Hotspots	BED	http://ftp.ebi.ac.uk/pub/databases/blueprint/data/homo_sapiens/GRCh38/venous_blood/C005VG/macrophage/DNase-Hypersensitivity/NCMLS/C005VG45.ERX286205.Dnase.GRCh38.hotspot.peaks.20150709.bed.gz	C005VG45.ERX286205.Dnase.GRCh38.hotspot.peaks.20150709_hg19_anno.txt
cytotoxic CD56-dim natural killer cell	venous blood		None	H3K4me1	Enriched regions	BED	http://ftp.ebi.ac.uk/pub/databases/blueprint/data/homo_sapiens/GRCh38/venous_blood/C0062X/cytotoxic_CD56-dim_natural_killer_cell/ChIP-Seq/NCMLS/C0062XH1.ERX337024.H3K4me1.bwa.GRCh38.broad.20150527.bed.gz	C0062XH1.ERX337024.H3K4me1.bwa.GRCh38.broad.20150527_hg19_anno.txt
cytotoxic CD56-dim natural killer cell	venous blood		None	H3K4me3	Enriched regions	BED	http://ftp.ebi.ac.uk/pub/databases/blueprint/data/homo_sapiens/GRCh38/venous_blood/C0062X/cytotoxic_CD56-dim_natural_killer_cell/ChIP-Seq/NCMLS/C0062XH1.ERX337069.H3K4me3.bwa.GRCh38.20150527.bed.gz	C0062XH1.ERX337069.H3K4me3.bwa.GRCh38.20150527_hg19_anno.txt
cytotoxic CD56-dim natural killer cell	venous blood		None	H3K36me3	Enriched regions	BED	http://ftp.ebi.ac.uk/pub/databases/blueprint/data/homo_sapiens/GRCh38/venous_blood/C0062X/cytotoxic_CD56-dim_natural_killer_cell/ChIP-Seq/NCMLS/C0062XH1.ERX337070.H3K36me3.bwa.GRCh38.broad.20150527.bed.gz	C0062XH1.ERX337070.H3K36me3.bwa.GRCh38.broad.20150527_hg19_anno.txt
cytotoxic CD56-dim natural killer cell	venous blood		None	H3K9me3	Enriched regions	BED	http://ftp.ebi.ac.uk/pub/databases/blueprint/data/homo_sapiens/GRCh38/venous_blood/C0062X/cytotoxic_CD56-dim_natural_killer_cell/ChIP-Seq/NCMLS/C0062XH1.ERX337073.H3K9me3.bwa.GRCh38.broad.20150527.bed.gz	C0062XH1.ERX337073.H3K9me3.bwa.GRCh38.broad.20150527_hg19_anno.txt
cytotoxic CD56-dim natural killer cell	venous blood		None	H3K27ac	Enriched regions	BED	http://ftp.ebi.ac.uk/pub/databases/blueprint/data/homo_sapiens/GRCh38/venous_blood/C0062X/cytotoxic_CD56-dim_natural_killer_cell/ChIP-Seq/NCMLS/C0062XH1.ERX682363.H3K27ac.bwa.GRCh38.20150527.bed.gz	C0062XH1.ERX682363.H3K27ac.bwa.GRCh38.20150527_hg19_anno.txt
macrophage	venous blood		None	DNase-Seq	Hotspots	BED	http://ftp.ebi.ac.uk/pub/databases/blueprint/data/homo_sapiens/GRCh38/venous_blood/C006UE/macrophage/DNase-Hypersensitivity/NCMLS/C006UE47.ERX286204.Dnase.GRCh38.hotspot.20150709.bed.gz	C006UE47.ERX286204.Dnase.GRCh38.hotspot.20150709_hg19_anno.txt
macrophage	venous blood		None	DNase-Seq	Hotspots	BED	http://ftp.ebi.ac.uk/pub/databases/blueprint/data/homo_sapiens/GRCh38/venous_blood/C006UE/macrophage/DNase-Hypersensitivity/NCMLS/C006UE47.ERX286204.Dnase.GRCh38.hotspot.peaks.20150709.bed.gz	C006UE47.ERX286204.Dnase.GRCh38.hotspot.peaks.20150709_hg19_anno.txt
mature neutrophil	venous blood		None	H3K27ac	Enriched regions	BED	http://ftp.ebi.ac.uk/pub/databases/blueprint/data/homo_sapiens/GRCh38/venous_blood/C12012/mature_neutrophil/ChIP-Seq/NCMLS/C12012H1.ERX173525.H3K27ac.bwa.GRCh38.20150526.bed.gz	C12012H1.ERX173525.H3K27ac.bwa.GRCh38.20150526_hg19_anno.txt
mature neutrophil	venous blood		None	H3K4me3	Enriched regions	BED	http://ftp.ebi.ac.uk/pub/databases/blueprint/data/homo_sapiens/GRCh38/venous_blood/C12012/mature_neutrophil/ChIP-Seq/NCMLS/C12012H1.ERX173527.H3K4me3.bwa.GRCh38.20150527.bed.gz	C12012H1.ERX173527.H3K4me3.bwa.GRCh38.20150527_hg19_anno.txt
mature neutrophil	venous blood		None	H3K36me3	Enriched regions	BED	http://ftp.ebi.ac.uk/pub/databases/blueprint/data/homo_sapiens/GRCh38/venous_blood/C12012/mature_neutrophil/ChIP-Seq/NCMLS/C12012H1.ERX173528.H3K36me3.bwa.GRCh38.broad.20150527.bed.gz	C12012H1.ERX173528.H3K36me3.bwa.GRCh38.broad.20150527_hg19_anno.txt
mature neutrophil	venous blood		None	H3K4me1	Enriched regions	BED	http://ftp.ebi.ac.uk/pub/databases/blueprint/data/homo_sapiens/GRCh38/venous_blood/C12012/mature_neutrophil/ChIP-Seq/NCMLS/C12012H1.ERX173530.H3K4me1.bwa.GRCh38.broad.20150527.bed.gz	C12012H1.ERX173530.H3K4me1.bwa.GRCh38.broad.20150527_hg19_anno.txt
mature neutrophil	venous blood		None	H3K27me3	Enriched regions	BED	http://ftp.ebi.ac.uk/pub/databases/blueprint/data/homo_sapiens/GRCh38/venous_blood/C12012/mature_neutrophil/ChIP-Seq/NCMLS/C12012H1.ERX173531.H3K27me3.bwa.GRCh38.broad.20150527.bed.gz	C12012H1.ERX173531.H3K27me3.bwa.GRCh38.broad.20150527_hg19_anno.txt
mature neutrophil	venous blood		None	H3K9me3	Enriched regions	BED	http://ftp.ebi.ac.uk/pub/databases/blueprint/data/homo_sapiens/GRCh38/venous_blood/C12012/mature_neutrophil/ChIP-Seq/NCMLS/C12012H1.ERX173532.H3K9me3.bwa.GRCh38.broad.20150527.bed.gz	C12012H1.ERX173532.H3K9me3.bwa.GRCh38.broad.20150527_hg19_anno.txt
mature neutrophil	venous blood		None	H3K27ac	Enriched regions	BED	http://ftp.ebi.ac.uk/pub/databases/blueprint/data/homo_sapiens/GRCh38/venous_blood/C12012/mature_neutrophil/ChIP-Seq/NCMLS/C12012H1.ERX547969.H3K27ac.bwa.GRCh38.20150527.bed.gz	C12012H1.ERX547969.H3K27ac.bwa.GRCh38.20150527_hg19_anno.txt
mature neutrophil	venous blood		None	H3K4me1	Enriched regions	BED	http://ftp.ebi.ac.uk/pub/databases/blueprint/data/homo_sapiens/GRCh38/venous_blood/C12012/mature_neutrophil/ChIP-Seq/NCMLS/C12012H1.ERX547970.H3K4me1.bwa.GRCh38.broad.20150527.bed.gz	C12012H1.ERX547970.H3K4me1.bwa.GRCh38.broad.20150527_hg19_anno.txt
mature neutrophil	venous blood		None	H3K9me3	Enriched regions	BED	http://ftp.ebi.ac.uk/pub/databases/blueprint/data/homo_sapiens/GRCh38/venous_blood/C12012/mature_neutrophil/ChIP-Seq/NCMLS/C12012H1.ERX547971.H3K9me3.bwa.GRCh38.broad.20150527.bed.gz	C12012H1.ERX547971.H3K9me3.bwa.GRCh38.broad.20150527_hg19_anno.txt
class switched memory B cell	venous blood		None	H3K27me3	Enriched regions	BED	http://ftp.ebi.ac.uk/pub/databases/blueprint/data/homo_sapiens/GRCh38/venous_blood/csMBC_pool_2/class_switched_memory_B_cell/ChIP-Seq/NCMLS/S015BHH1.ERX1007464.H3K27me3.bwa.GRCh38.broad.20151026.bed.gz	S015BHH1.ERX1007464.H3K27me3.bwa.GRCh38.broad.20151026_hg19_anno.txt
class switched memory B cell	venous blood		None	H3K4me3	Enriched regions	BED	http://ftp.ebi.ac.uk/pub/databases/blueprint/data/homo_sapiens/GRCh38/venous_blood/csMBC_pool_2/class_switched_memory_B_cell/ChIP-Seq/NCMLS/S015BHH1.ERX1007487.H3K4me3.bwa.GRCh38.20151026.bed.gz	S015BHH1.ERX1007487.H3K4me3.bwa.GRCh38.20151026_hg19_anno.txt
class switched memory B cell	venous blood		None	H3K27ac	Enriched regions	BED	http://ftp.ebi.ac.uk/pub/databases/blueprint/data/homo_sapiens/GRCh38/venous_blood/csMBC_pool_2/class_switched_memory_B_cell/ChIP-Seq/NCMLS/S015BHH1.ERX1007488.H3K27ac.bwa.GRCh38.20151026.bed.gz	S015BHH1.ERX1007488.H3K27ac.bwa.GRCh38.20151026_hg19_anno.txt
class switched memory B cell	venous blood		None	H3K4me1	Enriched regions	BED	http://ftp.ebi.ac.uk/pub/databases/blueprint/data/homo_sapiens/GRCh38/venous_blood/csMBC_pool_2/class_switched_memory_B_cell/ChIP-Seq/NCMLS/S015BHH1.ERX1122447.H3K4me1.bwa.GRCh38.broad.20151026.bed.gz	S015BHH1.ERX1122447.H3K4me1.bwa.GRCh38.broad.20151026_hg19_anno.txt
class switched memory B cell	venous blood		None	H3K36me3	Enriched regions	BED	http://ftp.ebi.ac.uk/pub/databases/blueprint/data/homo_sapiens/GRCh38/venous_blood/csMBC_pool_2/class_switched_memory_B_cell/ChIP-Seq/NCMLS/S015BHH1.ERX1122448.H3K36me3.bwa.GRCh38.broad.20151026.bed.gz	S015BHH1.ERX1122448.H3K36me3.bwa.GRCh38.broad.20151026_hg19_anno.txt
class switched memory B cell	venous blood		None	H3K9me3	Enriched regions	BED	http://ftp.ebi.ac.uk/pub/databases/blueprint/data/homo_sapiens/GRCh38/venous_blood/csMBC_pool_2/class_switched_memory_B_cell/ChIP-Seq/NCMLS/S015BHH1.ERX1122449.H3K9me3.bwa.GRCh38.broad.20151026.bed.gz	S015BHH1.ERX1122449.H3K9me3.bwa.GRCh38.broad.20151026_hg19_anno.txt
class switched memory B cell	venous blood		None	H3K36me3	Enriched regions	BED	http://ftp.ebi.ac.uk/pub/databases/blueprint/data/homo_sapiens/GRCh38/venous_blood/csMBC_pool_8/class_switched_memory_B_cell/ChIP-Seq/NCMLS/S015CFH1.ERX1007463.H3K36me3.bwa.GRCh38.broad.20151026.bed.gz	S015CFH1.ERX1007463.H3K36me3.bwa.GRCh38.broad.20151026_hg19_anno.txt
class switched memory B cell	venous blood		None	H3K4me3	Enriched regions	BED	http://ftp.ebi.ac.uk/pub/databases/blueprint/data/homo_sapiens/GRCh38/venous_blood/csMBC_pool_8/class_switched_memory_B_cell/ChIP-Seq/NCMLS/S015CFH1.ERX1007484.H3K4me3.bwa.GRCh38.20151026.bed.gz	S015CFH1.ERX1007484.H3K4me3.bwa.GRCh38.20151026_hg19_anno.txt
class switched memory B cell	venous blood		None	H3K4me1	Enriched regions	BED	http://ftp.ebi.ac.uk/pub/databases/blueprint/data/homo_sapiens/GRCh38/venous_blood/csMBC_pool_8/class_switched_memory_B_cell/ChIP-Seq/NCMLS/S015CFH1.ERX1007485.H3K4me1.bwa.GRCh38.broad.20151026.bed.gz	S015CFH1.ERX1007485.H3K4me1.bwa.GRCh38.broad.20151026_hg19_anno.txt
class switched memory B cell	venous blood		None	H3K27me3	Enriched regions	BED	http://ftp.ebi.ac.uk/pub/databases/blueprint/data/homo_sapiens/GRCh38/venous_blood/csMBC_pool_8/class_switched_memory_B_cell/ChIP-Seq/NCMLS/S015CFH1.ERX1007486.H3K27me3.bwa.GRCh38.broad.20151026.bed.gz	S015CFH1.ERX1007486.H3K27me3.bwa.GRCh38.broad.20151026_hg19_anno.txt
class switched memory B cell	venous blood		None	H3K27ac	Enriched regions	BED	http://ftp.ebi.ac.uk/pub/databases/blueprint/data/homo_sapiens/GRCh38/venous_blood/csMBC_pool_8/class_switched_memory_B_cell/ChIP-Seq/NCMLS/S015CFH1.ERX1122434.H3K27ac.bwa.GRCh38.20151026.bed.gz	S015CFH1.ERX1122434.H3K27ac.bwa.GRCh38.20151026_hg19_anno.txt
class switched memory B cell	venous blood		None	H3K9me3	Enriched regions	BED	http://ftp.ebi.ac.uk/pub/databases/blueprint/data/homo_sapiens/GRCh38/venous_blood/csMBC_pool_8/class_switched_memory_B_cell/ChIP-Seq/NCMLS/S015CFH1.ERX1122435.H3K9me3.bwa.GRCh38.broad.20151026.bed.gz	S015CFH1.ERX1122435.H3K9me3.bwa.GRCh38.broad.20151026_hg19_anno.txt
macrophage	venous blood		None	DNase-Seq	Hotspots	BED	http://ftp.ebi.ac.uk/pub/databases/blueprint/data/homo_sapiens/GRCh38/venous_blood/N00031318490130/macrophage_-_T_6days_B-glucan/DNase-Hypersensitivity/NCMLS/S00CTZ41.ERX548368.Dnase.GRCh38.hotspot.20150709.bed.gz	S00CTZ41.ERX548368.Dnase.GRCh38.hotspot.20150709_hg19_anno.txt
macrophage	venous blood		None	DNase-Seq	Hotspots	BED	http://ftp.ebi.ac.uk/pub/databases/blueprint/data/homo_sapiens/GRCh38/venous_blood/N00031318490130/macrophage_-_T_6days_B-glucan/DNase-Hypersensitivity/NCMLS/S00CTZ41.ERX548368.Dnase.GRCh38.hotspot.peaks.20150709.bed.gz	S00CTZ41.ERX548368.Dnase.GRCh38.hotspot.peaks.20150709_hg19_anno.txt
macrophage	venous blood		None	DNase-Seq	Hotspots	BED	http://ftp.ebi.ac.uk/pub/databases/blueprint/data/homo_sapiens/GRCh38/venous_blood/N00031318490130/macrophage_-_T_6days_LPS/DNase-Hypersensitivity/NCMLS/S00CS041.ERX548367.Dnase.GRCh38.hotspot.20150709.bed.gz	S00CS041.ERX548367.Dnase.GRCh38.hotspot.20150709_hg19_anno.txt
macrophage	venous blood		None	DNase-Seq	Hotspots	BED	http://ftp.ebi.ac.uk/pub/databases/blueprint/data/homo_sapiens/GRCh38/venous_blood/N00031318490130/macrophage_-_T_6days_LPS/DNase-Hypersensitivity/NCMLS/S00CS041.ERX548367.Dnase.GRCh38.hotspot.peaks.20150709.bed.gz	S00CS041.ERX548367.Dnase.GRCh38.hotspot.peaks.20150709_hg19_anno.txt
macrophage	venous blood		None	DNase-Seq	Hotspots	BED	http://ftp.ebi.ac.uk/pub/databases/blueprint/data/homo_sapiens/GRCh38/venous_blood/N00031318490130/macrophage_-_T_6days_untreated/DNase-Hypersensitivity/NCMLS/S00CR241.ERX548366.Dnase.GRCh38.hotspot.20150709.bed.gz	S00CR241.ERX548366.Dnase.GRCh38.hotspot.20150709_hg19_anno.txt
macrophage	venous blood		None	DNase-Seq	Hotspots	BED	http://ftp.ebi.ac.uk/pub/databases/blueprint/data/homo_sapiens/GRCh38/venous_blood/N00031318490130/macrophage_-_T_6days_untreated/DNase-Hypersensitivity/NCMLS/S00CR241.ERX548366.Dnase.GRCh38.hotspot.peaks.20150709.bed.gz	S00CR241.ERX548366.Dnase.GRCh38.hotspot.peaks.20150709_hg19_anno.txt
macrophage	venous blood		None	H3K4me3	Enriched regions	BED	http://ftp.ebi.ac.uk/pub/databases/blueprint/data/homo_sapiens/GRCh38/venous_blood/N00031319896021/macrophage_-_T_6days_B-glucan/ChIP-Seq/NCMLS/S00C0JH1.ERX547231.H3K4me3.bwa.GRCh38.20150527.bed.gz	S00C0JH1.ERX547231.H3K4me3.bwa.GRCh38.20150527_hg19_anno.txt
macrophage	venous blood		None	H3K4me1	Enriched regions	BED	http://ftp.ebi.ac.uk/pub/databases/blueprint/data/homo_sapiens/GRCh38/venous_blood/N00031319896021/macrophage_-_T_6days_B-glucan/ChIP-Seq/NCMLS/S00C0JH1.ERX547232.H3K4me1.bwa.GRCh38.broad.20150527.bed.gz	S00C0JH1.ERX547232.H3K4me1.bwa.GRCh38.broad.20150527_hg19_anno.txt
macrophage	venous blood		None	H3K27ac	Enriched regions	BED	http://ftp.ebi.ac.uk/pub/databases/blueprint/data/homo_sapiens/GRCh38/venous_blood/N00031319896021/macrophage_-_T_6days_B-glucan/ChIP-Seq/NCMLS/S00C0JH1.ERX547233.H3K27ac.bwa.GRCh38.20150527.bed.gz	S00C0JH1.ERX547233.H3K27ac.bwa.GRCh38.20150527_hg19_anno.txt
macrophage	venous blood		None	DNase-Seq	Hotspots	BED	http://ftp.ebi.ac.uk/pub/databases/blueprint/data/homo_sapiens/GRCh38/venous_blood/N00031319896021/macrophage_-_T_6days_B-glucan/DNase-Hypersensitivity/NCMLS/S00C0J41.ERX548365.Dnase.GRCh38.hotspot.20150709.bed.gz	S00C0J41.ERX548365.Dnase.GRCh38.hotspot.20150709_hg19_anno.txt
macrophage	venous blood		None	DNase-Seq	Hotspots	BED	http://ftp.ebi.ac.uk/pub/databases/blueprint/data/homo_sapiens/GRCh38/venous_blood/N00031319896021/macrophage_-_T_6days_B-glucan/DNase-Hypersensitivity/NCMLS/S00C0J41.ERX548365.Dnase.GRCh38.hotspot.peaks.20150709.bed.gz	S00C0J41.ERX548365.Dnase.GRCh38.hotspot.peaks.20150709_hg19_anno.txt
macrophage	venous blood		None	H3K4me3	Enriched regions	BED	http://ftp.ebi.ac.uk/pub/databases/blueprint/data/homo_sapiens/GRCh38/venous_blood/N00031319896021/macrophage_-_T_6days_LPS/ChIP-Seq/NCMLS/S00BYTH1.ERX547228.H3K4me3.bwa.GRCh38.20150527.bed.gz	S00BYTH1.ERX547228.H3K4me3.bwa.GRCh38.20150527_hg19_anno.txt
macrophage	venous blood		None	H3K4me1	Enriched regions	BED	http://ftp.ebi.ac.uk/pub/databases/blueprint/data/homo_sapiens/GRCh38/venous_blood/N00031319896021/macrophage_-_T_6days_LPS/ChIP-Seq/NCMLS/S00BYTH1.ERX547229.H3K4me1.bwa.GRCh38.broad.20150527.bed.gz	S00BYTH1.ERX547229.H3K4me1.bwa.GRCh38.broad.20150527_hg19_anno.txt
macrophage	venous blood		None	H3K27ac	Enriched regions	BED	http://ftp.ebi.ac.uk/pub/databases/blueprint/data/homo_sapiens/GRCh38/venous_blood/N00031319896021/macrophage_-_T_6days_LPS/ChIP-Seq/NCMLS/S00BYTH1.ERX547230.H3K27ac.bwa.GRCh38.20150527.bed.gz	S00BYTH1.ERX547230.H3K27ac.bwa.GRCh38.20150527_hg19_anno.txt
macrophage	venous blood		None	DNase-Seq	Hotspots	BED	http://ftp.ebi.ac.uk/pub/databases/blueprint/data/homo_sapiens/GRCh38/venous_blood/N00031319896021/macrophage_-_T_6days_LPS/DNase-Hypersensitivity/NCMLS/S00BYT41.ERX548364.Dnase.GRCh38.hotspot.20150709.bed.gz	S00BYT41.ERX548364.Dnase.GRCh38.hotspot.20150709_hg19_anno.txt
macrophage	venous blood		None	DNase-Seq	Hotspots	BED	http://ftp.ebi.ac.uk/pub/databases/blueprint/data/homo_sapiens/GRCh38/venous_blood/N00031319896021/macrophage_-_T_6days_LPS/DNase-Hypersensitivity/NCMLS/S00BYT41.ERX548364.Dnase.GRCh38.hotspot.peaks.20150709.bed.gz	S00BYT41.ERX548364.Dnase.GRCh38.hotspot.peaks.20150709_hg19_anno.txt
macrophage	venous blood		None	H3K4me3	Enriched regions	BED	http://ftp.ebi.ac.uk/pub/databases/blueprint/data/homo_sapiens/GRCh38/venous_blood/N00031319896021/macrophage_-_T_6days_untreated/ChIP-Seq/NCMLS/S00BXVH1.ERX547225.H3K4me3.bwa.GRCh38.20150527.bed.gz	S00BXVH1.ERX547225.H3K4me3.bwa.GRCh38.20150527_hg19_anno.txt
macrophage	venous blood		None	H3K4me1	Enriched regions	BED	http://ftp.ebi.ac.uk/pub/databases/blueprint/data/homo_sapiens/GRCh38/venous_blood/N00031319896021/macrophage_-_T_6days_untreated/ChIP-Seq/NCMLS/S00BXVH1.ERX547226.H3K4me1.bwa.GRCh38.broad.20150527.bed.gz	S00BXVH1.ERX547226.H3K4me1.bwa.GRCh38.broad.20150527_hg19_anno.txt
macrophage	venous blood		None	H3K27ac	Enriched regions	BED	http://ftp.ebi.ac.uk/pub/databases/blueprint/data/homo_sapiens/GRCh38/venous_blood/N00031319896021/macrophage_-_T_6days_untreated/ChIP-Seq/NCMLS/S00BXVH1.ERX547227.H3K27ac.bwa.GRCh38.20150527.bed.gz	S00BXVH1.ERX547227.H3K27ac.bwa.GRCh38.20150527_hg19_anno.txt
macrophage	venous blood		None	DNase-Seq	Hotspots	BED	http://ftp.ebi.ac.uk/pub/databases/blueprint/data/homo_sapiens/GRCh38/venous_blood/N00031319896021/macrophage_-_T_6days_untreated/DNase-Hypersensitivity/NCMLS/S00BXV41.ERX548363.Dnase.GRCh38.hotspot.20150709.bed.gz	S00BXV41.ERX548363.Dnase.GRCh38.hotspot.20150709_hg19_anno.txt
macrophage	venous blood		None	DNase-Seq	Hotspots	BED	http://ftp.ebi.ac.uk/pub/databases/blueprint/data/homo_sapiens/GRCh38/venous_blood/N00031319896021/macrophage_-_T_6days_untreated/DNase-Hypersensitivity/NCMLS/S00BXV41.ERX548363.Dnase.GRCh38.hotspot.peaks.20150709.bed.gz	S00BXV41.ERX548363.Dnase.GRCh38.hotspot.peaks.20150709_hg19_anno.txt
monocyte	venous blood		None	H3K4me3	Enriched regions	BED	http://ftp.ebi.ac.uk/pub/databases/blueprint/data/homo_sapiens/GRCh38/venous_blood/N00031319896021/monocyte_-_T_0days/ChIP-Seq/NCMLS/S00BWXH1.ERX547234.H3K4me3.bwa.GRCh38.20150527.bed.gz	S00BWXH1.ERX547234.H3K4me3.bwa.GRCh38.20150527_hg19_anno.txt
monocyte	venous blood		None	H3K4me1	Enriched regions	BED	http://ftp.ebi.ac.uk/pub/databases/blueprint/data/homo_sapiens/GRCh38/venous_blood/N00031319896021/monocyte_-_T_0days/ChIP-Seq/NCMLS/S00BWXH1.ERX547235.H3K4me1.bwa.GRCh38.broad.20150527.bed.gz	S00BWXH1.ERX547235.H3K4me1.bwa.GRCh38.broad.20150527_hg19_anno.txt
monocyte	venous blood		None	H3K27ac	Enriched regions	BED	http://ftp.ebi.ac.uk/pub/databases/blueprint/data/homo_sapiens/GRCh38/venous_blood/N00031319896021/monocyte_-_T_0days/ChIP-Seq/NCMLS/S00BWXH1.ERX547236.H3K27ac.bwa.GRCh38.20150527.bed.gz	S00BWXH1.ERX547236.H3K27ac.bwa.GRCh38.20150527_hg19_anno.txt
monocyte	venous blood		None	DNase-Seq	Hotspots	BED	http://ftp.ebi.ac.uk/pub/databases/blueprint/data/homo_sapiens/GRCh38/venous_blood/N00031324825721/monocyte_-_T_0days/DNase-Hypersensitivity/NCMLS/S00EPZ41.ERX548369.Dnase.GRCh38.hotspot.20150709.bed.gz	S00EPZ41.ERX548369.Dnase.GRCh38.hotspot.20150709_hg19_anno.txt
monocyte	venous blood		None	DNase-Seq	Hotspots	BED	http://ftp.ebi.ac.uk/pub/databases/blueprint/data/homo_sapiens/GRCh38/venous_blood/N00031324825721/monocyte_-_T_0days/DNase-Hypersensitivity/NCMLS/S00EPZ41.ERX548369.Dnase.GRCh38.hotspot.peaks.20150709.bed.gz	S00EPZ41.ERX548369.Dnase.GRCh38.hotspot.peaks.20150709_hg19_anno.txt
macrophage	venous blood		None	H3K4me3	Enriched regions	BED	http://ftp.ebi.ac.uk/pub/databases/blueprint/data/homo_sapiens/GRCh38/venous_blood/N00031401639721/macrophage_-_T_6days_B-glucan/ChIP-Seq/NCMLS/S00NN3H1.ERX547246.H3K4me3.bwa.GRCh38.20150527.bed.gz	S00NN3H1.ERX547246.H3K4me3.bwa.GRCh38.20150527_hg19_anno.txt
macrophage	venous blood		None	H3K27ac	Enriched regions	BED	http://ftp.ebi.ac.uk/pub/databases/blueprint/data/homo_sapiens/GRCh38/venous_blood/N00031401639721/macrophage_-_T_6days_B-glucan/ChIP-Seq/NCMLS/S00NN3H1.ERX547247.H3K27ac.bwa.GRCh38.20150527.bed.gz	S00NN3H1.ERX547247.H3K27ac.bwa.GRCh38.20150527_hg19_anno.txt
macrophage	venous blood		None	H3K4me1	Enriched regions	BED	http://ftp.ebi.ac.uk/pub/databases/blueprint/data/homo_sapiens/GRCh38/venous_blood/N00031401639721/macrophage_-_T_6days_B-glucan/ChIP-Seq/NCMLS/S00NN3H1.ERX547248.H3K4me1.bwa.GRCh38.broad.20150527.bed.gz	S00NN3H1.ERX547248.H3K4me1.bwa.GRCh38.broad.20150527_hg19_anno.txt
macrophage	venous blood		None	H3K4me3	Enriched regions	BED	http://ftp.ebi.ac.uk/pub/databases/blueprint/data/homo_sapiens/GRCh38/venous_blood/N00031401639721/macrophage_-_T_6days_LPS/ChIP-Seq/NCMLS/S00NM5H1.ERX547243.H3K4me3.bwa.GRCh38.20150527.bed.gz	S00NM5H1.ERX547243.H3K4me3.bwa.GRCh38.20150527_hg19_anno.txt
macrophage	venous blood		None	H3K27ac	Enriched regions	BED	http://ftp.ebi.ac.uk/pub/databases/blueprint/data/homo_sapiens/GRCh38/venous_blood/N00031401639721/macrophage_-_T_6days_LPS/ChIP-Seq/NCMLS/S00NM5H1.ERX547244.H3K27ac.bwa.GRCh38.20150527.bed.gz	S00NM5H1.ERX547244.H3K27ac.bwa.GRCh38.20150527_hg19_anno.txt
macrophage	venous blood		None	H3K4me1	Enriched regions	BED	http://ftp.ebi.ac.uk/pub/databases/blueprint/data/homo_sapiens/GRCh38/venous_blood/N00031401639721/macrophage_-_T_6days_LPS/ChIP-Seq/NCMLS/S00NM5H1.ERX547245.H3K4me1.bwa.GRCh38.broad.20150527.bed.gz	S00NM5H1.ERX547245.H3K4me1.bwa.GRCh38.broad.20150527_hg19_anno.txt
macrophage	venous blood		None	H3K4me3	Enriched regions	BED	http://ftp.ebi.ac.uk/pub/databases/blueprint/data/homo_sapiens/GRCh38/venous_blood/N00031401639721/macrophage_-_T_6days_untreated/ChIP-Seq/NCMLS/S00NK9H1.ERX547240.H3K4me3.bwa.GRCh38.20150527.bed.gz	S00NK9H1.ERX547240.H3K4me3.bwa.GRCh38.20150527_hg19_anno.txt
macrophage	venous blood		None	H3K27ac	Enriched regions	BED	http://ftp.ebi.ac.uk/pub/databases/blueprint/data/homo_sapiens/GRCh38/venous_blood/N00031401639721/macrophage_-_T_6days_untreated/ChIP-Seq/NCMLS/S00NK9H1.ERX547241.H3K27ac.bwa.GRCh38.20150527.bed.gz	S00NK9H1.ERX547241.H3K27ac.bwa.GRCh38.20150527_hg19_anno.txt
macrophage	venous blood		None	H3K4me1	Enriched regions	BED	http://ftp.ebi.ac.uk/pub/databases/blueprint/data/homo_sapiens/GRCh38/venous_blood/N00031401639721/macrophage_-_T_6days_untreated/ChIP-Seq/NCMLS/S00NK9H1.ERX547242.H3K4me1.bwa.GRCh38.broad.20150527.bed.gz	S00NK9H1.ERX547242.H3K4me1.bwa.GRCh38.broad.20150527_hg19_anno.txt
monocyte	venous blood		None	H3K4me3	Enriched regions	BED	http://ftp.ebi.ac.uk/pub/databases/blueprint/data/homo_sapiens/GRCh38/venous_blood/N00031401639721/monocyte_-_T_0days/ChIP-Seq/NCMLS/S00NJBH1.ERX547237.H3K4me3.bwa.GRCh38.20150527.bed.gz	S00NJBH1.ERX547237.H3K4me3.bwa.GRCh38.20150527_hg19_anno.txt
monocyte	venous blood		None	H3K27ac	Enriched regions	BED	http://ftp.ebi.ac.uk/pub/databases/blueprint/data/homo_sapiens/GRCh38/venous_blood/N00031401639721/monocyte_-_T_0days/ChIP-Seq/NCMLS/S00NJBH1.ERX547238.H3K27ac.bwa.GRCh38.20150527.bed.gz	S00NJBH1.ERX547238.H3K27ac.bwa.GRCh38.20150527_hg19_anno.txt
monocyte	venous blood		None	H3K4me1	Enriched regions	BED	http://ftp.ebi.ac.uk/pub/databases/blueprint/data/homo_sapiens/GRCh38/venous_blood/N00031401639721/monocyte_-_T_0days/ChIP-Seq/NCMLS/S00NJBH1.ERX547239.H3K4me1.bwa.GRCh38.broad.20150527.bed.gz	S00NJBH1.ERX547239.H3K4me1.bwa.GRCh38.broad.20150527_hg19_anno.txt
macrophage	venous blood		None	DNase-Seq	Hotspots	BED	http://ftp.ebi.ac.uk/pub/databases/blueprint/data/homo_sapiens/GRCh38/venous_blood/N00031406634921/macrophage_-_T_6days_B-glucan/DNase-Hypersensitivity/NCMLS/S00JS941.ERX548378.Dnase.GRCh38.hotspot.20150709.bed.gz	S00JS941.ERX548378.Dnase.GRCh38.hotspot.20150709_hg19_anno.txt
macrophage	venous blood		None	DNase-Seq	Hotspots	BED	http://ftp.ebi.ac.uk/pub/databases/blueprint/data/homo_sapiens/GRCh38/venous_blood/N00031406634921/macrophage_-_T_6days_B-glucan/DNase-Hypersensitivity/NCMLS/S00JS941.ERX548378.Dnase.GRCh38.hotspot.peaks.20150709.bed.gz	S00JS941.ERX548378.Dnase.GRCh38.hotspot.peaks.20150709_hg19_anno.txt
macrophage	venous blood		None	DNase-Seq	Hotspots	BED	http://ftp.ebi.ac.uk/pub/databases/blueprint/data/homo_sapiens/GRCh38/venous_blood/N00031406634921/macrophage_-_T_6days_LPS/DNase-Hypersensitivity/NCMLS/S00JRB41.ERX548377.Dnase.GRCh38.hotspot.20150709.bed.gz	S00JRB41.ERX548377.Dnase.GRCh38.hotspot.20150709_hg19_anno.txt
macrophage	venous blood		None	DNase-Seq	Hotspots	BED	http://ftp.ebi.ac.uk/pub/databases/blueprint/data/homo_sapiens/GRCh38/venous_blood/N00031406634921/macrophage_-_T_6days_LPS/DNase-Hypersensitivity/NCMLS/S00JRB41.ERX548377.Dnase.GRCh38.hotspot.peaks.20150709.bed.gz	S00JRB41.ERX548377.Dnase.GRCh38.hotspot.peaks.20150709_hg19_anno.txt
macrophage	venous blood		None	DNase-Seq	Hotspots	BED	http://ftp.ebi.ac.uk/pub/databases/blueprint/data/homo_sapiens/GRCh38/venous_blood/N00031406634921/macrophage_-_T_6days_untreated/DNase-Hypersensitivity/NCMLS/S00JQD41.ERX548376.Dnase.GRCh38.hotspot.20150709.bed.gz	S00JQD41.ERX548376.Dnase.GRCh38.hotspot.20150709_hg19_anno.txt
macrophage	venous blood		None	DNase-Seq	Hotspots	BED	http://ftp.ebi.ac.uk/pub/databases/blueprint/data/homo_sapiens/GRCh38/venous_blood/N00031406634921/macrophage_-_T_6days_untreated/DNase-Hypersensitivity/NCMLS/S00JQD41.ERX548376.Dnase.GRCh38.hotspot.peaks.20150709.bed.gz	S00JQD41.ERX548376.Dnase.GRCh38.hotspot.peaks.20150709_hg19_anno.txt
monocyte	venous blood		None	DNase-Seq	Hotspots	BED	http://ftp.ebi.ac.uk/pub/databases/blueprint/data/homo_sapiens/GRCh38/venous_blood/N00031406634921/monocyte_-_T_0days/DNase-Hypersensitivity/NCMLS/S00JPF41.ERX548375.Dnase.GRCh38.hotspot.20150709.bed.gz	S00JPF41.ERX548375.Dnase.GRCh38.hotspot.20150709_hg19_anno.txt
monocyte	venous blood		None	DNase-Seq	Hotspots	BED	http://ftp.ebi.ac.uk/pub/databases/blueprint/data/homo_sapiens/GRCh38/venous_blood/N00031406634921/monocyte_-_T_0days/DNase-Hypersensitivity/NCMLS/S00JPF41.ERX548375.Dnase.GRCh38.hotspot.peaks.20150709.bed.gz	S00JPF41.ERX548375.Dnase.GRCh38.hotspot.peaks.20150709_hg19_anno.txt
macrophage	venous blood		None	DNase-Seq	Hotspots	BED	http://ftp.ebi.ac.uk/pub/databases/blueprint/data/homo_sapiens/GRCh38/venous_blood/N00031406635321/macrophage_-_T_6days_B-glucan/DNase-Hypersensitivity/NCMLS/S00HTF41.ERX548374.Dnase.GRCh38.hotspot.20150709.bed.gz	S00HTF41.ERX548374.Dnase.GRCh38.hotspot.20150709_hg19_anno.txt
macrophage	venous blood		None	DNase-Seq	Hotspots	BED	http://ftp.ebi.ac.uk/pub/databases/blueprint/data/homo_sapiens/GRCh38/venous_blood/N00031406635321/macrophage_-_T_6days_B-glucan/DNase-Hypersensitivity/NCMLS/S00HTF41.ERX548374.Dnase.GRCh38.hotspot.peaks.20150709.bed.gz	S00HTF41.ERX548374.Dnase.GRCh38.hotspot.peaks.20150709_hg19_anno.txt
macrophage	venous blood		None	DNase-Seq	Hotspots	BED	http://ftp.ebi.ac.uk/pub/databases/blueprint/data/homo_sapiens/GRCh38/venous_blood/N00031406635321/macrophage_-_T_6days_LPS/DNase-Hypersensitivity/NCMLS/S00HSH41.ERX548373.Dnase.GRCh38.hotspot.20150709.bed.gz	S00HSH41.ERX548373.Dnase.GRCh38.hotspot.20150709_hg19_anno.txt
macrophage	venous blood		None	DNase-Seq	Hotspots	BED	http://ftp.ebi.ac.uk/pub/databases/blueprint/data/homo_sapiens/GRCh38/venous_blood/N00031406635321/macrophage_-_T_6days_LPS/DNase-Hypersensitivity/NCMLS/S00HSH41.ERX548373.Dnase.GRCh38.hotspot.peaks.20150709.bed.gz	S00HSH41.ERX548373.Dnase.GRCh38.hotspot.peaks.20150709_hg19_anno.txt
macrophage	venous blood		None	DNase-Seq	Hotspots	BED	http://ftp.ebi.ac.uk/pub/databases/blueprint/data/homo_sapiens/GRCh38/venous_blood/N00031406635321/macrophage_-_T_6days_untreated/DNase-Hypersensitivity/NCMLS/S00HRJ41.ERX548372.Dnase.GRCh38.hotspot.20150709.bed.gz	S00HRJ41.ERX548372.Dnase.GRCh38.hotspot.20150709_hg19_anno.txt
macrophage	venous blood		None	DNase-Seq	Hotspots	BED	http://ftp.ebi.ac.uk/pub/databases/blueprint/data/homo_sapiens/GRCh38/venous_blood/N00031406635321/macrophage_-_T_6days_untreated/DNase-Hypersensitivity/NCMLS/S00HRJ41.ERX548372.Dnase.GRCh38.hotspot.peaks.20150709.bed.gz	S00HRJ41.ERX548372.Dnase.GRCh38.hotspot.peaks.20150709_hg19_anno.txt
naive B cell	venous blood		None	H3K36me3	Enriched regions	BED	http://ftp.ebi.ac.uk/pub/databases/blueprint/data/homo_sapiens/GRCh38/venous_blood/NC14_24/naive_B_cell/ChIP-Seq/NCMLS/S00X8UH1.ERX712711.H3K36me3.bwa.GRCh38.broad.20150527.bed.gz	S00X8UH1.ERX712711.H3K36me3.bwa.GRCh38.broad.20150527_hg19_anno.txt
naive B cell	venous blood		None	H3K9me3	Enriched regions	BED	http://ftp.ebi.ac.uk/pub/databases/blueprint/data/homo_sapiens/GRCh38/venous_blood/NC14_24/naive_B_cell/ChIP-Seq/NCMLS/S00X8UH1.ERX712776.H3K9me3.bwa.GRCh38.broad.20150527.bed.gz	S00X8UH1.ERX712776.H3K9me3.bwa.GRCh38.broad.20150527_hg19_anno.txt
naive B cell	venous blood		None	H3K4me1	Enriched regions	BED	http://ftp.ebi.ac.uk/pub/databases/blueprint/data/homo_sapiens/GRCh38/venous_blood/NC14_24/naive_B_cell/ChIP-Seq/NCMLS/S00X8UH1.ERX712780.H3K4me1.bwa.GRCh38.broad.20150527.bed.gz	S00X8UH1.ERX712780.H3K4me1.bwa.GRCh38.broad.20150527_hg19_anno.txt
naive B cell	venous blood		None	H3K27ac	Enriched regions	BED	http://ftp.ebi.ac.uk/pub/databases/blueprint/data/homo_sapiens/GRCh38/venous_blood/NC14_29/naive_B_cell/ChIP-Seq/NCMLS/S00VQ2H1.ERX1122419.H3K27ac.bwa.GRCh38.20160630.bed.gz	S00VQ2H1.ERX1122419.H3K27ac.bwa.GRCh38.20160630_hg19_anno.txt
naive B cell	venous blood		None	H3K4me3	Enriched regions	BED	http://ftp.ebi.ac.uk/pub/databases/blueprint/data/homo_sapiens/GRCh38/venous_blood/NC14_37/naive_B_cell/ChIP-Seq/NCMLS/S00VN8H1.ERX1122421.H3K4me3.bwa.GRCh38.20160721.bed.gz	S00VN8H1.ERX1122421.H3K4me3.bwa.GRCh38.20160721_hg19_anno.txt
naive B cell	venous blood		None	H3K27me3	Enriched regions	BED	http://ftp.ebi.ac.uk/pub/databases/blueprint/data/homo_sapiens/GRCh38/venous_blood/NC14_42/naive_B_cell/ChIP-Seq/NCMLS/S00X9SH1.ERX712739.H3K27me3.bwa.GRCh38.broad.20150527.bed.gz	S00X9SH1.ERX712739.H3K27me3.bwa.GRCh38.broad.20150527_hg19_anno.txt
naive B cell	venous blood		None	H3K36me3	Enriched regions	BED	http://ftp.ebi.ac.uk/pub/databases/blueprint/data/homo_sapiens/GRCh38/venous_blood/NC14_42/naive_B_cell/ChIP-Seq/NCMLS/S00X9SH1.ERX712740.H3K36me3.bwa.GRCh38.broad.20150527.bed.gz	S00X9SH1.ERX712740.H3K36me3.bwa.GRCh38.broad.20150527_hg19_anno.txt
naive B cell	venous blood		None	H3K4me1	Enriched regions	BED	http://ftp.ebi.ac.uk/pub/databases/blueprint/data/homo_sapiens/GRCh38/venous_blood/NC14_42/naive_B_cell/ChIP-Seq/NCMLS/S00X9SH1.ERX712741.H3K4me1.bwa.GRCh38.broad.20150527.bed.gz	S00X9SH1.ERX712741.H3K4me1.bwa.GRCh38.broad.20150527_hg19_anno.txt
naive B cell	venous blood		None	H3K4me3	Enriched regions	BED	http://ftp.ebi.ac.uk/pub/databases/blueprint/data/homo_sapiens/GRCh38/venous_blood/NC14_42/naive_B_cell/ChIP-Seq/NCMLS/S00X9SH1.ERX712777.H3K4me3.bwa.GRCh38.20150527.bed.gz	S00X9SH1.ERX712777.H3K4me3.bwa.GRCh38.20150527_hg19_anno.txt
naive B cell	venous blood		None	H3K27ac	Enriched regions	BED	http://ftp.ebi.ac.uk/pub/databases/blueprint/data/homo_sapiens/GRCh38/venous_blood/NC14_42/naive_B_cell/ChIP-Seq/NCMLS/S00X9SH1.ERX712778.H3K27ac.bwa.GRCh38.20150527.bed.gz	S00X9SH1.ERX712778.H3K27ac.bwa.GRCh38.20150527_hg19_anno.txt
naive B cell	venous blood		None	H3K9me3	Enriched regions	BED	http://ftp.ebi.ac.uk/pub/databases/blueprint/data/homo_sapiens/GRCh38/venous_blood/NC14_42/naive_B_cell/ChIP-Seq/NCMLS/S00X9SH1.ERX712779.H3K9me3.bwa.GRCh38.broad.20150527.bed.gz	S00X9SH1.ERX712779.H3K9me3.bwa.GRCh38.broad.20150527_hg19_anno.txt
naive B cell	venous blood		None	H3K4me1	Enriched regions	BED	http://ftp.ebi.ac.uk/pub/databases/blueprint/data/homo_sapiens/GRCh38/venous_blood/NC14_47/naive_B_cell/ChIP-Seq/NCMLS/S00XAQH1.ERX1295588.H3K4me1.bwa.GRCh38.broad.20160126.bed.gz	S00XAQH1.ERX1295588.H3K4me1.bwa.GRCh38.broad.20160126_hg19_anno.txt
naive B cell	venous blood		None	H3K4me3	Enriched regions	BED	http://ftp.ebi.ac.uk/pub/databases/blueprint/data/homo_sapiens/GRCh38/venous_blood/NC14_47/naive_B_cell/ChIP-Seq/NCMLS/S00XAQH1.ERX712759.H3K4me3.bwa.GRCh38.20150527.bed.gz	S00XAQH1.ERX712759.H3K4me3.bwa.GRCh38.20150527_hg19_anno.txt
naive B cell	venous blood		None	H3K27ac	Enriched regions	BED	http://ftp.ebi.ac.uk/pub/databases/blueprint/data/homo_sapiens/GRCh38/venous_blood/NC14_47/naive_B_cell/ChIP-Seq/NCMLS/S00XAQH1.ERX712760.H3K27ac.bwa.GRCh38.20150527.bed.gz	S00XAQH1.ERX712760.H3K27ac.bwa.GRCh38.20150527_hg19_anno.txt
naive B cell	venous blood		None	H3K36me3	Enriched regions	BED	http://ftp.ebi.ac.uk/pub/databases/blueprint/data/homo_sapiens/GRCh38/venous_blood/NC14_47/naive_B_cell/ChIP-Seq/NCMLS/S00XAQH1.ERX712761.H3K36me3.bwa.GRCh38.broad.20150527.bed.gz	S00XAQH1.ERX712761.H3K36me3.bwa.GRCh38.broad.20150527_hg19_anno.txt
naive B cell	venous blood		None	H3K9me3	Enriched regions	BED	http://ftp.ebi.ac.uk/pub/databases/blueprint/data/homo_sapiens/GRCh38/venous_blood/NC14_47/naive_B_cell/ChIP-Seq/NCMLS/S00XAQH1.ERX712762.H3K9me3.bwa.GRCh38.broad.20150527.bed.gz	S00XAQH1.ERX712762.H3K9me3.bwa.GRCh38.broad.20150527_hg19_anno.txt
naive B cell	venous blood		None	H3K27me3	Enriched regions	BED	http://ftp.ebi.ac.uk/pub/databases/blueprint/data/homo_sapiens/GRCh38/venous_blood/NC14_47/naive_B_cell/ChIP-Seq/NCMLS/S00XAQH1.ERX712763.H3K27me3.bwa.GRCh38.broad.20150527.bed.gz	S00XAQH1.ERX712763.H3K27me3.bwa.GRCh38.broad.20150527_hg19_anno.txt
naive B cell	venous blood		None	H3K27ac	Enriched regions	BED	http://ftp.ebi.ac.uk/pub/databases/blueprint/data/homo_sapiens/GRCh38/venous_blood/NC14_5/naive_B_cell/ChIP-Seq/NCMLS/S00W1BH1.ERX712695.H3K27ac.bwa.GRCh38.20150527.bed.gz	S00W1BH1.ERX712695.H3K27ac.bwa.GRCh38.20150527_hg19_anno.txt
naive B cell	venous blood		None	H3K36me3	Enriched regions	BED	http://ftp.ebi.ac.uk/pub/databases/blueprint/data/homo_sapiens/GRCh38/venous_blood/NC14_5/naive_B_cell/ChIP-Seq/NCMLS/S00W1BH1.ERX712696.H3K36me3.bwa.GRCh38.broad.20150527.bed.gz	S00W1BH1.ERX712696.H3K36me3.bwa.GRCh38.broad.20150527_hg19_anno.txt
naive B cell	venous blood		None	H3K4me1	Enriched regions	BED	http://ftp.ebi.ac.uk/pub/databases/blueprint/data/homo_sapiens/GRCh38/venous_blood/NC14_5/naive_B_cell/ChIP-Seq/NCMLS/S00W1BH1.ERX712697.H3K4me1.bwa.GRCh38.broad.20150527.bed.gz	S00W1BH1.ERX712697.H3K4me1.bwa.GRCh38.broad.20150527_hg19_anno.txt
naive B cell	venous blood		None	H3K9me3	Enriched regions	BED	http://ftp.ebi.ac.uk/pub/databases/blueprint/data/homo_sapiens/GRCh38/venous_blood/NC14_5/naive_B_cell/ChIP-Seq/NCMLS/S00W1BH1.ERX712698.H3K9me3.bwa.GRCh38.broad.20150527.bed.gz	S00W1BH1.ERX712698.H3K9me3.bwa.GRCh38.broad.20150527_hg19_anno.txt
naive B cell	venous blood		None	H3K4me3	Enriched regions	BED	http://ftp.ebi.ac.uk/pub/databases/blueprint/data/homo_sapiens/GRCh38/venous_blood/NC14_5/naive_B_cell/ChIP-Seq/NCMLS/S00W1BH1.ERX712717.H3K4me3.bwa.GRCh38.20150527.bed.gz	S00W1BH1.ERX712717.H3K4me3.bwa.GRCh38.20150527_hg19_anno.txt
naive B cell	venous blood		None	H3K27me3	Enriched regions	BED	http://ftp.ebi.ac.uk/pub/databases/blueprint/data/homo_sapiens/GRCh38/venous_blood/NC14_5/naive_B_cell/ChIP-Seq/NCMLS/S00W1BH1.ERX712775.H3K27me3.bwa.GRCh38.broad.20150527.bed.gz	S00W1BH1.ERX712775.H3K27me3.bwa.GRCh38.broad.20150527_hg19_anno.txt
naive B cell	venous blood		None	H3K27me3	Enriched regions	BED	http://ftp.ebi.ac.uk/pub/databases/blueprint/data/homo_sapiens/GRCh38/venous_blood/NC_14_27/naive_B_cell/ChIP-Seq/NCMLS/S00VP4H1.ERX712674.H3K27me3.bwa.GRCh38.broad.20150527.bed.gz	S00VP4H1.ERX712674.H3K27me3.bwa.GRCh38.broad.20150527_hg19_anno.txt
mature neutrophil	venous blood		None	H3K4me3	Enriched regions	BED	http://ftp.ebi.ac.uk/pub/databases/blueprint/data/homo_sapiens/GRCh38/venous_blood/PB100713/mature_neutrophil/ChIP-Seq/NCMLS/S00K5EH1.ERX651371.H3K4me3.bwa.GRCh38.20150527.bed.gz	S00K5EH1.ERX651371.H3K4me3.bwa.GRCh38.20150527_hg19_anno.txt
mature neutrophil	venous blood		None	H3K27ac	Enriched regions	BED	http://ftp.ebi.ac.uk/pub/databases/blueprint/data/homo_sapiens/GRCh38/venous_blood/PB100713/mature_neutrophil/ChIP-Seq/NCMLS/S00K5EH1.ERX651380.H3K27ac.bwa.GRCh38.20150527.bed.gz	S00K5EH1.ERX651380.H3K27ac.bwa.GRCh38.20150527_hg19_anno.txt
mature neutrophil	venous blood		None	H3K4me1	Enriched regions	BED	http://ftp.ebi.ac.uk/pub/databases/blueprint/data/homo_sapiens/GRCh38/venous_blood/PB100713/mature_neutrophil/ChIP-Seq/NCMLS/S00K5EH1.ERX651384.H3K4me1.bwa.GRCh38.broad.20150527.bed.gz	S00K5EH1.ERX651384.H3K4me1.bwa.GRCh38.broad.20150527_hg19_anno.txt
mature neutrophil	venous blood		None	H3K4me3	Enriched regions	BED	http://ftp.ebi.ac.uk/pub/databases/blueprint/data/homo_sapiens/GRCh38/venous_blood/PB100713/mature_neutrophil/ChIP-Seq/NCMLS/S00K5EH1.ERX651387.H3K4me3.bwa.GRCh38.20150527.bed.gz	S00K5EH1.ERX651387.H3K4me3.bwa.GRCh38.20150527_hg19_anno.txt
mature neutrophil	venous blood		None	H3K27me3	Enriched regions	BED	http://ftp.ebi.ac.uk/pub/databases/blueprint/data/homo_sapiens/GRCh38/venous_blood/PB100713/mature_neutrophil/ChIP-Seq/NCMLS/S00K5EH1.ERX651392.H3K27me3.bwa.GRCh38.broad.20150527.bed.gz	S00K5EH1.ERX651392.H3K27me3.bwa.GRCh38.broad.20150527_hg19_anno.txt
mature neutrophil	venous blood		None	H3K36me3	Enriched regions	BED	http://ftp.ebi.ac.uk/pub/databases/blueprint/data/homo_sapiens/GRCh38/venous_blood/PB100713/mature_neutrophil/ChIP-Seq/NCMLS/S00K5EH1.ERX651394.H3K36me3.bwa.GRCh38.broad.20150527.bed.gz	S00K5EH1.ERX651394.H3K36me3.bwa.GRCh38.broad.20150527_hg19_anno.txt
mature neutrophil	venous blood		None	H3K9me3	Enriched regions	BED	http://ftp.ebi.ac.uk/pub/databases/blueprint/data/homo_sapiens/GRCh38/venous_blood/PB100713/mature_neutrophil/ChIP-Seq/NCMLS/S00K5EH1.ERX651396.H3K9me3.bwa.GRCh38.broad.20150527.bed.gz	S00K5EH1.ERX651396.H3K9me3.bwa.GRCh38.broad.20150527_hg19_anno.txt
mature neutrophil	venous blood		None	H3K4me3	Enriched regions	BED	http://ftp.ebi.ac.uk/pub/databases/blueprint/data/homo_sapiens/GRCh38/venous_blood/PB100713/mature_neutrophil_-_G-CSF_Dex._Treatment_16-20_hrs/ChIP-Seq/NCMLS/S00K6CH1.ERX651369.H3K4me3.bwa.GRCh38.20150527.bed.gz	S00K6CH1.ERX651369.H3K4me3.bwa.GRCh38.20150527_hg19_anno.txt
mature neutrophil	venous blood		None	H3K4me3	Enriched regions	BED	http://ftp.ebi.ac.uk/pub/databases/blueprint/data/homo_sapiens/GRCh38/venous_blood/PB100713/mature_neutrophil_-_G-CSF_Dex._Treatment_16-20_hrs/ChIP-Seq/NCMLS/S00K6CH1.ERX651374.H3K4me3.bwa.GRCh38.20150527.bed.gz	S00K6CH1.ERX651374.H3K4me3.bwa.GRCh38.20150527_hg19_anno.txt
mature neutrophil	venous blood		None	H3K36me3	Enriched regions	BED	http://ftp.ebi.ac.uk/pub/databases/blueprint/data/homo_sapiens/GRCh38/venous_blood/PB100713/mature_neutrophil_-_G-CSF_Dex._Treatment_16-20_hrs/ChIP-Seq/NCMLS/S00K6CH1.ERX651375.H3K36me3.bwa.GRCh38.broad.20150527.bed.gz	S00K6CH1.ERX651375.H3K36me3.bwa.GRCh38.broad.20150527_hg19_anno.txt
mature neutrophil	venous blood		None	H3K27ac	Enriched regions	BED	http://ftp.ebi.ac.uk/pub/databases/blueprint/data/homo_sapiens/GRCh38/venous_blood/PB100713/mature_neutrophil_-_G-CSF_Dex._Treatment_16-20_hrs/ChIP-Seq/NCMLS/S00K6CH1.ERX651376.H3K27ac.bwa.GRCh38.20150527.bed.gz	S00K6CH1.ERX651376.H3K27ac.bwa.GRCh38.20150527_hg19_anno.txt
mature neutrophil	venous blood		None	H3K4me1	Enriched regions	BED	http://ftp.ebi.ac.uk/pub/databases/blueprint/data/homo_sapiens/GRCh38/venous_blood/PB100713/mature_neutrophil_-_G-CSF_Dex._Treatment_16-20_hrs/ChIP-Seq/NCMLS/S00K6CH1.ERX651377.H3K4me1.bwa.GRCh38.broad.20150527.bed.gz	S00K6CH1.ERX651377.H3K4me1.bwa.GRCh38.broad.20150527_hg19_anno.txt
mature neutrophil	venous blood		None	H3K27me3	Enriched regions	BED	http://ftp.ebi.ac.uk/pub/databases/blueprint/data/homo_sapiens/GRCh38/venous_blood/PB100713/mature_neutrophil_-_G-CSF_Dex._Treatment_16-20_hrs/ChIP-Seq/NCMLS/S00K6CH1.ERX651378.H3K27me3.bwa.GRCh38.broad.20150527.bed.gz	S00K6CH1.ERX651378.H3K27me3.bwa.GRCh38.broad.20150527_hg19_anno.txt
mature neutrophil	venous blood		None	H3K9me3	Enriched regions	BED	http://ftp.ebi.ac.uk/pub/databases/blueprint/data/homo_sapiens/GRCh38/venous_blood/PB100713/mature_neutrophil_-_G-CSF_Dex._Treatment_16-20_hrs/ChIP-Seq/NCMLS/S00K6CH1.ERX651379.H3K9me3.bwa.GRCh38.broad.20150527.bed.gz	S00K6CH1.ERX651379.H3K9me3.bwa.GRCh38.broad.20150527_hg19_anno.txt
mature neutrophil	venous blood		None	H3K36me3	Enriched regions	BED	http://ftp.ebi.ac.uk/pub/databases/blueprint/data/homo_sapiens/GRCh38/venous_blood/PB130513/mature_neutrophil/ChIP-Seq/NCMLS/S00FWHH1.ERX651356.H3K36me3.bwa.GRCh38.broad.20150527.bed.gz	S00FWHH1.ERX651356.H3K36me3.bwa.GRCh38.broad.20150527_hg19_anno.txt
mature neutrophil	venous blood		None	H3K27me3	Enriched regions	BED	http://ftp.ebi.ac.uk/pub/databases/blueprint/data/homo_sapiens/GRCh38/venous_blood/PB130513/mature_neutrophil/ChIP-Seq/NCMLS/S00FWHH1.ERX651357.H3K27me3.bwa.GRCh38.broad.20150527.bed.gz	S00FWHH1.ERX651357.H3K27me3.bwa.GRCh38.broad.20150527_hg19_anno.txt
mature neutrophil	venous blood		None	H3K9me3	Enriched regions	BED	http://ftp.ebi.ac.uk/pub/databases/blueprint/data/homo_sapiens/GRCh38/venous_blood/PB130513/mature_neutrophil/ChIP-Seq/NCMLS/S00FWHH1.ERX651361.H3K9me3.bwa.GRCh38.broad.20150527.bed.gz	S00FWHH1.ERX651361.H3K9me3.bwa.GRCh38.broad.20150527_hg19_anno.txt
mature neutrophil	venous blood		None	H3K36me3	Enriched regions	BED	http://ftp.ebi.ac.uk/pub/databases/blueprint/data/homo_sapiens/GRCh38/venous_blood/PB130513/mature_neutrophil/ChIP-Seq/NCMLS/S00FWHH1.ERX913205.H3K36me3.bwa.GRCh38.broad.20150527.bed.gz	S00FWHH1.ERX913205.H3K36me3.bwa.GRCh38.broad.20150527_hg19_anno.txt
mature neutrophil	venous blood		None	H3K4me3	Enriched regions	BED	http://ftp.ebi.ac.uk/pub/databases/blueprint/data/homo_sapiens/GRCh38/venous_blood/PB130513/mature_neutrophil/ChIP-Seq/NCMLS/S00FWHH1.ERX913213.H3K4me3.bwa.GRCh38.20150527.bed.gz	S00FWHH1.ERX913213.H3K4me3.bwa.GRCh38.20150527_hg19_anno.txt
mature neutrophil	venous blood		None	H3K27ac	Enriched regions	BED	http://ftp.ebi.ac.uk/pub/databases/blueprint/data/homo_sapiens/GRCh38/venous_blood/PB130513/mature_neutrophil/ChIP-Seq/NCMLS/S00FWHH1.ERX913214.H3K27ac.bwa.GRCh38.20150527.bed.gz	S00FWHH1.ERX913214.H3K27ac.bwa.GRCh38.20150527_hg19_anno.txt
mature neutrophil	venous blood		None	H3K4me1	Enriched regions	BED	http://ftp.ebi.ac.uk/pub/databases/blueprint/data/homo_sapiens/GRCh38/venous_blood/PB130513/mature_neutrophil/ChIP-Seq/NCMLS/S00FWHH1.ERX913215.H3K4me1.bwa.GRCh38.broad.20150527.bed.gz	S00FWHH1.ERX913215.H3K4me1.bwa.GRCh38.broad.20150527_hg19_anno.txt
mature neutrophil	venous blood		None	H3K36me3	Enriched regions	BED	http://ftp.ebi.ac.uk/pub/databases/blueprint/data/homo_sapiens/GRCh38/venous_blood/PB130513/mature_neutrophil_-_G-CSF_Dex._Treatment_16-20_hrs/ChIP-Seq/NCMLS/S00FXFH1.ERX1032374.H3K36me3.bwa.GRCh38.broad.20151015.bed.gz	S00FXFH1.ERX1032374.H3K36me3.bwa.GRCh38.broad.20151015_hg19_anno.txt
mature neutrophil	venous blood		None	H3K9me3	Enriched regions	BED	http://ftp.ebi.ac.uk/pub/databases/blueprint/data/homo_sapiens/GRCh38/venous_blood/PB130513/mature_neutrophil_-_G-CSF_Dex._Treatment_16-20_hrs/ChIP-Seq/NCMLS/S00FXFH1.ERX651355.H3K9me3.bwa.GRCh38.broad.20150527.bed.gz	S00FXFH1.ERX651355.H3K9me3.bwa.GRCh38.broad.20150527_hg19_anno.txt
mature neutrophil	venous blood		None	H3K27me3	Enriched regions	BED	http://ftp.ebi.ac.uk/pub/databases/blueprint/data/homo_sapiens/GRCh38/venous_blood/PB130513/mature_neutrophil_-_G-CSF_Dex._Treatment_16-20_hrs/ChIP-Seq/NCMLS/S00FXFH1.ERX651358.H3K27me3.bwa.GRCh38.broad.20150527.bed.gz	S00FXFH1.ERX651358.H3K27me3.bwa.GRCh38.broad.20150527_hg19_anno.txt
mature neutrophil	venous blood		None	H3K4me3	Enriched regions	BED	http://ftp.ebi.ac.uk/pub/databases/blueprint/data/homo_sapiens/GRCh38/venous_blood/PB130513/mature_neutrophil_-_G-CSF_Dex._Treatment_16-20_hrs/ChIP-Seq/NCMLS/S00FXFH1.ERX913216.H3K4me3.bwa.GRCh38.20150527.bed.gz	S00FXFH1.ERX913216.H3K4me3.bwa.GRCh38.20150527_hg19_anno.txt
mature neutrophil	venous blood		None	H3K27ac	Enriched regions	BED	http://ftp.ebi.ac.uk/pub/databases/blueprint/data/homo_sapiens/GRCh38/venous_blood/PB130513/mature_neutrophil_-_G-CSF_Dex._Treatment_16-20_hrs/ChIP-Seq/NCMLS/S00FXFH1.ERX913217.H3K27ac.bwa.GRCh38.20150527.bed.gz	S00FXFH1.ERX913217.H3K27ac.bwa.GRCh38.20150527_hg19_anno.txt
mature neutrophil	venous blood		None	H3K4me1	Enriched regions	BED	http://ftp.ebi.ac.uk/pub/databases/blueprint/data/homo_sapiens/GRCh38/venous_blood/PB130513/mature_neutrophil_-_G-CSF_Dex._Treatment_16-20_hrs/ChIP-Seq/NCMLS/S00FXFH1.ERX913218.H3K4me1.bwa.GRCh38.broad.20150527.bed.gz	S00FXFH1.ERX913218.H3K4me1.bwa.GRCh38.broad.20150527_hg19_anno.txt
mature neutrophil	venous blood		None	H3K4me3	Enriched regions	BED	http://ftp.ebi.ac.uk/pub/databases/blueprint/data/homo_sapiens/GRCh38/venous_blood/PB270313/mature_neutrophil/ChIP-Seq/NCMLS/S00K7AH1.ERX651368.H3K4me3.bwa.GRCh38.20150527.bed.gz	S00K7AH1.ERX651368.H3K4me3.bwa.GRCh38.20150527_hg19_anno.txt
mature neutrophil	venous blood		None	H3K27ac	Enriched regions	BED	http://ftp.ebi.ac.uk/pub/databases/blueprint/data/homo_sapiens/GRCh38/venous_blood/PB270313/mature_neutrophil/ChIP-Seq/NCMLS/S00K7AH1.ERX651381.H3K27ac.bwa.GRCh38.20150527.bed.gz	S00K7AH1.ERX651381.H3K27ac.bwa.GRCh38.20150527_hg19_anno.txt
mature neutrophil	venous blood		None	H3K4me1	Enriched regions	BED	http://ftp.ebi.ac.uk/pub/databases/blueprint/data/homo_sapiens/GRCh38/venous_blood/PB270313/mature_neutrophil/ChIP-Seq/NCMLS/S00K7AH1.ERX651382.H3K4me1.bwa.GRCh38.broad.20150527.bed.gz	S00K7AH1.ERX651382.H3K4me1.bwa.GRCh38.broad.20150527_hg19_anno.txt
mature neutrophil	venous blood		None	H3K4me3	Enriched regions	BED	http://ftp.ebi.ac.uk/pub/databases/blueprint/data/homo_sapiens/GRCh38/venous_blood/PB270313/mature_neutrophil/ChIP-Seq/NCMLS/S00K7AH1.ERX651385.H3K4me3.bwa.GRCh38.20150527.bed.gz	S00K7AH1.ERX651385.H3K4me3.bwa.GRCh38.20150527_hg19_anno.txt
mature neutrophil	venous blood		None	H3K36me3	Enriched regions	BED	http://ftp.ebi.ac.uk/pub/databases/blueprint/data/homo_sapiens/GRCh38/venous_blood/PB270313/mature_neutrophil/ChIP-Seq/NCMLS/S00K7AH1.ERX651388.H3K36me3.bwa.GRCh38.broad.20150527.bed.gz	S00K7AH1.ERX651388.H3K36me3.bwa.GRCh38.broad.20150527_hg19_anno.txt
mature neutrophil	venous blood		None	H3K27me3	Enriched regions	BED	http://ftp.ebi.ac.uk/pub/databases/blueprint/data/homo_sapiens/GRCh38/venous_blood/PB270313/mature_neutrophil/ChIP-Seq/NCMLS/S00K7AH1.ERX651390.H3K27me3.bwa.GRCh38.broad.20150527.bed.gz	S00K7AH1.ERX651390.H3K27me3.bwa.GRCh38.broad.20150527_hg19_anno.txt
mature neutrophil	venous blood		None	H3K9me3	Enriched regions	BED	http://ftp.ebi.ac.uk/pub/databases/blueprint/data/homo_sapiens/GRCh38/venous_blood/PB270313/mature_neutrophil/ChIP-Seq/NCMLS/S00K7AH1.ERX651395.H3K9me3.bwa.GRCh38.broad.20150527.bed.gz	S00K7AH1.ERX651395.H3K9me3.bwa.GRCh38.broad.20150527_hg19_anno.txt
mature neutrophil	venous blood		None	H3K4me3	Enriched regions	BED	http://ftp.ebi.ac.uk/pub/databases/blueprint/data/homo_sapiens/GRCh38/venous_blood/PB270313/mature_neutrophil_-_G-CSF_Dex._Treatment_16-20_hrs/ChIP-Seq/NCMLS/S00K88H1.ERX651370.H3K4me3.bwa.GRCh38.20150527.bed.gz	S00K88H1.ERX651370.H3K4me3.bwa.GRCh38.20150527_hg19_anno.txt
mature neutrophil	venous blood		None	H3K4me1	Enriched regions	BED	http://ftp.ebi.ac.uk/pub/databases/blueprint/data/homo_sapiens/GRCh38/venous_blood/PB270313/mature_neutrophil_-_G-CSF_Dex._Treatment_16-20_hrs/ChIP-Seq/NCMLS/S00K88H1.ERX651383.H3K4me1.bwa.GRCh38.broad.20150527.bed.gz	S00K88H1.ERX651383.H3K4me1.bwa.GRCh38.broad.20150527_hg19_anno.txt
mature neutrophil	venous blood		None	H3K4me3	Enriched regions	BED	http://ftp.ebi.ac.uk/pub/databases/blueprint/data/homo_sapiens/GRCh38/venous_blood/PB270313/mature_neutrophil_-_G-CSF_Dex._Treatment_16-20_hrs/ChIP-Seq/NCMLS/S00K88H1.ERX651386.H3K4me3.bwa.GRCh38.20150527.bed.gz	S00K88H1.ERX651386.H3K4me3.bwa.GRCh38.20150527_hg19_anno.txt
mature neutrophil	venous blood		None	H3K9me3	Enriched regions	BED	http://ftp.ebi.ac.uk/pub/databases/blueprint/data/homo_sapiens/GRCh38/venous_blood/PB270313/mature_neutrophil_-_G-CSF_Dex._Treatment_16-20_hrs/ChIP-Seq/NCMLS/S00K88H1.ERX651389.H3K9me3.bwa.GRCh38.broad.20150527.bed.gz	S00K88H1.ERX651389.H3K9me3.bwa.GRCh38.broad.20150527_hg19_anno.txt
mature neutrophil	venous blood		None	H3K27me3	Enriched regions	BED	http://ftp.ebi.ac.uk/pub/databases/blueprint/data/homo_sapiens/GRCh38/venous_blood/PB270313/mature_neutrophil_-_G-CSF_Dex._Treatment_16-20_hrs/ChIP-Seq/NCMLS/S00K88H1.ERX651391.H3K27me3.bwa.GRCh38.broad.20150527.bed.gz	S00K88H1.ERX651391.H3K27me3.bwa.GRCh38.broad.20150527_hg19_anno.txt
mature neutrophil	venous blood		None	H3K36me3	Enriched regions	BED	http://ftp.ebi.ac.uk/pub/databases/blueprint/data/homo_sapiens/GRCh38/venous_blood/PB270313/mature_neutrophil_-_G-CSF_Dex._Treatment_16-20_hrs/ChIP-Seq/NCMLS/S00K88H1.ERX651393.H3K36me3.bwa.GRCh38.broad.20150527.bed.gz	S00K88H1.ERX651393.H3K36me3.bwa.GRCh38.broad.20150527_hg19_anno.txt
mature neutrophil	venous blood		None	H3K27ac	Enriched regions	BED	http://ftp.ebi.ac.uk/pub/databases/blueprint/data/homo_sapiens/GRCh38/venous_blood/PB270313/mature_neutrophil_-_G-CSF_Dex._Treatment_16-20_hrs/ChIP-Seq/NCMLS/S00K88H1.ERX913219.H3K27ac.bwa.GRCh38.20150527.bed.gz	S00K88H1.ERX913219.H3K27ac.bwa.GRCh38.20150527_hg19_anno.txt
unswitched memory B cell	venous blood		None	H3K4me3	Enriched regions	BED	http://ftp.ebi.ac.uk/pub/databases/blueprint/data/homo_sapiens/GRCh38/venous_blood/Pool_9/unswitched_memory_B_cell/ChIP-Seq/NCMLS/S015DDH1.ERX1122477.H3K4me3.bwa.GRCh38.20151026.bed.gz	S015DDH1.ERX1122477.H3K4me3.bwa.GRCh38.20151026_hg19_anno.txt
unswitched memory B cell	venous blood		None	H3K36me3	Enriched regions	BED	http://ftp.ebi.ac.uk/pub/databases/blueprint/data/homo_sapiens/GRCh38/venous_blood/Pool_9/unswitched_memory_B_cell/ChIP-Seq/NCMLS/S015DDH1.ERX1122478.H3K36me3.bwa.GRCh38.broad.20151026.bed.gz	S015DDH1.ERX1122478.H3K36me3.bwa.GRCh38.broad.20151026_hg19_anno.txt
unswitched memory B cell	venous blood		None	H3K4me1	Enriched regions	BED	http://ftp.ebi.ac.uk/pub/databases/blueprint/data/homo_sapiens/GRCh38/venous_blood/Pool_9/unswitched_memory_B_cell/ChIP-Seq/NCMLS/S015DDH1.ERX1122485.H3K4me1.bwa.GRCh38.broad.20151026.bed.gz	S015DDH1.ERX1122485.H3K4me1.bwa.GRCh38.broad.20151026_hg19_anno.txt
unswitched memory B cell	venous blood		None	H3K27ac	Enriched regions	BED	http://ftp.ebi.ac.uk/pub/databases/blueprint/data/homo_sapiens/GRCh38/venous_blood/Pool_9/unswitched_memory_B_cell/ChIP-Seq/NCMLS/S015DDH1.ERX1122486.H3K27ac.bwa.GRCh38.20151026.bed.gz	S015DDH1.ERX1122486.H3K27ac.bwa.GRCh38.20151026_hg19_anno.txt
unswitched memory B cell	venous blood		None	H3K9me3	Enriched regions	BED	http://ftp.ebi.ac.uk/pub/databases/blueprint/data/homo_sapiens/GRCh38/venous_blood/Pool_9/unswitched_memory_B_cell/ChIP-Seq/NCMLS/S015DDH1.ERX1122487.H3K9me3.bwa.GRCh38.broad.20151026.bed.gz	S015DDH1.ERX1122487.H3K9me3.bwa.GRCh38.broad.20151026_hg19_anno.txt
unswitched memory B cell	venous blood		None	H3K27me3	Enriched regions	BED	http://ftp.ebi.ac.uk/pub/databases/blueprint/data/homo_sapiens/GRCh38/venous_blood/Pool_9/unswitched_memory_B_cell/ChIP-Seq/NCMLS/S015DDH1.ERX1122488.H3K27me3.bwa.GRCh38.broad.20151026.bed.gz	S015DDH1.ERX1122488.H3K27me3.bwa.GRCh38.broad.20151026_hg19_anno.txt
monocyte	venous blood		None	H3K4me3	Enriched regions	BED	http://ftp.ebi.ac.uk/pub/databases/blueprint/data/homo_sapiens/GRCh38/venous_blood/Primary_monocytes_Donor_C/monocyte_-_None/ChIP-Seq/NCMLS/S01BM8H1.ERX1484934.H3K4me3.bwa.GRCh38.20160527.bed.gz	S01BM8H1.ERX1484934.H3K4me3.bwa.GRCh38.20160527_hg19_anno.txt
monocyte	venous blood		None	H3K4me1	Enriched regions	BED	http://ftp.ebi.ac.uk/pub/databases/blueprint/data/homo_sapiens/GRCh38/venous_blood/Primary_monocytes_Donor_C/monocyte_-_None/ChIP-Seq/NCMLS/S01BM8H1.ERX1484935.H3K4me1.bwa.GRCh38.broad.20160527.bed.gz	S01BM8H1.ERX1484935.H3K4me1.bwa.GRCh38.broad.20160527_hg19_anno.txt
monocyte	venous blood		None	H3K9me3	Enriched regions	BED	http://ftp.ebi.ac.uk/pub/databases/blueprint/data/homo_sapiens/GRCh38/venous_blood/Primary_monocytes_Donor_C/monocyte_-_None/ChIP-Seq/NCMLS/S01BM8H1.ERX1484936.H3K9me3.bwa.GRCh38.broad.20160527.bed.gz	S01BM8H1.ERX1484936.H3K9me3.bwa.GRCh38.broad.20160527_hg19_anno.txt
monocyte	venous blood		None	H3K27ac	Enriched regions	BED	http://ftp.ebi.ac.uk/pub/databases/blueprint/data/homo_sapiens/GRCh38/venous_blood/Primary_monocytes_Donor_C/monocyte_-_None/ChIP-Seq/NCMLS/S01BM8H1.ERX1484937.H3K27ac.bwa.GRCh38.20160527.bed.gz	S01BM8H1.ERX1484937.H3K27ac.bwa.GRCh38.20160527_hg19_anno.txt
monocyte	venous blood		None	H3K36me3	Enriched regions	BED	http://ftp.ebi.ac.uk/pub/databases/blueprint/data/homo_sapiens/GRCh38/venous_blood/Primary_monocytes_Donor_C/monocyte_-_None/ChIP-Seq/NCMLS/S01BM8H1.ERX1484938.H3K36me3.bwa.GRCh38.broad.20160527.bed.gz	S01BM8H1.ERX1484938.H3K36me3.bwa.GRCh38.broad.20160527_hg19_anno.txt
monocyte	venous blood		None	H3K27ac	Enriched regions	BED	http://ftp.ebi.ac.uk/pub/databases/blueprint/data/homo_sapiens/GRCh38/venous_blood/Primary_monocytes_Donor_E/monocyte_-_None/ChIP-Seq/NCMLS/S01E11H1.ERX1484943.H3K27ac.bwa.GRCh38.20160701.bed.gz	S01E11H1.ERX1484943.H3K27ac.bwa.GRCh38.20160701_hg19_anno.txt
monocyte	venous blood		None	H3K4me3	Enriched regions	BED	http://ftp.ebi.ac.uk/pub/databases/blueprint/data/homo_sapiens/GRCh38/venous_blood/Primary_monocytes_Donor_E/monocyte_-_None/ChIP-Seq/NCMLS/S01E11H1.ERX1484944.H3K4me3.bwa.GRCh38.20160701.bed.gz	S01E11H1.ERX1484944.H3K4me3.bwa.GRCh38.20160701_hg19_anno.txt
monocyte	venous blood		None	H3K36me3	Enriched regions	BED	http://ftp.ebi.ac.uk/pub/databases/blueprint/data/homo_sapiens/GRCh38/venous_blood/Primary_monocytes_Donor_E/monocyte_-_None/ChIP-Seq/NCMLS/S01E11H1.ERX1484945.H3K36me3.bwa.GRCh38.broad.20160701.bed.gz	S01E11H1.ERX1484945.H3K36me3.bwa.GRCh38.broad.20160701_hg19_anno.txt
monocyte	venous blood		None	H3K9me3	Enriched regions	BED	http://ftp.ebi.ac.uk/pub/databases/blueprint/data/homo_sapiens/GRCh38/venous_blood/Primary_monocytes_Donor_E/monocyte_-_None/ChIP-Seq/NCMLS/S01E11H1.ERX1484946.H3K9me3.bwa.GRCh38.broad.20160701.bed.gz	S01E11H1.ERX1484946.H3K9me3.bwa.GRCh38.broad.20160701_hg19_anno.txt
monocyte	venous blood		None	H3K27me3	Enriched regions	BED	http://ftp.ebi.ac.uk/pub/databases/blueprint/data/homo_sapiens/GRCh38/venous_blood/Primary_monocytes_Donor_E/monocyte_-_None/ChIP-Seq/NCMLS/S01E11H1.ERX1484947.H3K27me3.bwa.GRCh38.broad.20160701.bed.gz	S01E11H1.ERX1484947.H3K27me3.bwa.GRCh38.broad.20160701_hg19_anno.txt
monocyte	venous blood		None	H3K27ac	Enriched regions	BED	http://ftp.ebi.ac.uk/pub/databases/blueprint/data/homo_sapiens/GRCh38/venous_blood/Primary_monocytes_Donor_F/monocyte_-_None/ChIP-Seq/NCMLS/S01JGPH1.ERX1484940.H3K27ac.bwa.GRCh38.20160701.bed.gz	S01JGPH1.ERX1484940.H3K27ac.bwa.GRCh38.20160701_hg19_anno.txt
monocyte	venous blood		None	H3K4me3	Enriched regions	BED	http://ftp.ebi.ac.uk/pub/databases/blueprint/data/homo_sapiens/GRCh38/venous_blood/Primary_monocytes_Donor_F/monocyte_-_None/ChIP-Seq/NCMLS/S01JGPH1.ERX1484941.H3K4me3.bwa.GRCh38.20160701.bed.gz	S01JGPH1.ERX1484941.H3K4me3.bwa.GRCh38.20160701_hg19_anno.txt
monocyte	venous blood		None	H3K4me1	Enriched regions	BED	http://ftp.ebi.ac.uk/pub/databases/blueprint/data/homo_sapiens/GRCh38/venous_blood/Primary_monocytes_Donor_F/monocyte_-_None/ChIP-Seq/NCMLS/S01JGPH1.ERX1484942.H3K4me1.bwa.GRCh38.broad.20160701.bed.gz	S01JGPH1.ERX1484942.H3K4me1.bwa.GRCh38.broad.20160701_hg19_anno.txt
monocyte	venous blood		None	H3K9me3	Enriched regions	BED	http://ftp.ebi.ac.uk/pub/databases/blueprint/data/homo_sapiens/GRCh38/venous_blood/Primary_monocytes_Donor_F/monocyte_-_None/ChIP-Seq/NCMLS/S01JGPH1.ERX1484948.H3K9me3.bwa.GRCh38.broad.20160701.bed.gz	S01JGPH1.ERX1484948.H3K9me3.bwa.GRCh38.broad.20160701_hg19_anno.txt
monocyte	venous blood		None	H3K36me3	Enriched regions	BED	http://ftp.ebi.ac.uk/pub/databases/blueprint/data/homo_sapiens/GRCh38/venous_blood/Primary_monocytes_Donor_F/monocyte_-_None/ChIP-Seq/NCMLS/S01JGPH1.ERX1484951.H3K36me3.bwa.GRCh38.broad.20160701.bed.gz	S01JGPH1.ERX1484951.H3K36me3.bwa.GRCh38.broad.20160701_hg19_anno.txt
monocyte	venous blood		None	H3K27me3	Enriched regions	BED	http://ftp.ebi.ac.uk/pub/databases/blueprint/data/homo_sapiens/GRCh38/venous_blood/Primary_monocytes_Donor_F/monocyte_-_None/ChIP-Seq/NCMLS/S01JGPH1.ERX1484952.H3K27me3.bwa.GRCh38.broad.20160701.bed.gz	S01JGPH1.ERX1484952.H3K27me3.bwa.GRCh38.broad.20160701_hg19_anno.txt
CD38-negative naive B cell	venous blood		None	H3K4me3	Enriched regions	BED	http://ftp.ebi.ac.uk/pub/databases/blueprint/data/homo_sapiens/GRCh38/venous_blood/S0016E/CD38-negative_naive_B_cell/ChIP-Seq/NCMLS/S0016EH1.ERX300697.H3K4me3.bwa.GRCh38.20150527.bed.gz	S0016EH1.ERX300697.H3K4me3.bwa.GRCh38.20150527_hg19_anno.txt
CD38-negative naive B cell	venous blood		None	H3K36me3	Enriched regions	BED	http://ftp.ebi.ac.uk/pub/databases/blueprint/data/homo_sapiens/GRCh38/venous_blood/S0016E/CD38-negative_naive_B_cell/ChIP-Seq/NCMLS/S0016EH1.ERX324151.H3K36me3.bwa.GRCh38.broad.20150527.bed.gz	S0016EH1.ERX324151.H3K36me3.bwa.GRCh38.broad.20150527_hg19_anno.txt
CD38-negative naive B cell	venous blood		None	H3K4me1	Enriched regions	BED	http://ftp.ebi.ac.uk/pub/databases/blueprint/data/homo_sapiens/GRCh38/venous_blood/S0016E/CD38-negative_naive_B_cell/ChIP-Seq/NCMLS/S0016EH1.ERX324152.H3K4me1.bwa.GRCh38.broad.20150527.bed.gz	S0016EH1.ERX324152.H3K4me1.bwa.GRCh38.broad.20150527_hg19_anno.txt
CD38-negative naive B cell	venous blood		None	H3K9me3	Enriched regions	BED	http://ftp.ebi.ac.uk/pub/databases/blueprint/data/homo_sapiens/GRCh38/venous_blood/S0016E/CD38-negative_naive_B_cell/ChIP-Seq/NCMLS/S0016EH1.ERX324153.H3K9me3.bwa.GRCh38.broad.20150527.bed.gz	S0016EH1.ERX324153.H3K9me3.bwa.GRCh38.broad.20150527_hg19_anno.txt
CD38-negative naive B cell	venous blood		None	H3K27ac	Enriched regions	BED	http://ftp.ebi.ac.uk/pub/databases/blueprint/data/homo_sapiens/GRCh38/venous_blood/S0016E/CD38-negative_naive_B_cell/ChIP-Seq/NCMLS/S0016EH1.ERX406901.H3K27ac.bwa.GRCh38.20150527.bed.gz	S0016EH1.ERX406901.H3K27ac.bwa.GRCh38.20150527_hg19_anno.txt
CD38-negative naive B cell	venous blood		None	H3K4me3	Enriched regions	BED	http://ftp.ebi.ac.uk/pub/databases/blueprint/data/homo_sapiens/GRCh38/venous_blood/S001HT/CD38-negative_naive_B_cell/ChIP-Seq/NCMLS/S001HTH1.ERX329602.H3K4me3.bwa.GRCh38.20160701.bed.gz	S001HTH1.ERX329602.H3K4me3.bwa.GRCh38.20160701_hg19_anno.txt
CD38-negative naive B cell	venous blood		None	H3K9me3	Enriched regions	BED	http://ftp.ebi.ac.uk/pub/databases/blueprint/data/homo_sapiens/GRCh38/venous_blood/S001HT/CD38-negative_naive_B_cell/ChIP-Seq/NCMLS/S001HTH1.ERX329603.H3K9me3.bwa.GRCh38.broad.20160701.bed.gz	S001HTH1.ERX329603.H3K9me3.bwa.GRCh38.broad.20160701_hg19_anno.txt
inflammatory macrophage	venous blood		None	H3K27ac	Enriched regions	BED	http://ftp.ebi.ac.uk/pub/databases/blueprint/data/homo_sapiens/GRCh38/venous_blood/S001MJ/inflammatory_macrophage/ChIP-Seq/NCMLS/S001MJH1.ERX300663.H3K27ac.bwa.GRCh38.20150527.bed.gz	S001MJH1.ERX300663.H3K27ac.bwa.GRCh38.20150527_hg19_anno.txt
inflammatory macrophage	venous blood		None	H3K27me3	Enriched regions	BED	http://ftp.ebi.ac.uk/pub/databases/blueprint/data/homo_sapiens/GRCh38/venous_blood/S001MJ/inflammatory_macrophage/ChIP-Seq/NCMLS/S001MJH1.ERX300670.H3K27me3.bwa.GRCh38.broad.20150527.bed.gz	S001MJH1.ERX300670.H3K27me3.bwa.GRCh38.broad.20150527_hg19_anno.txt
inflammatory macrophage	venous blood		None	H3K9me3	Enriched regions	BED	http://ftp.ebi.ac.uk/pub/databases/blueprint/data/homo_sapiens/GRCh38/venous_blood/S001MJ/inflammatory_macrophage/ChIP-Seq/NCMLS/S001MJH1.ERX300671.H3K9me3.bwa.GRCh38.broad.20150527.bed.gz	S001MJH1.ERX300671.H3K9me3.bwa.GRCh38.broad.20150527_hg19_anno.txt
inflammatory macrophage	venous blood		None	H3K36me3	Enriched regions	BED	http://ftp.ebi.ac.uk/pub/databases/blueprint/data/homo_sapiens/GRCh38/venous_blood/S001MJ/inflammatory_macrophage/ChIP-Seq/NCMLS/S001MJH1.ERX300673.H3K36me3.bwa.GRCh38.broad.20150527.bed.gz	S001MJH1.ERX300673.H3K36me3.bwa.GRCh38.broad.20150527_hg19_anno.txt
inflammatory macrophage	venous blood		None	H3K4me1	Enriched regions	BED	http://ftp.ebi.ac.uk/pub/databases/blueprint/data/homo_sapiens/GRCh38/venous_blood/S001MJ/inflammatory_macrophage/ChIP-Seq/NCMLS/S001MJH1.ERX300674.H3K4me1.bwa.GRCh38.broad.20150527.bed.gz	S001MJH1.ERX300674.H3K4me1.bwa.GRCh38.broad.20150527_hg19_anno.txt
inflammatory macrophage	venous blood		None	H3K4me3	Enriched regions	BED	http://ftp.ebi.ac.uk/pub/databases/blueprint/data/homo_sapiens/GRCh38/venous_blood/S001MJ/inflammatory_macrophage/ChIP-Seq/NCMLS/S001MJH1.ERX300707.H3K4me3.bwa.GRCh38.20150527.bed.gz	S001MJH1.ERX300707.H3K4me3.bwa.GRCh38.20150527_hg19_anno.txt
inflammatory macrophage	venous blood		None	DNase-Seq	Hotspots	BED	http://ftp.ebi.ac.uk/pub/databases/blueprint/data/homo_sapiens/GRCh38/venous_blood/S001MJ/inflammatory_macrophage/DNase-Hypersensitivity/NCMLS/S001MJ48.ERX286203.Dnase.GRCh38.hotspot.20150709.bed.gz	S001MJ48.ERX286203.Dnase.GRCh38.hotspot.20150709_hg19_anno.txt
inflammatory macrophage	venous blood		None	DNase-Seq	Hotspots	BED	http://ftp.ebi.ac.uk/pub/databases/blueprint/data/homo_sapiens/GRCh38/venous_blood/S001MJ/inflammatory_macrophage/DNase-Hypersensitivity/NCMLS/S001MJ48.ERX286203.Dnase.GRCh38.hotspot.peaks.20150709.bed.gz	S001MJ48.ERX286203.Dnase.GRCh38.hotspot.peaks.20150709_hg19_anno.txt
inflammatory macrophage	venous blood		None	DNase-Seq	Hotspots	BED	http://ftp.ebi.ac.uk/pub/databases/blueprint/data/homo_sapiens/GRCh38/venous_blood/S001MJ/inflammatory_macrophage/DNase-Hypersensitivity/NCMLS/S001MJ4A.ERX286200.Dnase.GRCh38.hotspot.20150709.bed.gz	S001MJ4A.ERX286200.Dnase.GRCh38.hotspot.20150709_hg19_anno.txt
inflammatory macrophage	venous blood		None	DNase-Seq	Hotspots	BED	http://ftp.ebi.ac.uk/pub/databases/blueprint/data/homo_sapiens/GRCh38/venous_blood/S001MJ/inflammatory_macrophage/DNase-Hypersensitivity/NCMLS/S001MJ4A.ERX286200.Dnase.GRCh38.hotspot.peaks.20150709.bed.gz	S001MJ4A.ERX286200.Dnase.GRCh38.hotspot.peaks.20150709_hg19_anno.txt
inflammatory macrophage	venous blood		None	H3K4me3	Enriched regions	BED	http://ftp.ebi.ac.uk/pub/databases/blueprint/data/homo_sapiens/GRCh38/venous_blood/S001S7/inflammatory_macrophage/ChIP-Seq/NCMLS/S001S7H2.ERX300682.H3K4me3.bwa.GRCh38.20150527.bed.gz	S001S7H2.ERX300682.H3K4me3.bwa.GRCh38.20150527_hg19_anno.txt
inflammatory macrophage	venous blood		None	H3K36me3	Enriched regions	BED	http://ftp.ebi.ac.uk/pub/databases/blueprint/data/homo_sapiens/GRCh38/venous_blood/S001S7/inflammatory_macrophage/ChIP-Seq/NCMLS/S001S7H2.ERX300705.H3K36me3.bwa.GRCh38.broad.20150527.bed.gz	S001S7H2.ERX300705.H3K36me3.bwa.GRCh38.broad.20150527_hg19_anno.txt
inflammatory macrophage	venous blood		None	H3K27me3	Enriched regions	BED	http://ftp.ebi.ac.uk/pub/databases/blueprint/data/homo_sapiens/GRCh38/venous_blood/S001S7/inflammatory_macrophage/ChIP-Seq/NCMLS/S001S7H2.ERX300706.H3K27me3.bwa.GRCh38.broad.20150527.bed.gz	S001S7H2.ERX300706.H3K27me3.bwa.GRCh38.broad.20150527_hg19_anno.txt
inflammatory macrophage	venous blood		None	H3K4me1	Enriched regions	BED	http://ftp.ebi.ac.uk/pub/databases/blueprint/data/homo_sapiens/GRCh38/venous_blood/S001S7/inflammatory_macrophage/ChIP-Seq/NCMLS/S001S7H2.ERX300708.H3K4me1.bwa.GRCh38.broad.20150527.bed.gz	S001S7H2.ERX300708.H3K4me1.bwa.GRCh38.broad.20150527_hg19_anno.txt
inflammatory macrophage	venous blood		None	H3K9me3	Enriched regions	BED	http://ftp.ebi.ac.uk/pub/databases/blueprint/data/homo_sapiens/GRCh38/venous_blood/S001S7/inflammatory_macrophage/ChIP-Seq/NCMLS/S001S7H2.ERX300729.H3K9me3.bwa.GRCh38.broad.20150527.bed.gz	S001S7H2.ERX300729.H3K9me3.bwa.GRCh38.broad.20150527_hg19_anno.txt
inflammatory macrophage	venous blood		None	H3K27ac	Enriched regions	BED	http://ftp.ebi.ac.uk/pub/databases/blueprint/data/homo_sapiens/GRCh38/venous_blood/S001S7/inflammatory_macrophage/ChIP-Seq/NCMLS/S001S7H2.ERX337055.H3K27ac.bwa.GRCh38.20150527.bed.gz	S001S7H2.ERX337055.H3K27ac.bwa.GRCh38.20150527_hg19_anno.txt
macrophage	venous blood		None	H3K36me3	Enriched regions	BED	http://ftp.ebi.ac.uk/pub/databases/blueprint/data/homo_sapiens/GRCh38/venous_blood/S001S7/macrophage/ChIP-Seq/NCMLS/S001S7H1.ERX300676.H3K36me3.bwa.GRCh38.broad.20150527.bed.gz	S001S7H1.ERX300676.H3K36me3.bwa.GRCh38.broad.20150527_hg19_anno.txt
macrophage	venous blood		None	H3K4me1	Enriched regions	BED	http://ftp.ebi.ac.uk/pub/databases/blueprint/data/homo_sapiens/GRCh38/venous_blood/S001S7/macrophage/ChIP-Seq/NCMLS/S001S7H1.ERX300699.H3K4me1.bwa.GRCh38.broad.20150527.bed.gz	S001S7H1.ERX300699.H3K4me1.bwa.GRCh38.broad.20150527_hg19_anno.txt
macrophage	venous blood		None	H3K27me3	Enriched regions	BED	http://ftp.ebi.ac.uk/pub/databases/blueprint/data/homo_sapiens/GRCh38/venous_blood/S001S7/macrophage/ChIP-Seq/NCMLS/S001S7H1.ERX300700.H3K27me3.bwa.GRCh38.broad.20150527.bed.gz	S001S7H1.ERX300700.H3K27me3.bwa.GRCh38.broad.20150527_hg19_anno.txt
macrophage	venous blood		None	H3K9me3	Enriched regions	BED	http://ftp.ebi.ac.uk/pub/databases/blueprint/data/homo_sapiens/GRCh38/venous_blood/S001S7/macrophage/ChIP-Seq/NCMLS/S001S7H1.ERX300701.H3K9me3.bwa.GRCh38.broad.20150527.bed.gz	S001S7H1.ERX300701.H3K9me3.bwa.GRCh38.broad.20150527_hg19_anno.txt
macrophage	venous blood		None	H3K4me3	Enriched regions	BED	http://ftp.ebi.ac.uk/pub/databases/blueprint/data/homo_sapiens/GRCh38/venous_blood/S001S7/macrophage/ChIP-Seq/NCMLS/S001S7H1.ERX300725.H3K4me3.bwa.GRCh38.20150527.bed.gz	S001S7H1.ERX300725.H3K4me3.bwa.GRCh38.20150527_hg19_anno.txt
macrophage	venous blood		None	H3K27ac	Enriched regions	BED	http://ftp.ebi.ac.uk/pub/databases/blueprint/data/homo_sapiens/GRCh38/venous_blood/S001S7/macrophage/ChIP-Seq/NCMLS/S001S7H1.ERX337032.H3K27ac.bwa.GRCh38.20150527.bed.gz	S001S7H1.ERX337032.H3K27ac.bwa.GRCh38.20150527_hg19_anno.txt
macrophage	venous blood		None	DNase-Seq	Hotspots	BED	http://ftp.ebi.ac.uk/pub/databases/blueprint/data/homo_sapiens/GRCh38/venous_blood/S001S7/macrophage/DNase-Hypersensitivity/NCMLS/S001S745.ERX616976.Dnase.GRCh38.hotspot.20150709.bed.gz	S001S745.ERX616976.Dnase.GRCh38.hotspot.20150709_hg19_anno.txt
macrophage	venous blood		None	DNase-Seq	Hotspots	BED	http://ftp.ebi.ac.uk/pub/databases/blueprint/data/homo_sapiens/GRCh38/venous_blood/S001S7/macrophage/DNase-Hypersensitivity/NCMLS/S001S745.ERX616976.Dnase.GRCh38.hotspot.peaks.20150709.bed.gz	S001S745.ERX616976.Dnase.GRCh38.hotspot.peaks.20150709_hg19_anno.txt
inflammatory macrophage	venous blood		None	H3K27ac	Enriched regions	BED	http://ftp.ebi.ac.uk/pub/databases/blueprint/data/homo_sapiens/GRCh38/venous_blood/S0022I/inflammatory_macrophage/ChIP-Seq/NCMLS/S0022IH2.ERX300680.H3K27ac.bwa.GRCh38.20150527.bed.gz	S0022IH2.ERX300680.H3K27ac.bwa.GRCh38.20150527_hg19_anno.txt
inflammatory macrophage	venous blood		None	H3K36me3	Enriched regions	BED	http://ftp.ebi.ac.uk/pub/databases/blueprint/data/homo_sapiens/GRCh38/venous_blood/S0022I/inflammatory_macrophage/ChIP-Seq/NCMLS/S0022IH2.ERX300681.H3K36me3.bwa.GRCh38.broad.20150527.bed.gz	S0022IH2.ERX300681.H3K36me3.bwa.GRCh38.broad.20150527_hg19_anno.txt
inflammatory macrophage	venous blood		None	H3K4me1	Enriched regions	BED	http://ftp.ebi.ac.uk/pub/databases/blueprint/data/homo_sapiens/GRCh38/venous_blood/S0022I/inflammatory_macrophage/ChIP-Seq/NCMLS/S0022IH2.ERX300691.H3K4me1.bwa.GRCh38.broad.20150527.bed.gz	S0022IH2.ERX300691.H3K4me1.bwa.GRCh38.broad.20150527_hg19_anno.txt
inflammatory macrophage	venous blood		None	H3K4me3	Enriched regions	BED	http://ftp.ebi.ac.uk/pub/databases/blueprint/data/homo_sapiens/GRCh38/venous_blood/S0022I/inflammatory_macrophage/ChIP-Seq/NCMLS/S0022IH2.ERX300720.H3K4me3.bwa.GRCh38.20150527.bed.gz	S0022IH2.ERX300720.H3K4me3.bwa.GRCh38.20150527_hg19_anno.txt
inflammatory macrophage	venous blood		None	H3K9me3	Enriched regions	BED	http://ftp.ebi.ac.uk/pub/databases/blueprint/data/homo_sapiens/GRCh38/venous_blood/S0022I/inflammatory_macrophage/ChIP-Seq/NCMLS/S0022IH2.ERX300724.H3K9me3.bwa.GRCh38.broad.20150527.bed.gz	S0022IH2.ERX300724.H3K9me3.bwa.GRCh38.broad.20150527_hg19_anno.txt
inflammatory macrophage	venous blood		None	H3K27me3	Enriched regions	BED	http://ftp.ebi.ac.uk/pub/databases/blueprint/data/homo_sapiens/GRCh38/venous_blood/S0022I/inflammatory_macrophage/ChIP-Seq/NCMLS/S0022IH2.ERX300728.H3K27me3.bwa.GRCh38.broad.20150527.bed.gz	S0022IH2.ERX300728.H3K27me3.bwa.GRCh38.broad.20150527_hg19_anno.txt
inflammatory macrophage	venous blood		None	DNase-Seq	Hotspots	BED	http://ftp.ebi.ac.uk/pub/databases/blueprint/data/homo_sapiens/GRCh38/venous_blood/S0022I/inflammatory_macrophage/DNase-Hypersensitivity/NCMLS/S0022I48.ERX616978.Dnase.GRCh38.hotspot.20150709.bed.gz	S0022I48.ERX616978.Dnase.GRCh38.hotspot.20150709_hg19_anno.txt
inflammatory macrophage	venous blood		None	DNase-Seq	Hotspots	BED	http://ftp.ebi.ac.uk/pub/databases/blueprint/data/homo_sapiens/GRCh38/venous_blood/S0022I/inflammatory_macrophage/DNase-Hypersensitivity/NCMLS/S0022I48.ERX616978.Dnase.GRCh38.hotspot.peaks.20150709.bed.gz	S0022I48.ERX616978.Dnase.GRCh38.hotspot.peaks.20150709_hg19_anno.txt
macrophage	venous blood		None	H3K4me1	Enriched regions	BED	http://ftp.ebi.ac.uk/pub/databases/blueprint/data/homo_sapiens/GRCh38/venous_blood/S0022I/macrophage/ChIP-Seq/NCMLS/S0022IH1.ERX300702.H3K4me1.bwa.GRCh38.broad.20150527.bed.gz	S0022IH1.ERX300702.H3K4me1.bwa.GRCh38.broad.20150527_hg19_anno.txt
macrophage	venous blood		None	H3K27me3	Enriched regions	BED	http://ftp.ebi.ac.uk/pub/databases/blueprint/data/homo_sapiens/GRCh38/venous_blood/S0022I/macrophage/ChIP-Seq/NCMLS/S0022IH1.ERX300703.H3K27me3.bwa.GRCh38.broad.20150527.bed.gz	S0022IH1.ERX300703.H3K27me3.bwa.GRCh38.broad.20150527_hg19_anno.txt
macrophage	venous blood		None	H3K36me3	Enriched regions	BED	http://ftp.ebi.ac.uk/pub/databases/blueprint/data/homo_sapiens/GRCh38/venous_blood/S0022I/macrophage/ChIP-Seq/NCMLS/S0022IH1.ERX300704.H3K36me3.bwa.GRCh38.broad.20150527.bed.gz	S0022IH1.ERX300704.H3K36me3.bwa.GRCh38.broad.20150527_hg19_anno.txt
macrophage	venous blood		None	H3K4me3	Enriched regions	BED	http://ftp.ebi.ac.uk/pub/databases/blueprint/data/homo_sapiens/GRCh38/venous_blood/S0022I/macrophage/ChIP-Seq/NCMLS/S0022IH1.ERX300718.H3K4me3.bwa.GRCh38.20150527.bed.gz	S0022IH1.ERX300718.H3K4me3.bwa.GRCh38.20150527_hg19_anno.txt
macrophage	venous blood		None	H3K27ac	Enriched regions	BED	http://ftp.ebi.ac.uk/pub/databases/blueprint/data/homo_sapiens/GRCh38/venous_blood/S0022I/macrophage/ChIP-Seq/NCMLS/S0022IH1.ERX300726.H3K27ac.bwa.GRCh38.20150527.bed.gz	S0022IH1.ERX300726.H3K27ac.bwa.GRCh38.20150527_hg19_anno.txt
macrophage	venous blood		None	H3K9me3	Enriched regions	BED	http://ftp.ebi.ac.uk/pub/databases/blueprint/data/homo_sapiens/GRCh38/venous_blood/S0022I/macrophage/ChIP-Seq/NCMLS/S0022IH1.ERX300730.H3K9me3.bwa.GRCh38.broad.20150527.bed.gz	S0022IH1.ERX300730.H3K9me3.bwa.GRCh38.broad.20150527_hg19_anno.txt
macrophage	venous blood		None	DNase-Seq	Hotspots	BED	http://ftp.ebi.ac.uk/pub/databases/blueprint/data/homo_sapiens/GRCh38/venous_blood/S0022I/macrophage/DNase-Hypersensitivity/NCMLS/S0022I44.ERX616977.Dnase.GRCh38.hotspot.20150709.bed.gz	S0022I44.ERX616977.Dnase.GRCh38.hotspot.20150709_hg19_anno.txt
macrophage	venous blood		None	DNase-Seq	Hotspots	BED	http://ftp.ebi.ac.uk/pub/databases/blueprint/data/homo_sapiens/GRCh38/venous_blood/S0022I/macrophage/DNase-Hypersensitivity/NCMLS/S0022I44.ERX616977.Dnase.GRCh38.hotspot.peaks.20150709.bed.gz	S0022I44.ERX616977.Dnase.GRCh38.hotspot.peaks.20150709_hg19_anno.txt
effector memory CD8-positive, alpha-beta T cell	venous blood		None	H3K9me3	Enriched regions	BED	http://ftp.ebi.ac.uk/pub/databases/blueprint/data/homo_sapiens/GRCh38/venous_blood/S002T1/effector_memory_CD8-positive_alpha-beta_T_cell/ChIP-Seq/NCMLS/S002T1H3.ERX406907.H3K9me3.bwa.GRCh38.broad.20160701.bed.gz	S002T1H3.ERX406907.H3K9me3.bwa.GRCh38.broad.20160701_hg19_anno.txt
effector memory CD8-positive, alpha-beta T cell	venous blood		None	H3K4me3	Enriched regions	BED	http://ftp.ebi.ac.uk/pub/databases/blueprint/data/homo_sapiens/GRCh38/venous_blood/S002T1/effector_memory_CD8-positive_alpha-beta_T_cell/ChIP-Seq/NCMLS/S002T1H3.ERX406919.H3K4me3.bwa.GRCh38.20160701.bed.gz	S002T1H3.ERX406919.H3K4me3.bwa.GRCh38.20160701_hg19_anno.txt
CD38-negative naive B cell	venous blood		None	H3K4me1	Enriched regions	BED	http://ftp.ebi.ac.uk/pub/databases/blueprint/data/homo_sapiens/GRCh38/venous_blood/S0033CH0/CD38-negative_naive_B_cell/ChIP-Seq/NCMLS/S0033CH0.ERX324177.H3K4me1.bwa.GRCh38.broad.20150527.bed.gz	S0033CH0.ERX324177.H3K4me1.bwa.GRCh38.broad.20150527_hg19_anno.txt
CD38-negative naive B cell	venous blood		None	H3K36me3	Enriched regions	BED	http://ftp.ebi.ac.uk/pub/databases/blueprint/data/homo_sapiens/GRCh38/venous_blood/S0033CH0/CD38-negative_naive_B_cell/ChIP-Seq/NCMLS/S0033CH0.ERX324178.H3K36me3.bwa.GRCh38.broad.20150527.bed.gz	S0033CH0.ERX324178.H3K36me3.bwa.GRCh38.broad.20150527_hg19_anno.txt
CD38-negative naive B cell	venous blood		None	H3K9me3	Enriched regions	BED	http://ftp.ebi.ac.uk/pub/databases/blueprint/data/homo_sapiens/GRCh38/venous_blood/S0033CH0/CD38-negative_naive_B_cell/ChIP-Seq/NCMLS/S0033CH0.ERX329605.H3K9me3.bwa.GRCh38.broad.20150527.bed.gz	S0033CH0.ERX329605.H3K9me3.bwa.GRCh38.broad.20150527_hg19_anno.txt
CD38-negative naive B cell	venous blood		None	H3K4me3	Enriched regions	BED	http://ftp.ebi.ac.uk/pub/databases/blueprint/data/homo_sapiens/GRCh38/venous_blood/S0033CH0/CD38-negative_naive_B_cell/ChIP-Seq/NCMLS/S0033CH0.ERX337097.H3K4me3.bwa.GRCh38.20150527.bed.gz	S0033CH0.ERX337097.H3K4me3.bwa.GRCh38.20150527_hg19_anno.txt
CD38-negative naive B cell	venous blood		None	H3K27ac	Enriched regions	BED	http://ftp.ebi.ac.uk/pub/databases/blueprint/data/homo_sapiens/GRCh38/venous_blood/S0033CH0/CD38-negative_naive_B_cell/ChIP-Seq/NCMLS/S0033CH0.ERX406944.H3K27ac.bwa.GRCh38.20150527.bed.gz	S0033CH0.ERX406944.H3K27ac.bwa.GRCh38.20150527_hg19_anno.txt
CD38-negative naive B cell	venous blood		None	H3K9/14ac	Enriched regions	BED	http://ftp.ebi.ac.uk/pub/databases/blueprint/data/homo_sapiens/GRCh38/venous_blood/S0033CH0/CD38-negative_naive_B_cell/ChIP-Seq/NCMLS/S0033CH0.ERX547919.H3K9_14ac.bwa.GRCh38.20160721.bed.gz	S0033CH0.ERX547919.H3K9_14ac.bwa.GRCh38.20160721_hg19_anno.txt
inflammatory macrophage	venous blood		None	H3K36me3	Enriched regions	BED	http://ftp.ebi.ac.uk/pub/databases/blueprint/data/homo_sapiens/GRCh38/venous_blood/S00390/inflammatory_macrophage/ChIP-Seq/NCMLS/S00390H2.ERX300733.H3K36me3.bwa.GRCh38.broad.20150527.bed.gz	S00390H2.ERX300733.H3K36me3.bwa.GRCh38.broad.20150527_hg19_anno.txt
inflammatory macrophage	venous blood		None	H3K27me3	Enriched regions	BED	http://ftp.ebi.ac.uk/pub/databases/blueprint/data/homo_sapiens/GRCh38/venous_blood/S00390/inflammatory_macrophage/ChIP-Seq/NCMLS/S00390H2.ERX337005.H3K27me3.bwa.GRCh38.broad.20150527.bed.gz	S00390H2.ERX337005.H3K27me3.bwa.GRCh38.broad.20150527_hg19_anno.txt
inflammatory macrophage	venous blood		None	H3K9me3	Enriched regions	BED	http://ftp.ebi.ac.uk/pub/databases/blueprint/data/homo_sapiens/GRCh38/venous_blood/S00390/inflammatory_macrophage/ChIP-Seq/NCMLS/S00390H2.ERX337047.H3K9me3.bwa.GRCh38.broad.20150527.bed.gz	S00390H2.ERX337047.H3K9me3.bwa.GRCh38.broad.20150527_hg19_anno.txt
macrophage	venous blood		None	H3K4me3	Enriched regions	BED	http://ftp.ebi.ac.uk/pub/databases/blueprint/data/homo_sapiens/GRCh38/venous_blood/S00390/macrophage/ChIP-Seq/NCMLS/S00390H1.ERX300683.H3K4me3.bwa.GRCh38.20150527.bed.gz	S00390H1.ERX300683.H3K4me3.bwa.GRCh38.20150527_hg19_anno.txt
macrophage	venous blood		None	H3K27ac	Enriched regions	BED	http://ftp.ebi.ac.uk/pub/databases/blueprint/data/homo_sapiens/GRCh38/venous_blood/S00390/macrophage/ChIP-Seq/NCMLS/S00390H1.ERX300684.H3K27ac.bwa.GRCh38.20150527.bed.gz	S00390H1.ERX300684.H3K27ac.bwa.GRCh38.20150527_hg19_anno.txt
macrophage	venous blood		None	H3K36me3	Enriched regions	BED	http://ftp.ebi.ac.uk/pub/databases/blueprint/data/homo_sapiens/GRCh38/venous_blood/S00390/macrophage/ChIP-Seq/NCMLS/S00390H1.ERX300722.H3K36me3.bwa.GRCh38.broad.20150527.bed.gz	S00390H1.ERX300722.H3K36me3.bwa.GRCh38.broad.20150527_hg19_anno.txt
macrophage	venous blood		None	H3K4me1	Enriched regions	BED	http://ftp.ebi.ac.uk/pub/databases/blueprint/data/homo_sapiens/GRCh38/venous_blood/S00390/macrophage/ChIP-Seq/NCMLS/S00390H1.ERX300723.H3K4me1.bwa.GRCh38.broad.20150527.bed.gz	S00390H1.ERX300723.H3K4me1.bwa.GRCh38.broad.20150527_hg19_anno.txt
macrophage	venous blood		None	H3K27me3	Enriched regions	BED	http://ftp.ebi.ac.uk/pub/databases/blueprint/data/homo_sapiens/GRCh38/venous_blood/S00390/macrophage/ChIP-Seq/NCMLS/S00390H1.ERX300731.H3K27me3.bwa.GRCh38.broad.20150527.bed.gz	S00390H1.ERX300731.H3K27me3.bwa.GRCh38.broad.20150527_hg19_anno.txt
macrophage	venous blood		None	H3K9me3	Enriched regions	BED	http://ftp.ebi.ac.uk/pub/databases/blueprint/data/homo_sapiens/GRCh38/venous_blood/S00390/macrophage/ChIP-Seq/NCMLS/S00390H1.ERX300732.H3K9me3.bwa.GRCh38.broad.20150527.bed.gz	S00390H1.ERX300732.H3K9me3.bwa.GRCh38.broad.20150527_hg19_anno.txt
CD38-negative naive B cell	venous blood		None	H3K9me3	Enriched regions	BED	http://ftp.ebi.ac.uk/pub/databases/blueprint/data/homo_sapiens/GRCh38/venous_blood/S0040E/CD38-negative_naive_B_cell/ChIP-Seq/NCMLS/S0040EH1.ERX547927.H3K9me3.bwa.GRCh38.broad.20150527.bed.gz	S0040EH1.ERX547927.H3K9me3.bwa.GRCh38.broad.20150527_hg19_anno.txt
CD38-negative naive B cell	venous blood		None	H3K27me3	Enriched regions	BED	http://ftp.ebi.ac.uk/pub/databases/blueprint/data/homo_sapiens/GRCh38/venous_blood/S0040E/CD38-negative_naive_B_cell/ChIP-Seq/NCMLS/S0040EH1.ERX550664.H3K27me3.bwa.GRCh38.broad.20150527.bed.gz	S0040EH1.ERX550664.H3K27me3.bwa.GRCh38.broad.20150527_hg19_anno.txt
effector memory CD8-positive, alpha-beta T cell, terminally differentiated	venous blood		None	H3K4me3	Enriched regions	BED	http://ftp.ebi.ac.uk/pub/databases/blueprint/data/homo_sapiens/GRCh38/venous_blood/S004JD/effector_memory_CD8-positive_alpha-beta_T_cell_terminally_differentiated/ChIP-Seq/NCMLS/S004JDH2.ERX337030.H3K4me3.bwa.GRCh38.20150527.bed.gz	S004JDH2.ERX337030.H3K4me3.bwa.GRCh38.20150527_hg19_anno.txt
effector memory CD8-positive, alpha-beta T cell, terminally differentiated	venous blood		None	H3K36me3	Enriched regions	BED	http://ftp.ebi.ac.uk/pub/databases/blueprint/data/homo_sapiens/GRCh38/venous_blood/S004JD/effector_memory_CD8-positive_alpha-beta_T_cell_terminally_differentiated/ChIP-Seq/NCMLS/S004JDH2.ERX406969.H3K36me3.bwa.GRCh38.broad.20150527.bed.gz	S004JDH2.ERX406969.H3K36me3.bwa.GRCh38.broad.20150527_hg19_anno.txt
effector memory CD8-positive, alpha-beta T cell, terminally differentiated	venous blood		None	H3K4me1	Enriched regions	BED	http://ftp.ebi.ac.uk/pub/databases/blueprint/data/homo_sapiens/GRCh38/venous_blood/S004JD/effector_memory_CD8-positive_alpha-beta_T_cell_terminally_differentiated/ChIP-Seq/NCMLS/S004JDH2.ERX406970.H3K4me1.bwa.GRCh38.broad.20150527.bed.gz	S004JDH2.ERX406970.H3K4me1.bwa.GRCh38.broad.20150527_hg19_anno.txt
effector memory CD8-positive, alpha-beta T cell, terminally differentiated	venous blood		None	H3K9me3	Enriched regions	BED	http://ftp.ebi.ac.uk/pub/databases/blueprint/data/homo_sapiens/GRCh38/venous_blood/S004JD/effector_memory_CD8-positive_alpha-beta_T_cell_terminally_differentiated/ChIP-Seq/NCMLS/S004JDH2.ERX547921.H3K9me3.bwa.GRCh38.broad.20150527.bed.gz	S004JDH2.ERX547921.H3K9me3.bwa.GRCh38.broad.20150527_hg19_anno.txt
CD38-negative naive B cell	venous blood		None	H3K36me3	Enriched regions	BED	http://ftp.ebi.ac.uk/pub/databases/blueprint/data/homo_sapiens/GRCh38/venous_blood/S004KB/CD38-negative_naive_B_cell/ChIP-Seq/NCMLS/S004KBH1.ERX550660.H3K36me3.bwa.GRCh38.broad.20150527.bed.gz	S004KBH1.ERX550660.H3K36me3.bwa.GRCh38.broad.20150527_hg19_anno.txt
CD38-negative naive B cell	venous blood		None	H3K4me1	Enriched regions	BED	http://ftp.ebi.ac.uk/pub/databases/blueprint/data/homo_sapiens/GRCh38/venous_blood/S004KB/CD38-negative_naive_B_cell/ChIP-Seq/NCMLS/S004KBH1.ERX550661.H3K4me1.bwa.GRCh38.broad.20150527.bed.gz	S004KBH1.ERX550661.H3K4me1.bwa.GRCh38.broad.20150527_hg19_anno.txt
CD38-negative naive B cell	venous blood		None	H3K27me3	Enriched regions	BED	http://ftp.ebi.ac.uk/pub/databases/blueprint/data/homo_sapiens/GRCh38/venous_blood/S004KB/CD38-negative_naive_B_cell/ChIP-Seq/NCMLS/S004KBH1.ERX550662.H3K27me3.bwa.GRCh38.broad.20150527.bed.gz	S004KBH1.ERX550662.H3K27me3.bwa.GRCh38.broad.20150527_hg19_anno.txt
CD38-negative naive B cell	venous blood		None	H3K9me3	Enriched regions	BED	http://ftp.ebi.ac.uk/pub/databases/blueprint/data/homo_sapiens/GRCh38/venous_blood/S004KB/CD38-negative_naive_B_cell/ChIP-Seq/NCMLS/S004KBH1.ERX550663.H3K9me3.bwa.GRCh38.broad.20150527.bed.gz	S004KBH1.ERX550663.H3K9me3.bwa.GRCh38.broad.20150527_hg19_anno.txt
CD38-negative naive B cell	venous blood		None	H3K4me3	Enriched regions	BED	http://ftp.ebi.ac.uk/pub/databases/blueprint/data/homo_sapiens/GRCh38/venous_blood/S004KB/CD38-negative_naive_B_cell/ChIP-Seq/NCMLS/S004KBH1.ERX604486.H3K4me3.bwa.GRCh38.20150527.bed.gz	S004KBH1.ERX604486.H3K4me3.bwa.GRCh38.20150527_hg19_anno.txt
CD38-negative naive B cell	venous blood		None	H3K27ac	Enriched regions	BED	http://ftp.ebi.ac.uk/pub/databases/blueprint/data/homo_sapiens/GRCh38/venous_blood/S004KB/CD38-negative_naive_B_cell/ChIP-Seq/NCMLS/S004KBH1.ERX682356.H3K27ac.bwa.GRCh38.20150527.bed.gz	S004KBH1.ERX682356.H3K27ac.bwa.GRCh38.20150527_hg19_anno.txt
alternatively activated macrophage	venous blood		None	H3K4me3	Enriched regions	BED	http://ftp.ebi.ac.uk/pub/databases/blueprint/data/homo_sapiens/GRCh38/venous_blood/S00622/alternatively_activated_macrophage/ChIP-Seq/NCMLS/S00622H1.ERX300686.H3K4me3.bwa.GRCh38.20150527.bed.gz	S00622H1.ERX300686.H3K4me3.bwa.GRCh38.20150527_hg19_anno.txt
alternatively activated macrophage	venous blood		None	H3K9me3	Enriched regions	BED	http://ftp.ebi.ac.uk/pub/databases/blueprint/data/homo_sapiens/GRCh38/venous_blood/S00622/alternatively_activated_macrophage/ChIP-Seq/NCMLS/S00622H1.ERX300688.H3K9me3.bwa.GRCh38.broad.20150527.bed.gz	S00622H1.ERX300688.H3K9me3.bwa.GRCh38.broad.20150527_hg19_anno.txt
alternatively activated macrophage	venous blood		None	H3K27me3	Enriched regions	BED	http://ftp.ebi.ac.uk/pub/databases/blueprint/data/homo_sapiens/GRCh38/venous_blood/S00622/alternatively_activated_macrophage/ChIP-Seq/NCMLS/S00622H1.ERX300694.H3K27me3.bwa.GRCh38.broad.20150527.bed.gz	S00622H1.ERX300694.H3K27me3.bwa.GRCh38.broad.20150527_hg19_anno.txt
alternatively activated macrophage	venous blood		None	H3K36me3	Enriched regions	BED	http://ftp.ebi.ac.uk/pub/databases/blueprint/data/homo_sapiens/GRCh38/venous_blood/S00622/alternatively_activated_macrophage/ChIP-Seq/NCMLS/S00622H1.ERX300738.H3K36me3.bwa.GRCh38.broad.20150527.bed.gz	S00622H1.ERX300738.H3K36me3.bwa.GRCh38.broad.20150527_hg19_anno.txt
alternatively activated macrophage	venous blood		None	H3K4me1	Enriched regions	BED	http://ftp.ebi.ac.uk/pub/databases/blueprint/data/homo_sapiens/GRCh38/venous_blood/S00622/alternatively_activated_macrophage/ChIP-Seq/NCMLS/S00622H1.ERX300739.H3K4me1.bwa.GRCh38.broad.20150527.bed.gz	S00622H1.ERX300739.H3K4me1.bwa.GRCh38.broad.20150527_hg19_anno.txt
alternatively activated macrophage	venous blood		None	H3K27ac	Enriched regions	BED	http://ftp.ebi.ac.uk/pub/databases/blueprint/data/homo_sapiens/GRCh38/venous_blood/S00622/alternatively_activated_macrophage/ChIP-Seq/NCMLS/S00622H1.ERX337015.H3K27ac.bwa.GRCh38.20150527.bed.gz	S00622H1.ERX337015.H3K27ac.bwa.GRCh38.20150527_hg19_anno.txt
central memory CD8-positive, alpha-beta T cell	venous blood		None	H3K4me3	Enriched regions	BED	http://ftp.ebi.ac.uk/pub/databases/blueprint/data/homo_sapiens/GRCh38/venous_blood/S0067TH0/central_memory_CD8-positive_alpha-beta_T_cell/ChIP-Seq/NCMLS/S0067TH0.ERX337031.H3K4me3.bwa.GRCh38.20160701.bed.gz	S0067TH0.ERX337031.H3K4me3.bwa.GRCh38.20160701_hg19_anno.txt
central memory CD8-positive, alpha-beta T cell	venous blood		None	H3K9me3	Enriched regions	BED	http://ftp.ebi.ac.uk/pub/databases/blueprint/data/homo_sapiens/GRCh38/venous_blood/S0067TH0/central_memory_CD8-positive_alpha-beta_T_cell/ChIP-Seq/NCMLS/S0067TH0.ERX406924.H3K9me3.bwa.GRCh38.broad.20160701.bed.gz	S0067TH0.ERX406924.H3K9me3.bwa.GRCh38.broad.20160701_hg19_anno.txt
alternatively activated macrophage	venous blood		None	H3K4me3	Enriched regions	BED	http://ftp.ebi.ac.uk/pub/databases/blueprint/data/homo_sapiens/GRCh38/venous_blood/S006VI/alternatively_activated_macrophage/ChIP-Seq/NCMLS/S006VIH1.ERX300695.H3K4me3.bwa.GRCh38.20150527.bed.gz	S006VIH1.ERX300695.H3K4me3.bwa.GRCh38.20150527_hg19_anno.txt
alternatively activated macrophage	venous blood		None	H3K36me3	Enriched regions	BED	http://ftp.ebi.ac.uk/pub/databases/blueprint/data/homo_sapiens/GRCh38/venous_blood/S006VI/alternatively_activated_macrophage/ChIP-Seq/NCMLS/S006VIH1.ERX337006.H3K36me3.bwa.GRCh38.broad.20150527.bed.gz	S006VIH1.ERX337006.H3K36me3.bwa.GRCh38.broad.20150527_hg19_anno.txt
alternatively activated macrophage	venous blood		None	H3K27me3	Enriched regions	BED	http://ftp.ebi.ac.uk/pub/databases/blueprint/data/homo_sapiens/GRCh38/venous_blood/S006VI/alternatively_activated_macrophage/ChIP-Seq/NCMLS/S006VIH1.ERX337007.H3K27me3.bwa.GRCh38.broad.20150527.bed.gz	S006VIH1.ERX337007.H3K27me3.bwa.GRCh38.broad.20150527_hg19_anno.txt
alternatively activated macrophage	venous blood		None	H3K9me3	Enriched regions	BED	http://ftp.ebi.ac.uk/pub/databases/blueprint/data/homo_sapiens/GRCh38/venous_blood/S006VI/alternatively_activated_macrophage/ChIP-Seq/NCMLS/S006VIH1.ERX337008.H3K9me3.bwa.GRCh38.broad.20150527.bed.gz	S006VIH1.ERX337008.H3K9me3.bwa.GRCh38.broad.20150527_hg19_anno.txt
alternatively activated macrophage	venous blood		None	H3K27ac	Enriched regions	BED	http://ftp.ebi.ac.uk/pub/databases/blueprint/data/homo_sapiens/GRCh38/venous_blood/S006VI/alternatively_activated_macrophage/ChIP-Seq/NCMLS/S006VIH1.ERX337022.H3K27ac.bwa.GRCh38.20150527.bed.gz	S006VIH1.ERX337022.H3K27ac.bwa.GRCh38.20150527_hg19_anno.txt
alternatively activated macrophage	venous blood		None	H3K4me1	Enriched regions	BED	http://ftp.ebi.ac.uk/pub/databases/blueprint/data/homo_sapiens/GRCh38/venous_blood/S006VI/alternatively_activated_macrophage/ChIP-Seq/NCMLS/S006VIH1.ERX406908.H3K4me1.bwa.GRCh38.broad.20150527.bed.gz	S006VIH1.ERX406908.H3K4me1.bwa.GRCh38.broad.20150527_hg19_anno.txt
mature eosinophil	venous blood		None	H3K36me3	Enriched regions	BED	http://ftp.ebi.ac.uk/pub/databases/blueprint/data/homo_sapiens/GRCh38/venous_blood/S006XE/mature_eosinophil/ChIP-Seq/NCMLS/S006XEH2.ERX337072.H3K36me3.bwa.GRCh38.broad.20150527.bed.gz	S006XEH2.ERX337072.H3K36me3.bwa.GRCh38.broad.20150527_hg19_anno.txt
mature eosinophil	venous blood		None	H3K4me1	Enriched regions	BED	http://ftp.ebi.ac.uk/pub/databases/blueprint/data/homo_sapiens/GRCh38/venous_blood/S006XE/mature_eosinophil/ChIP-Seq/NCMLS/S006XEH2.ERX337074.H3K4me1.bwa.GRCh38.broad.20150527.bed.gz	S006XEH2.ERX337074.H3K4me1.bwa.GRCh38.broad.20150527_hg19_anno.txt
mature eosinophil	venous blood		None	H3K27me3	Enriched regions	BED	http://ftp.ebi.ac.uk/pub/databases/blueprint/data/homo_sapiens/GRCh38/venous_blood/S006XE/mature_eosinophil/ChIP-Seq/NCMLS/S006XEH2.ERX337075.H3K27me3.bwa.GRCh38.broad.20150527.bed.gz	S006XEH2.ERX337075.H3K27me3.bwa.GRCh38.broad.20150527_hg19_anno.txt
mature eosinophil	venous blood		None	H3K4me3	Enriched regions	BED	http://ftp.ebi.ac.uk/pub/databases/blueprint/data/homo_sapiens/GRCh38/venous_blood/S006XE/mature_eosinophil/ChIP-Seq/NCMLS/S006XEH2.ERX406967.H3K4me3.bwa.GRCh38.20150527.bed.gz	S006XEH2.ERX406967.H3K4me3.bwa.GRCh38.20150527_hg19_anno.txt
mature eosinophil	venous blood		None	H3K9me3	Enriched regions	BED	http://ftp.ebi.ac.uk/pub/databases/blueprint/data/homo_sapiens/GRCh38/venous_blood/S006XE/mature_eosinophil/ChIP-Seq/NCMLS/S006XEH2.ERX406968.H3K9me3.bwa.GRCh38.broad.20150527.bed.gz	S006XEH2.ERX406968.H3K9me3.bwa.GRCh38.broad.20150527_hg19_anno.txt
mature eosinophil	venous blood		None	H3K27ac	Enriched regions	BED	http://ftp.ebi.ac.uk/pub/databases/blueprint/data/homo_sapiens/GRCh38/venous_blood/S006XE/mature_eosinophil/ChIP-Seq/NCMLS/S006XEH2.ERX547942.H3K27ac.bwa.GRCh38.20150527.bed.gz	S006XEH2.ERX547942.H3K27ac.bwa.GRCh38.20150527_hg19_anno.txt
CD4-positive, alpha-beta T cell	venous blood		None	H3K4me3	Enriched regions	BED	http://ftp.ebi.ac.uk/pub/databases/blueprint/data/homo_sapiens/GRCh38/venous_blood/S007DD/CD4-positive_alpha-beta_T_cell/ChIP-Seq/NCMLS/S007DDH2.ERX300696.H3K4me3.bwa.GRCh38.20150527.bed.gz	S007DDH2.ERX300696.H3K4me3.bwa.GRCh38.20150527_hg19_anno.txt
CD4-positive, alpha-beta T cell	venous blood		None	H3K27me3	Enriched regions	BED	http://ftp.ebi.ac.uk/pub/databases/blueprint/data/homo_sapiens/GRCh38/venous_blood/S007DD/CD4-positive_alpha-beta_T_cell/ChIP-Seq/NCMLS/S007DDH2.ERX337010.H3K27me3.bwa.GRCh38.broad.20150527.bed.gz	S007DDH2.ERX337010.H3K27me3.bwa.GRCh38.broad.20150527_hg19_anno.txt
CD4-positive, alpha-beta T cell	venous blood		None	H3K36me3	Enriched regions	BED	http://ftp.ebi.ac.uk/pub/databases/blueprint/data/homo_sapiens/GRCh38/venous_blood/S007DD/CD4-positive_alpha-beta_T_cell/ChIP-Seq/NCMLS/S007DDH2.ERX337014.H3K36me3.bwa.GRCh38.broad.20150527.bed.gz	S007DDH2.ERX337014.H3K36me3.bwa.GRCh38.broad.20150527_hg19_anno.txt
CD4-positive, alpha-beta T cell	venous blood		None	H3K27ac	Enriched regions	BED	http://ftp.ebi.ac.uk/pub/databases/blueprint/data/homo_sapiens/GRCh38/venous_blood/S007DD/CD4-positive_alpha-beta_T_cell/ChIP-Seq/NCMLS/S007DDH2.ERX337023.H3K27ac.bwa.GRCh38.20150527.bed.gz	S007DDH2.ERX337023.H3K27ac.bwa.GRCh38.20150527_hg19_anno.txt
CD4-positive, alpha-beta T cell	venous blood		None	H3K4me1	Enriched regions	BED	http://ftp.ebi.ac.uk/pub/databases/blueprint/data/homo_sapiens/GRCh38/venous_blood/S007DD/CD4-positive_alpha-beta_T_cell/ChIP-Seq/NCMLS/S007DDH2.ERX337033.H3K4me1.bwa.GRCh38.broad.20150527.bed.gz	S007DDH2.ERX337033.H3K4me1.bwa.GRCh38.broad.20150527_hg19_anno.txt
CD4-positive, alpha-beta T cell	venous blood		None	H3K9me3	Enriched regions	BED	http://ftp.ebi.ac.uk/pub/databases/blueprint/data/homo_sapiens/GRCh38/venous_blood/S007DD/CD4-positive_alpha-beta_T_cell/ChIP-Seq/NCMLS/S007DDH2.ERX337034.H3K9me3.bwa.GRCh38.broad.20150527.bed.gz	S007DDH2.ERX337034.H3K9me3.bwa.GRCh38.broad.20150527_hg19_anno.txt
CD4-positive, alpha-beta T cell	venous blood		None	H3K9me3	Enriched regions	BED	http://ftp.ebi.ac.uk/pub/databases/blueprint/data/homo_sapiens/GRCh38/venous_blood/S007G7/CD4-positive_alpha-beta_T_cell/ChIP-Seq/NCMLS/S007G7H4.ERX300690.H3K9me3.bwa.GRCh38.broad.20150527.bed.gz	S007G7H4.ERX300690.H3K9me3.bwa.GRCh38.broad.20150527_hg19_anno.txt
CD4-positive, alpha-beta T cell	venous blood		None	H3K36me3	Enriched regions	BED	http://ftp.ebi.ac.uk/pub/databases/blueprint/data/homo_sapiens/GRCh38/venous_blood/S007G7/CD4-positive_alpha-beta_T_cell/ChIP-Seq/NCMLS/S007G7H4.ERX337009.H3K36me3.bwa.GRCh38.broad.20150527.bed.gz	S007G7H4.ERX337009.H3K36me3.bwa.GRCh38.broad.20150527_hg19_anno.txt
CD4-positive, alpha-beta T cell	venous blood		None	H3K4me1	Enriched regions	BED	http://ftp.ebi.ac.uk/pub/databases/blueprint/data/homo_sapiens/GRCh38/venous_blood/S007G7/CD4-positive_alpha-beta_T_cell/ChIP-Seq/NCMLS/S007G7H4.ERX337013.H3K4me1.bwa.GRCh38.broad.20150527.bed.gz	S007G7H4.ERX337013.H3K4me1.bwa.GRCh38.broad.20150527_hg19_anno.txt
CD4-positive, alpha-beta T cell	venous blood		None	H3K27ac	Enriched regions	BED	http://ftp.ebi.ac.uk/pub/databases/blueprint/data/homo_sapiens/GRCh38/venous_blood/S007G7/CD4-positive_alpha-beta_T_cell/ChIP-Seq/NCMLS/S007G7H4.ERX547941.H3K27ac.bwa.GRCh38.20150527.bed.gz	S007G7H4.ERX547941.H3K27ac.bwa.GRCh38.20150527_hg19_anno.txt
CD4-positive, alpha-beta T cell	venous blood		None	H3K4me3	Enriched regions	BED	http://ftp.ebi.ac.uk/pub/databases/blueprint/data/homo_sapiens/GRCh38/venous_blood/S007G7/CD4-positive_alpha-beta_T_cell/ChIP-Seq/NCMLS/S007G7H4.ERX547955.H3K4me3.bwa.GRCh38.20150527.bed.gz	S007G7H4.ERX547955.H3K4me3.bwa.GRCh38.20150527_hg19_anno.txt
CD4-positive, alpha-beta T cell	venous blood		None	H3K27me3	Enriched regions	BED	http://ftp.ebi.ac.uk/pub/databases/blueprint/data/homo_sapiens/GRCh38/venous_blood/S007G7/CD4-positive_alpha-beta_T_cell/ChIP-Seq/NCMLS/S007G7H4.ERX604484.H3K27me3.bwa.GRCh38.broad.20150527.bed.gz	S007G7H4.ERX604484.H3K27me3.bwa.GRCh38.broad.20150527_hg19_anno.txt
alternatively activated macrophage	venous blood		None	DNase-Seq	Hotspots	BED	http://ftp.ebi.ac.uk/pub/databases/blueprint/data/homo_sapiens/GRCh38/venous_blood/S008E7/alternatively_activated_macrophage/DNase-Hypersensitivity/NCMLS/S008E743.ERX947561.Dnase.GRCh38.hotspot.20151104.bed.gz	S008E743.ERX947561.Dnase.GRCh38.hotspot.20151104_hg19_anno.txt
alternatively activated macrophage	venous blood		None	DNase-Seq	Hotspots	BED	http://ftp.ebi.ac.uk/pub/databases/blueprint/data/homo_sapiens/GRCh38/venous_blood/S008E7/alternatively_activated_macrophage/DNase-Hypersensitivity/NCMLS/S008E743.ERX947561.Dnase.GRCh38.hotspot.peaks.20151104.bed.gz	S008E743.ERX947561.Dnase.GRCh38.hotspot.peaks.20151104_hg19_anno.txt
CD4-positive, alpha-beta T cell	venous blood		None	H3K36me3	Enriched regions	BED	http://ftp.ebi.ac.uk/pub/databases/blueprint/data/homo_sapiens/GRCh38/venous_blood/S008H1/CD4-positive_alpha-beta_T_cell/ChIP-Seq/NCMLS/S008H1H1.ERX337051.H3K36me3.bwa.GRCh38.broad.20150527.bed.gz	S008H1H1.ERX337051.H3K36me3.bwa.GRCh38.broad.20150527_hg19_anno.txt
CD4-positive, alpha-beta T cell	venous blood		None	H3K4me1	Enriched regions	BED	http://ftp.ebi.ac.uk/pub/databases/blueprint/data/homo_sapiens/GRCh38/venous_blood/S008H1/CD4-positive_alpha-beta_T_cell/ChIP-Seq/NCMLS/S008H1H1.ERX337052.H3K4me1.bwa.GRCh38.broad.20150527.bed.gz	S008H1H1.ERX337052.H3K4me1.bwa.GRCh38.broad.20150527_hg19_anno.txt
CD4-positive, alpha-beta T cell	venous blood		None	H3K27me3	Enriched regions	BED	http://ftp.ebi.ac.uk/pub/databases/blueprint/data/homo_sapiens/GRCh38/venous_blood/S008H1/CD4-positive_alpha-beta_T_cell/ChIP-Seq/NCMLS/S008H1H1.ERX337053.H3K27me3.bwa.GRCh38.broad.20150527.bed.gz	S008H1H1.ERX337053.H3K27me3.bwa.GRCh38.broad.20150527_hg19_anno.txt
CD4-positive, alpha-beta T cell	venous blood		None	H3K9me3	Enriched regions	BED	http://ftp.ebi.ac.uk/pub/databases/blueprint/data/homo_sapiens/GRCh38/venous_blood/S008H1/CD4-positive_alpha-beta_T_cell/ChIP-Seq/NCMLS/S008H1H1.ERX337054.H3K9me3.bwa.GRCh38.broad.20150527.bed.gz	S008H1H1.ERX337054.H3K9me3.bwa.GRCh38.broad.20150527_hg19_anno.txt
CD4-positive, alpha-beta T cell	venous blood		None	H3K27ac	Enriched regions	BED	http://ftp.ebi.ac.uk/pub/databases/blueprint/data/homo_sapiens/GRCh38/venous_blood/S008H1/CD4-positive_alpha-beta_T_cell/ChIP-Seq/NCMLS/S008H1H1.ERX547940.H3K27ac.bwa.GRCh38.20150527.bed.gz	S008H1H1.ERX547940.H3K27ac.bwa.GRCh38.20150527_hg19_anno.txt
CD4-positive, alpha-beta T cell	venous blood		None	H3K4me3	Enriched regions	BED	http://ftp.ebi.ac.uk/pub/databases/blueprint/data/homo_sapiens/GRCh38/venous_blood/S008H1/CD4-positive_alpha-beta_T_cell/ChIP-Seq/NCMLS/S008H1H1.ERX547958.H3K4me3.bwa.GRCh38.20150527.bed.gz	S008H1H1.ERX547958.H3K4me3.bwa.GRCh38.20150527_hg19_anno.txt
CD4-positive, alpha-beta T cell	venous blood		None	DNase-Seq	Hotspots	BED	http://ftp.ebi.ac.uk/pub/databases/blueprint/data/homo_sapiens/GRCh38/venous_blood/S008H1/CD4-positive_alpha-beta_T_cell/DNase-Hypersensitivity/NCMLS/S008H143.ERX947564.Dnase.GRCh38.hotspot.20151104.bed.gz	S008H143.ERX947564.Dnase.GRCh38.hotspot.20151104_hg19_anno.txt
CD4-positive, alpha-beta T cell	venous blood		None	DNase-Seq	Hotspots	BED	http://ftp.ebi.ac.uk/pub/databases/blueprint/data/homo_sapiens/GRCh38/venous_blood/S008H1/CD4-positive_alpha-beta_T_cell/DNase-Hypersensitivity/NCMLS/S008H143.ERX947564.Dnase.GRCh38.hotspot.peaks.20151104.bed.gz	S008H143.ERX947564.Dnase.GRCh38.hotspot.peaks.20151104_hg19_anno.txt
CD4-positive, alpha-beta T cell	venous blood		None	H3K4me1	Enriched regions	BED	http://ftp.ebi.ac.uk/pub/databases/blueprint/data/homo_sapiens/GRCh38/venous_blood/S009W4/CD4-positive_alpha-beta_T_cell/ChIP-Seq/NCMLS/S009W4H1.ERX337027.H3K4me1.bwa.GRCh38.broad.20150527.bed.gz	S009W4H1.ERX337027.H3K4me1.bwa.GRCh38.broad.20150527_hg19_anno.txt
CD4-positive, alpha-beta T cell	venous blood		None	H3K27me3	Enriched regions	BED	http://ftp.ebi.ac.uk/pub/databases/blueprint/data/homo_sapiens/GRCh38/venous_blood/S009W4/CD4-positive_alpha-beta_T_cell/ChIP-Seq/NCMLS/S009W4H1.ERX337028.H3K27me3.bwa.GRCh38.broad.20150527.bed.gz	S009W4H1.ERX337028.H3K27me3.bwa.GRCh38.broad.20150527_hg19_anno.txt
CD4-positive, alpha-beta T cell	venous blood		None	H3K9me3	Enriched regions	BED	http://ftp.ebi.ac.uk/pub/databases/blueprint/data/homo_sapiens/GRCh38/venous_blood/S009W4/CD4-positive_alpha-beta_T_cell/ChIP-Seq/NCMLS/S009W4H1.ERX337029.H3K9me3.bwa.GRCh38.broad.20150527.bed.gz	S009W4H1.ERX337029.H3K9me3.bwa.GRCh38.broad.20150527_hg19_anno.txt
CD4-positive, alpha-beta T cell	venous blood		None	H3K27ac	Enriched regions	BED	http://ftp.ebi.ac.uk/pub/databases/blueprint/data/homo_sapiens/GRCh38/venous_blood/S009W4/CD4-positive_alpha-beta_T_cell/ChIP-Seq/NCMLS/S009W4H1.ERX406902.H3K27ac.bwa.GRCh38.20150527.bed.gz	S009W4H1.ERX406902.H3K27ac.bwa.GRCh38.20150527_hg19_anno.txt
CD4-positive, alpha-beta T cell	venous blood		None	H3K36me3	Enriched regions	BED	http://ftp.ebi.ac.uk/pub/databases/blueprint/data/homo_sapiens/GRCh38/venous_blood/S009W4/CD4-positive_alpha-beta_T_cell/ChIP-Seq/NCMLS/S009W4H1.ERX406966.H3K36me3.bwa.GRCh38.broad.20150527.bed.gz	S009W4H1.ERX406966.H3K36me3.bwa.GRCh38.broad.20150527_hg19_anno.txt
CD4-positive, alpha-beta T cell	venous blood		None	H3K4me3	Enriched regions	BED	http://ftp.ebi.ac.uk/pub/databases/blueprint/data/homo_sapiens/GRCh38/venous_blood/S009W4/CD4-positive_alpha-beta_T_cell/ChIP-Seq/NCMLS/S009W4H1.ERX547962.H3K4me3.bwa.GRCh38.20150527.bed.gz	S009W4H1.ERX547962.H3K4me3.bwa.GRCh38.20150527_hg19_anno.txt
mature eosinophil	venous blood		None	H3K36me3	Enriched regions	BED	http://ftp.ebi.ac.uk/pub/databases/blueprint/data/homo_sapiens/GRCh38/venous_blood/S00BKK/mature_eosinophil/ChIP-Seq/NCMLS/S00BKKH1.ERX406913.H3K36me3.bwa.GRCh38.broad.20150527.bed.gz	S00BKKH1.ERX406913.H3K36me3.bwa.GRCh38.broad.20150527_hg19_anno.txt
mature eosinophil	venous blood		None	H3K4me1	Enriched regions	BED	http://ftp.ebi.ac.uk/pub/databases/blueprint/data/homo_sapiens/GRCh38/venous_blood/S00BKK/mature_eosinophil/ChIP-Seq/NCMLS/S00BKKH1.ERX406920.H3K4me1.bwa.GRCh38.broad.20150527.bed.gz	S00BKKH1.ERX406920.H3K4me1.bwa.GRCh38.broad.20150527_hg19_anno.txt
mature eosinophil	venous blood		None	H3K27me3	Enriched regions	BED	http://ftp.ebi.ac.uk/pub/databases/blueprint/data/homo_sapiens/GRCh38/venous_blood/S00BKK/mature_eosinophil/ChIP-Seq/NCMLS/S00BKKH1.ERX406921.H3K27me3.bwa.GRCh38.broad.20150527.bed.gz	S00BKKH1.ERX406921.H3K27me3.bwa.GRCh38.broad.20150527_hg19_anno.txt
mature eosinophil	venous blood		None	H3K9me3	Enriched regions	BED	http://ftp.ebi.ac.uk/pub/databases/blueprint/data/homo_sapiens/GRCh38/venous_blood/S00BKK/mature_eosinophil/ChIP-Seq/NCMLS/S00BKKH1.ERX406922.H3K9me3.bwa.GRCh38.broad.20150527.bed.gz	S00BKKH1.ERX406922.H3K9me3.bwa.GRCh38.broad.20150527_hg19_anno.txt
mature eosinophil	venous blood		None	H3K27ac	Enriched regions	BED	http://ftp.ebi.ac.uk/pub/databases/blueprint/data/homo_sapiens/GRCh38/venous_blood/S00BKK/mature_eosinophil/ChIP-Seq/NCMLS/S00BKKH1.ERX406931.H3K27ac.bwa.GRCh38.20150527.bed.gz	S00BKKH1.ERX406931.H3K27ac.bwa.GRCh38.20150527_hg19_anno.txt
mature eosinophil	venous blood		None	H3K4me3	Enriched regions	BED	http://ftp.ebi.ac.uk/pub/databases/blueprint/data/homo_sapiens/GRCh38/venous_blood/S00BKK/mature_eosinophil/ChIP-Seq/NCMLS/S00BKKH1.ERX406960.H3K4me3.bwa.GRCh38.20150527.bed.gz	S00BKKH1.ERX406960.H3K4me3.bwa.GRCh38.20150527_hg19_anno.txt
alternatively activated macrophage	venous blood		None	H3K36me3	Enriched regions	BED	http://ftp.ebi.ac.uk/pub/databases/blueprint/data/homo_sapiens/GRCh38/venous_blood/S00BS4/alternatively_activated_macrophage/ChIP-Seq/NCMLS/S00BS4H1.ERX406914.H3K36me3.bwa.GRCh38.broad.20150527.bed.gz	S00BS4H1.ERX406914.H3K36me3.bwa.GRCh38.broad.20150527_hg19_anno.txt
alternatively activated macrophage	venous blood		None	H3K4me1	Enriched regions	BED	http://ftp.ebi.ac.uk/pub/databases/blueprint/data/homo_sapiens/GRCh38/venous_blood/S00BS4/alternatively_activated_macrophage/ChIP-Seq/NCMLS/S00BS4H1.ERX406915.H3K4me1.bwa.GRCh38.broad.20150527.bed.gz	S00BS4H1.ERX406915.H3K4me1.bwa.GRCh38.broad.20150527_hg19_anno.txt
alternatively activated macrophage	venous blood		None	H3K27me3	Enriched regions	BED	http://ftp.ebi.ac.uk/pub/databases/blueprint/data/homo_sapiens/GRCh38/venous_blood/S00BS4/alternatively_activated_macrophage/ChIP-Seq/NCMLS/S00BS4H1.ERX406916.H3K27me3.bwa.GRCh38.broad.20150527.bed.gz	S00BS4H1.ERX406916.H3K27me3.bwa.GRCh38.broad.20150527_hg19_anno.txt
alternatively activated macrophage	venous blood		None	H3K9me3	Enriched regions	BED	http://ftp.ebi.ac.uk/pub/databases/blueprint/data/homo_sapiens/GRCh38/venous_blood/S00BS4/alternatively_activated_macrophage/ChIP-Seq/NCMLS/S00BS4H1.ERX406917.H3K9me3.bwa.GRCh38.broad.20150527.bed.gz	S00BS4H1.ERX406917.H3K9me3.bwa.GRCh38.broad.20150527_hg19_anno.txt
alternatively activated macrophage	venous blood		None	H3K27ac	Enriched regions	BED	http://ftp.ebi.ac.uk/pub/databases/blueprint/data/homo_sapiens/GRCh38/venous_blood/S00BS4/alternatively_activated_macrophage/ChIP-Seq/NCMLS/S00BS4H1.ERX406930.H3K27ac.bwa.GRCh38.20150527.bed.gz	S00BS4H1.ERX406930.H3K27ac.bwa.GRCh38.20150527_hg19_anno.txt
alternatively activated macrophage	venous blood		None	H3K4me3	Enriched regions	BED	http://ftp.ebi.ac.uk/pub/databases/blueprint/data/homo_sapiens/GRCh38/venous_blood/S00BS4/alternatively_activated_macrophage/ChIP-Seq/NCMLS/S00BS4H1.ERX406945.H3K4me3.bwa.GRCh38.20150527.bed.gz	S00BS4H1.ERX406945.H3K4me3.bwa.GRCh38.20150527_hg19_anno.txt
alternatively activated macrophage	venous blood		None	DNase-Seq	Hotspots	BED	http://ftp.ebi.ac.uk/pub/databases/blueprint/data/homo_sapiens/GRCh38/venous_blood/S00EFI/alternatively_activated_macrophage/DNase-Hypersensitivity/NCMLS/S00EFI43.ERX616979.Dnase.GRCh38.hotspot.20150709.bed.gz	S00EFI43.ERX616979.Dnase.GRCh38.hotspot.20150709_hg19_anno.txt
alternatively activated macrophage	venous blood		None	DNase-Seq	Hotspots	BED	http://ftp.ebi.ac.uk/pub/databases/blueprint/data/homo_sapiens/GRCh38/venous_blood/S00EFI/alternatively_activated_macrophage/DNase-Hypersensitivity/NCMLS/S00EFI43.ERX616979.Dnase.GRCh38.hotspot.peaks.20150709.bed.gz	S00EFI43.ERX616979.Dnase.GRCh38.hotspot.peaks.20150709_hg19_anno.txt
alternatively activated macrophage	venous blood		None	H3K27ac	Enriched regions	BED	http://ftp.ebi.ac.uk/pub/databases/blueprint/data/homo_sapiens/GRCh38/venous_blood/S00FTN/alternatively_activated_macrophage/ChIP-Seq/NCMLS/S00FTNH1.ERX547950.H3K27ac.bwa.GRCh38.20150527.bed.gz	S00FTNH1.ERX547950.H3K27ac.bwa.GRCh38.20150527_hg19_anno.txt
alternatively activated macrophage	venous blood		None	H3K4me1	Enriched regions	BED	http://ftp.ebi.ac.uk/pub/databases/blueprint/data/homo_sapiens/GRCh38/venous_blood/S00FTN/alternatively_activated_macrophage/ChIP-Seq/NCMLS/S00FTNH1.ERX547951.H3K4me1.bwa.GRCh38.broad.20150527.bed.gz	S00FTNH1.ERX547951.H3K4me1.bwa.GRCh38.broad.20150527_hg19_anno.txt
alternatively activated macrophage	venous blood		None	H3K36me3	Enriched regions	BED	http://ftp.ebi.ac.uk/pub/databases/blueprint/data/homo_sapiens/GRCh38/venous_blood/S00FTN/alternatively_activated_macrophage/ChIP-Seq/NCMLS/S00FTNH1.ERX547960.H3K36me3.bwa.GRCh38.broad.20150527.bed.gz	S00FTNH1.ERX547960.H3K36me3.bwa.GRCh38.broad.20150527_hg19_anno.txt
alternatively activated macrophage	venous blood		None	H3K4me3	Enriched regions	BED	http://ftp.ebi.ac.uk/pub/databases/blueprint/data/homo_sapiens/GRCh38/venous_blood/S00FTN/alternatively_activated_macrophage/ChIP-Seq/NCMLS/S00FTNH1.ERX547961.H3K4me3.bwa.GRCh38.20150527.bed.gz	S00FTNH1.ERX547961.H3K4me3.bwa.GRCh38.20150527_hg19_anno.txt
alternatively activated macrophage	venous blood		None	H3K27me3	Enriched regions	BED	http://ftp.ebi.ac.uk/pub/databases/blueprint/data/homo_sapiens/GRCh38/venous_blood/S00FTN/alternatively_activated_macrophage/ChIP-Seq/NCMLS/S00FTNH1.ERX550658.H3K27me3.bwa.GRCh38.broad.20150527.bed.gz	S00FTNH1.ERX550658.H3K27me3.bwa.GRCh38.broad.20150527_hg19_anno.txt
alternatively activated macrophage	venous blood		None	H3K9me3	Enriched regions	BED	http://ftp.ebi.ac.uk/pub/databases/blueprint/data/homo_sapiens/GRCh38/venous_blood/S00FTN/alternatively_activated_macrophage/ChIP-Seq/NCMLS/S00FTNH1.ERX550659.H3K9me3.bwa.GRCh38.broad.20150527.bed.gz	S00FTNH1.ERX550659.H3K9me3.bwa.GRCh38.broad.20150527_hg19_anno.txt
inflammatory macrophage	venous blood		None	H3K4me3	Enriched regions	BED	http://ftp.ebi.ac.uk/pub/databases/blueprint/data/homo_sapiens/GRCh38/venous_blood/S00H6O/inflammatory_macrophage/ChIP-Seq/NCMLS/S00H6OH2.ERX604476.H3K4me3.bwa.GRCh38.20150527.bed.gz	S00H6OH2.ERX604476.H3K4me3.bwa.GRCh38.20150527_hg19_anno.txt
inflammatory macrophage	venous blood		None	H3K36me3	Enriched regions	BED	http://ftp.ebi.ac.uk/pub/databases/blueprint/data/homo_sapiens/GRCh38/venous_blood/S00H6O/inflammatory_macrophage/ChIP-Seq/NCMLS/S00H6OH2.ERX604477.H3K36me3.bwa.GRCh38.broad.20150527.bed.gz	S00H6OH2.ERX604477.H3K36me3.bwa.GRCh38.broad.20150527_hg19_anno.txt
inflammatory macrophage	venous blood		None	H3K27ac	Enriched regions	BED	http://ftp.ebi.ac.uk/pub/databases/blueprint/data/homo_sapiens/GRCh38/venous_blood/S00H6O/inflammatory_macrophage/ChIP-Seq/NCMLS/S00H6OH2.ERX604478.H3K27ac.bwa.GRCh38.20150527.bed.gz	S00H6OH2.ERX604478.H3K27ac.bwa.GRCh38.20150527_hg19_anno.txt
inflammatory macrophage	venous blood		None	H3K4me1	Enriched regions	BED	http://ftp.ebi.ac.uk/pub/databases/blueprint/data/homo_sapiens/GRCh38/venous_blood/S00H6O/inflammatory_macrophage/ChIP-Seq/NCMLS/S00H6OH2.ERX604479.H3K4me1.bwa.GRCh38.broad.20150527.bed.gz	S00H6OH2.ERX604479.H3K4me1.bwa.GRCh38.broad.20150527_hg19_anno.txt
inflammatory macrophage	venous blood		None	H3K27me3	Enriched regions	BED	http://ftp.ebi.ac.uk/pub/databases/blueprint/data/homo_sapiens/GRCh38/venous_blood/S00H6O/inflammatory_macrophage/ChIP-Seq/NCMLS/S00H6OH2.ERX604480.H3K27me3.bwa.GRCh38.broad.20150527.bed.gz	S00H6OH2.ERX604480.H3K27me3.bwa.GRCh38.broad.20150527_hg19_anno.txt
inflammatory macrophage	venous blood		None	H3K9me3	Enriched regions	BED	http://ftp.ebi.ac.uk/pub/databases/blueprint/data/homo_sapiens/GRCh38/venous_blood/S00H6O/inflammatory_macrophage/ChIP-Seq/NCMLS/S00H6OH2.ERX604481.H3K9me3.bwa.GRCh38.broad.20150527.bed.gz	S00H6OH2.ERX604481.H3K9me3.bwa.GRCh38.broad.20150527_hg19_anno.txt
macrophage	venous blood		None	H3K27ac	Enriched regions	BED	http://ftp.ebi.ac.uk/pub/databases/blueprint/data/homo_sapiens/GRCh38/venous_blood/S00SQE/macrophage/ChIP-Seq/NCMLS/S00SQEH1.ERX682365.H3K27ac.bwa.GRCh38.20150527.bed.gz	S00SQEH1.ERX682365.H3K27ac.bwa.GRCh38.20150527_hg19_anno.txt
CD14-positive, CD16-negative classical monocyte	venous blood		None	DNase-Seq	Hotspots	BED	http://ftp.ebi.ac.uk/pub/databases/blueprint/data/homo_sapiens/GRCh38/venous_blood/S00T4H/CD14-positive_CD16-negative_classical_monocyte/DNase-Hypersensitivity/NCMLS/S00T4H43.ERX1488570.Dnase.GRCh38.hotspot.20160615.bed.gz	S00T4H43.ERX1488570.Dnase.GRCh38.hotspot.20160615_hg19_anno.txt
CD14-positive, CD16-negative classical monocyte	venous blood		None	DNase-Seq	Hotspots	BED	http://ftp.ebi.ac.uk/pub/databases/blueprint/data/homo_sapiens/GRCh38/venous_blood/S00T4H/CD14-positive_CD16-negative_classical_monocyte/DNase-Hypersensitivity/NCMLS/S00T4H43.ERX1488570.Dnase.GRCh38.hotspot.peaks.20160615.bed.gz	S00T4H43.ERX1488570.Dnase.GRCh38.hotspot.peaks.20160615_hg19_anno.txt
CD14-positive, CD16-negative classical monocyte	venous blood		None	DNase-Seq	Hotspots	BED	http://ftp.ebi.ac.uk/pub/databases/blueprint/data/homo_sapiens/GRCh38/venous_blood/S00T5F/CD14-positive_CD16-negative_classical_monocyte/DNase-Hypersensitivity/NCMLS/S00T5F43.ERX1488572.Dnase.GRCh38.hotspot.20160615.bed.gz	S00T5F43.ERX1488572.Dnase.GRCh38.hotspot.20160615_hg19_anno.txt
CD14-positive, CD16-negative classical monocyte	venous blood		None	DNase-Seq	Hotspots	BED	http://ftp.ebi.ac.uk/pub/databases/blueprint/data/homo_sapiens/GRCh38/venous_blood/S00T5F/CD14-positive_CD16-negative_classical_monocyte/DNase-Hypersensitivity/NCMLS/S00T5F43.ERX1488572.Dnase.GRCh38.hotspot.peaks.20160615.bed.gz	S00T5F43.ERX1488572.Dnase.GRCh38.hotspot.peaks.20160615_hg19_anno.txt
CD14-positive, CD16-negative classical monocyte	venous blood		None	DNase-Seq	Hotspots	BED	http://ftp.ebi.ac.uk/pub/databases/blueprint/data/homo_sapiens/GRCh38/venous_blood/S00T6D/CD14-positive_CD16-negative_classical_monocyte/DNase-Hypersensitivity/NCMLS/S00T6D43.ERX1488573.Dnase.GRCh38.hotspot.20160615.bed.gz	S00T6D43.ERX1488573.Dnase.GRCh38.hotspot.20160615_hg19_anno.txt
CD14-positive, CD16-negative classical monocyte	venous blood		None	DNase-Seq	Hotspots	BED	http://ftp.ebi.ac.uk/pub/databases/blueprint/data/homo_sapiens/GRCh38/venous_blood/S00T6D/CD14-positive_CD16-negative_classical_monocyte/DNase-Hypersensitivity/NCMLS/S00T6D43.ERX1488573.Dnase.GRCh38.hotspot.peaks.20160615.bed.gz	S00T6D43.ERX1488573.Dnase.GRCh38.hotspot.peaks.20160615_hg19_anno.txt
CD14-positive, CD16-negative classical monocyte	venous blood		None	DNase-Seq	Hotspots	BED	http://ftp.ebi.ac.uk/pub/databases/blueprint/data/homo_sapiens/GRCh38/venous_blood/S00TA5/CD14-positive_CD16-negative_classical_monocyte/DNase-Hypersensitivity/NCMLS/S00TA543.ERX1488574.Dnase.GRCh38.hotspot.20160615.bed.gz	S00TA543.ERX1488574.Dnase.GRCh38.hotspot.20160615_hg19_anno.txt
CD14-positive, CD16-negative classical monocyte	venous blood		None	DNase-Seq	Hotspots	BED	http://ftp.ebi.ac.uk/pub/databases/blueprint/data/homo_sapiens/GRCh38/venous_blood/S00TA5/CD14-positive_CD16-negative_classical_monocyte/DNase-Hypersensitivity/NCMLS/S00TA543.ERX1488574.Dnase.GRCh38.hotspot.peaks.20160615.bed.gz	S00TA543.ERX1488574.Dnase.GRCh38.hotspot.peaks.20160615_hg19_anno.txt
CD14-positive, CD16-negative classical monocyte	venous blood		None	DNase-Seq	Hotspots	BED	http://ftp.ebi.ac.uk/pub/databases/blueprint/data/homo_sapiens/GRCh38/venous_blood/S00TT4/CD14-positive_CD16-negative_classical_monocyte/DNase-Hypersensitivity/NCMLS/S00TT443.ERX1488571.Dnase.GRCh38.hotspot.20160615.bed.gz	S00TT443.ERX1488571.Dnase.GRCh38.hotspot.20160615_hg19_anno.txt
CD14-positive, CD16-negative classical monocyte	venous blood		None	DNase-Seq	Hotspots	BED	http://ftp.ebi.ac.uk/pub/databases/blueprint/data/homo_sapiens/GRCh38/venous_blood/S00TT4/CD14-positive_CD16-negative_classical_monocyte/DNase-Hypersensitivity/NCMLS/S00TT443.ERX1488571.Dnase.GRCh38.hotspot.peaks.20160615.bed.gz	S00TT443.ERX1488571.Dnase.GRCh38.hotspot.peaks.20160615_hg19_anno.txt
adult endothelial progenitor cell	venous blood		None	H3K4me3	Enriched regions	BED	http://ftp.ebi.ac.uk/pub/databases/blueprint/data/homo_sapiens/GRCh38/venous_blood/S00UJK/adult_endothelial_progenitor_cell/ChIP-Seq/NCMLS/S00UJKH1.ERX940975.H3K4me3.bwa.GRCh38.20150527.bed.gz	S00UJKH1.ERX940975.H3K4me3.bwa.GRCh38.20150527_hg19_anno.txt
adult endothelial progenitor cell	venous blood		None	H3K27ac	Enriched regions	BED	http://ftp.ebi.ac.uk/pub/databases/blueprint/data/homo_sapiens/GRCh38/venous_blood/S00UJK/adult_endothelial_progenitor_cell/ChIP-Seq/NCMLS/S00UJKH1.ERX940976.H3K27ac.bwa.GRCh38.20150527.bed.gz	S00UJKH1.ERX940976.H3K27ac.bwa.GRCh38.20150527_hg19_anno.txt
adult endothelial progenitor cell	venous blood		None	H3K4me1	Enriched regions	BED	http://ftp.ebi.ac.uk/pub/databases/blueprint/data/homo_sapiens/GRCh38/venous_blood/S00UJK/adult_endothelial_progenitor_cell/ChIP-Seq/NCMLS/S00UJKH1.ERX940983.H3K4me1.bwa.GRCh38.broad.20150527.bed.gz	S00UJKH1.ERX940983.H3K4me1.bwa.GRCh38.broad.20150527_hg19_anno.txt
adult endothelial progenitor cell	venous blood		None	H3K36me3	Enriched regions	BED	http://ftp.ebi.ac.uk/pub/databases/blueprint/data/homo_sapiens/GRCh38/venous_blood/S00UJK/adult_endothelial_progenitor_cell/ChIP-Seq/NCMLS/S00UJKH1.ERX940992.H3K36me3.bwa.GRCh38.broad.20150527.bed.gz	S00UJKH1.ERX940992.H3K36me3.bwa.GRCh38.broad.20150527_hg19_anno.txt
adult endothelial progenitor cell	venous blood		None	H3K27me3	Enriched regions	BED	http://ftp.ebi.ac.uk/pub/databases/blueprint/data/homo_sapiens/GRCh38/venous_blood/S00UJK/adult_endothelial_progenitor_cell/ChIP-Seq/NCMLS/S00UJKH1.ERX940993.H3K27me3.bwa.GRCh38.broad.20150527.bed.gz	S00UJKH1.ERX940993.H3K27me3.bwa.GRCh38.broad.20150527_hg19_anno.txt
adult endothelial progenitor cell	venous blood		None	H3K9me3	Enriched regions	BED	http://ftp.ebi.ac.uk/pub/databases/blueprint/data/homo_sapiens/GRCh38/venous_blood/S00UJK/adult_endothelial_progenitor_cell/ChIP-Seq/NCMLS/S00UJKH1.ERX943230.H3K9me3.bwa.GRCh38.broad.20150527.bed.gz	S00UJKH1.ERX943230.H3K9me3.bwa.GRCh38.broad.20150527_hg19_anno.txt
CD14-positive, CD16-negative classical monocyte	venous blood		None	DNase-Seq	Hotspots	BED	http://ftp.ebi.ac.uk/pub/databases/blueprint/data/homo_sapiens/GRCh38/venous_blood/S00UKI/CD14-positive_CD16-negative_classical_monocyte/DNase-Hypersensitivity/NCMLS/S00UKI43.ERX1488569.Dnase.GRCh38.hotspot.20160615.bed.gz	S00UKI43.ERX1488569.Dnase.GRCh38.hotspot.20160615_hg19_anno.txt
CD14-positive, CD16-negative classical monocyte	venous blood		None	DNase-Seq	Hotspots	BED	http://ftp.ebi.ac.uk/pub/databases/blueprint/data/homo_sapiens/GRCh38/venous_blood/S00UKI/CD14-positive_CD16-negative_classical_monocyte/DNase-Hypersensitivity/NCMLS/S00UKI43.ERX1488569.Dnase.GRCh38.hotspot.peaks.20160615.bed.gz	S00UKI43.ERX1488569.Dnase.GRCh38.hotspot.peaks.20160615_hg19_anno.txt
CD14-positive, CD16-negative classical monocyte	venous blood		None	DNase-Seq	Hotspots	BED	http://ftp.ebi.ac.uk/pub/databases/blueprint/data/homo_sapiens/GRCh38/venous_blood/S00UME/CD14-positive_CD16-negative_classical_monocyte/DNase-Hypersensitivity/NCMLS/S00UME43.ERX1488575.Dnase.GRCh38.hotspot.20160615.bed.gz	S00UME43.ERX1488575.Dnase.GRCh38.hotspot.20160615_hg19_anno.txt
CD14-positive, CD16-negative classical monocyte	venous blood		None	DNase-Seq	Hotspots	BED	http://ftp.ebi.ac.uk/pub/databases/blueprint/data/homo_sapiens/GRCh38/venous_blood/S00UME/CD14-positive_CD16-negative_classical_monocyte/DNase-Hypersensitivity/NCMLS/S00UME43.ERX1488575.Dnase.GRCh38.hotspot.peaks.20160615.bed.gz	S00UME43.ERX1488575.Dnase.GRCh38.hotspot.peaks.20160615_hg19_anno.txt
central memory CD4-positive, alpha-beta T cell	venous blood		None	H3K4me3	Enriched regions	BED	http://ftp.ebi.ac.uk/pub/databases/blueprint/data/homo_sapiens/GRCh38/venous_blood/S00VYN/central_memory_CD4-positive_alpha-beta_T_cell/ChIP-Seq/NCMLS/S00VYNH1.ERX682378.H3K4me3.bwa.GRCh38.20160701.bed.gz	S00VYNH1.ERX682378.H3K4me3.bwa.GRCh38.20160701_hg19_anno.txt
mesenchymal stem cell of the bone marrow	venous blood		None	H3K4me3	Enriched regions	BED	http://ftp.ebi.ac.uk/pub/databases/blueprint/data/homo_sapiens/GRCh38/venous_blood/S00W8Y/mesenchymal_stem_cell_of_the_bone_marrow/ChIP-Seq/NCMLS/S00W8YH2.ERX1122534.H3K4me3.bwa.GRCh38.20151026.bed.gz	S00W8YH2.ERX1122534.H3K4me3.bwa.GRCh38.20151026_hg19_anno.txt
mesenchymal stem cell of the bone marrow	venous blood		None	H3K27ac	Enriched regions	BED	http://ftp.ebi.ac.uk/pub/databases/blueprint/data/homo_sapiens/GRCh38/venous_blood/S00W8Y/mesenchymal_stem_cell_of_the_bone_marrow/ChIP-Seq/NCMLS/S00W8YH2.ERX1304157.H3K27ac.bwa.GRCh38.20160310.bed.gz	S00W8YH2.ERX1304157.H3K27ac.bwa.GRCh38.20160310_hg19_anno.txt
mesenchymal stem cell of the bone marrow	venous blood		None	H3K36me3	Enriched regions	BED	http://ftp.ebi.ac.uk/pub/databases/blueprint/data/homo_sapiens/GRCh38/venous_blood/S00W8Y/mesenchymal_stem_cell_of_the_bone_marrow/ChIP-Seq/NCMLS/S00W8YH2.ERX1304174.H3K36me3.bwa.GRCh38.broad.20160310.bed.gz	S00W8YH2.ERX1304174.H3K36me3.bwa.GRCh38.broad.20160310_hg19_anno.txt
mesenchymal stem cell of the bone marrow	venous blood		None	H3K27me3	Enriched regions	BED	http://ftp.ebi.ac.uk/pub/databases/blueprint/data/homo_sapiens/GRCh38/venous_blood/S00W8Y/mesenchymal_stem_cell_of_the_bone_marrow/ChIP-Seq/NCMLS/S00W8YH2.ERX1304175.H3K27me3.bwa.GRCh38.broad.20160310.bed.gz	S00W8YH2.ERX1304175.H3K27me3.bwa.GRCh38.broad.20160310_hg19_anno.txt
mesenchymal stem cell of the bone marrow	venous blood		None	H3K9me3	Enriched regions	BED	http://ftp.ebi.ac.uk/pub/databases/blueprint/data/homo_sapiens/GRCh38/venous_blood/S00W8Y/mesenchymal_stem_cell_of_the_bone_marrow/ChIP-Seq/NCMLS/S00W8YH2.ERX1304220.H3K9me3.bwa.GRCh38.broad.20160310.bed.gz	S00W8YH2.ERX1304220.H3K9me3.bwa.GRCh38.broad.20160310_hg19_anno.txt
mesenchymal stem cell of the bone marrow	venous blood		None	H3K4me1	Enriched regions	BED	http://ftp.ebi.ac.uk/pub/databases/blueprint/data/homo_sapiens/GRCh38/venous_blood/S00W8Y/mesenchymal_stem_cell_of_the_bone_marrow/ChIP-Seq/NCMLS/S00W8YH2.ERX1304236.H3K4me1.bwa.GRCh38.broad.20160310.bed.gz	S00W8YH2.ERX1304236.H3K4me1.bwa.GRCh38.broad.20160310_hg19_anno.txt
cytotoxic CD56-dim natural killer cell	venous blood		None	H3K27me3	Enriched regions	BED	http://ftp.ebi.ac.uk/pub/databases/blueprint/data/homo_sapiens/GRCh38/venous_blood/S00XJ8/cytotoxic_CD56-dim_natural_killer_cell/ChIP-Seq/NCMLS/S00XJ8H1.ERX943222.H3K27me3.bwa.GRCh38.broad.20151026.bed.gz	S00XJ8H1.ERX943222.H3K27me3.bwa.GRCh38.broad.20151026_hg19_anno.txt
cytotoxic CD56-dim natural killer cell	venous blood		None	H3K4me3	Enriched regions	BED	http://ftp.ebi.ac.uk/pub/databases/blueprint/data/homo_sapiens/GRCh38/venous_blood/S00XJ8/cytotoxic_CD56-dim_natural_killer_cell/ChIP-Seq/NCMLS/S00XJ8H1.ERX943228.H3K4me3.bwa.GRCh38.20151026.bed.gz	S00XJ8H1.ERX943228.H3K4me3.bwa.GRCh38.20151026_hg19_anno.txt
mesenchymal stem cell of the bone marrow	venous blood		None	H3K27me3	Enriched regions	BED	http://ftp.ebi.ac.uk/pub/databases/blueprint/data/homo_sapiens/GRCh38/venous_blood/S00YAM/mesenchymal_stem_cell_of_the_bone_marrow/ChIP-Seq/NCMLS/S00YAMH1.ERX940986.H3K27me3.bwa.GRCh38.broad.20150527.bed.gz	S00YAMH1.ERX940986.H3K27me3.bwa.GRCh38.broad.20150527_hg19_anno.txt
mesenchymal stem cell of the bone marrow	venous blood		None	H3K4me3	Enriched regions	BED	http://ftp.ebi.ac.uk/pub/databases/blueprint/data/homo_sapiens/GRCh38/venous_blood/S00YAM/mesenchymal_stem_cell_of_the_bone_marrow/ChIP-Seq/NCMLS/S00YAMH1.ERX940997.H3K4me3.bwa.GRCh38.20150527.bed.gz	S00YAMH1.ERX940997.H3K4me3.bwa.GRCh38.20150527_hg19_anno.txt
mesenchymal stem cell of the bone marrow	venous blood		None	H3K36me3	Enriched regions	BED	http://ftp.ebi.ac.uk/pub/databases/blueprint/data/homo_sapiens/GRCh38/venous_blood/S00YAM/mesenchymal_stem_cell_of_the_bone_marrow/ChIP-Seq/NCMLS/S00YAMH1.ERX940998.H3K36me3.bwa.GRCh38.broad.20150527.bed.gz	S00YAMH1.ERX940998.H3K36me3.bwa.GRCh38.broad.20150527_hg19_anno.txt
mesenchymal stem cell of the bone marrow	venous blood		None	H3K27ac	Enriched regions	BED	http://ftp.ebi.ac.uk/pub/databases/blueprint/data/homo_sapiens/GRCh38/venous_blood/S00YAM/mesenchymal_stem_cell_of_the_bone_marrow/ChIP-Seq/NCMLS/S00YAMH1.ERX940999.H3K27ac.bwa.GRCh38.20150527.bed.gz	S00YAMH1.ERX940999.H3K27ac.bwa.GRCh38.20150527_hg19_anno.txt
mesenchymal stem cell of the bone marrow	venous blood		None	H3K4me1	Enriched regions	BED	http://ftp.ebi.ac.uk/pub/databases/blueprint/data/homo_sapiens/GRCh38/venous_blood/S00YAM/mesenchymal_stem_cell_of_the_bone_marrow/ChIP-Seq/NCMLS/S00YAMH1.ERX941000.H3K4me1.bwa.GRCh38.broad.20150527.bed.gz	S00YAMH1.ERX941000.H3K4me1.bwa.GRCh38.broad.20150527_hg19_anno.txt
mesenchymal stem cell of the bone marrow	venous blood		None	H3K9me3	Enriched regions	BED	http://ftp.ebi.ac.uk/pub/databases/blueprint/data/homo_sapiens/GRCh38/venous_blood/S00YAM/mesenchymal_stem_cell_of_the_bone_marrow/ChIP-Seq/NCMLS/S00YAMH1.ERX943231.H3K9me3.bwa.GRCh38.broad.20150527.bed.gz	S00YAMH1.ERX943231.H3K9me3.bwa.GRCh38.broad.20150527_hg19_anno.txt
CD14-positive, CD16-negative classical monocyte	venous blood		None	DNase-Seq	Hotspots	BED	http://ftp.ebi.ac.uk/pub/databases/blueprint/data/homo_sapiens/GRCh38/venous_blood/S00YK2/CD14-positive_CD16-negative_classical_monocyte/DNase-Hypersensitivity/NCMLS/S00YK243.ERX1488563.Dnase.GRCh38.hotspot.20160615.bed.gz	S00YK243.ERX1488563.Dnase.GRCh38.hotspot.20160615_hg19_anno.txt
CD14-positive, CD16-negative classical monocyte	venous blood		None	DNase-Seq	Hotspots	BED	http://ftp.ebi.ac.uk/pub/databases/blueprint/data/homo_sapiens/GRCh38/venous_blood/S00YK2/CD14-positive_CD16-negative_classical_monocyte/DNase-Hypersensitivity/NCMLS/S00YK243.ERX1488563.Dnase.GRCh38.hotspot.peaks.20160615.bed.gz	S00YK243.ERX1488563.Dnase.GRCh38.hotspot.peaks.20160615_hg19_anno.txt
class switched memory B cell	venous blood		None	H3K27ac	Enriched regions	BED	http://ftp.ebi.ac.uk/pub/databases/blueprint/data/homo_sapiens/GRCh38/venous_blood/S00YPT/class_switched_memory_B_cell/ChIP-Seq/NCMLS/S00YPTH1.ERX1122437.H3K27ac.bwa.GRCh38.20151026.bed.gz	S00YPTH1.ERX1122437.H3K27ac.bwa.GRCh38.20151026_hg19_anno.txt
class switched memory B cell	venous blood		None	H3K9me3	Enriched regions	BED	http://ftp.ebi.ac.uk/pub/databases/blueprint/data/homo_sapiens/GRCh38/venous_blood/S00YPT/class_switched_memory_B_cell/ChIP-Seq/NCMLS/S00YPTH1.ERX1122438.H3K9me3.bwa.GRCh38.broad.20151026.bed.gz	S00YPTH1.ERX1122438.H3K9me3.bwa.GRCh38.broad.20151026_hg19_anno.txt
class switched memory B cell	venous blood		None	H3K36me3	Enriched regions	BED	http://ftp.ebi.ac.uk/pub/databases/blueprint/data/homo_sapiens/GRCh38/venous_blood/S00YPT/class_switched_memory_B_cell/ChIP-Seq/NCMLS/S00YPTH1.ERX1122459.H3K36me3.bwa.GRCh38.broad.20151026.bed.gz	S00YPTH1.ERX1122459.H3K36me3.bwa.GRCh38.broad.20151026_hg19_anno.txt
class switched memory B cell	venous blood		None	H3K27me3	Enriched regions	BED	http://ftp.ebi.ac.uk/pub/databases/blueprint/data/homo_sapiens/GRCh38/venous_blood/S00YPT/class_switched_memory_B_cell/ChIP-Seq/NCMLS/S00YPTH1.ERX1122540.H3K27me3.bwa.GRCh38.broad.20151026.bed.gz	S00YPTH1.ERX1122540.H3K27me3.bwa.GRCh38.broad.20151026_hg19_anno.txt
class switched memory B cell	venous blood		None	H3K4me1	Enriched regions	BED	http://ftp.ebi.ac.uk/pub/databases/blueprint/data/homo_sapiens/GRCh38/venous_blood/S00YPT/class_switched_memory_B_cell/ChIP-Seq/NCMLS/S00YPTH1.ERX941003.H3K4me1.bwa.GRCh38.broad.20151026.bed.gz	S00YPTH1.ERX941003.H3K4me1.bwa.GRCh38.broad.20151026_hg19_anno.txt
class switched memory B cell	venous blood		None	H3K4me3	Enriched regions	BED	http://ftp.ebi.ac.uk/pub/databases/blueprint/data/homo_sapiens/GRCh38/venous_blood/S00YPT/class_switched_memory_B_cell/ChIP-Seq/NCMLS/S00YPTH1.ERX941004.H3K4me3.bwa.GRCh38.20151026.bed.gz	S00YPTH1.ERX941004.H3K4me3.bwa.GRCh38.20151026_hg19_anno.txt
CD14-positive, CD16-negative classical monocyte	venous blood		None	DNase-Seq	Hotspots	BED	http://ftp.ebi.ac.uk/pub/databases/blueprint/data/homo_sapiens/GRCh38/venous_blood/S00YRP/CD14-positive_CD16-negative_classical_monocyte/DNase-Hypersensitivity/NCMLS/S00YRP43.ERX1488561.Dnase.GRCh38.hotspot.20160615.bed.gz	S00YRP43.ERX1488561.Dnase.GRCh38.hotspot.20160615_hg19_anno.txt
CD14-positive, CD16-negative classical monocyte	venous blood		None	DNase-Seq	Hotspots	BED	http://ftp.ebi.ac.uk/pub/databases/blueprint/data/homo_sapiens/GRCh38/venous_blood/S00YRP/CD14-positive_CD16-negative_classical_monocyte/DNase-Hypersensitivity/NCMLS/S00YRP43.ERX1488561.Dnase.GRCh38.hotspot.peaks.20160615.bed.gz	S00YRP43.ERX1488561.Dnase.GRCh38.hotspot.peaks.20160615_hg19_anno.txt
effector memory CD4-positive, alpha-beta T cell	venous blood		None	H3K36me3	Enriched regions	BED	http://ftp.ebi.ac.uk/pub/databases/blueprint/data/homo_sapiens/GRCh38/venous_blood/S00YUJ/effector_memory_CD4-positive_alpha-beta_T_cell/ChIP-Seq/NCMLS/S00YUJH3.ERX1122458.H3K36me3.bwa.GRCh38.broad.20151026.bed.gz	S00YUJH3.ERX1122458.H3K36me3.bwa.GRCh38.broad.20151026_hg19_anno.txt
effector memory CD4-positive, alpha-beta T cell	venous blood		None	H3K27me3	Enriched regions	BED	http://ftp.ebi.ac.uk/pub/databases/blueprint/data/homo_sapiens/GRCh38/venous_blood/S00YUJ/effector_memory_CD4-positive_alpha-beta_T_cell/ChIP-Seq/NCMLS/S00YUJH3.ERX1122474.H3K27me3.bwa.GRCh38.broad.20151026.bed.gz	S00YUJH3.ERX1122474.H3K27me3.bwa.GRCh38.broad.20151026_hg19_anno.txt
effector memory CD4-positive, alpha-beta T cell	venous blood		None	H3K9me3	Enriched regions	BED	http://ftp.ebi.ac.uk/pub/databases/blueprint/data/homo_sapiens/GRCh38/venous_blood/S00YUJ/effector_memory_CD4-positive_alpha-beta_T_cell/ChIP-Seq/NCMLS/S00YUJH3.ERX1122475.H3K9me3.bwa.GRCh38.broad.20151026.bed.gz	S00YUJH3.ERX1122475.H3K9me3.bwa.GRCh38.broad.20151026_hg19_anno.txt
effector memory CD4-positive, alpha-beta T cell	venous blood		None	H3K4me1	Enriched regions	BED	http://ftp.ebi.ac.uk/pub/databases/blueprint/data/homo_sapiens/GRCh38/venous_blood/S00YUJ/effector_memory_CD4-positive_alpha-beta_T_cell/ChIP-Seq/NCMLS/S00YUJH3.ERX943214.H3K4me1.bwa.GRCh38.broad.20151026.bed.gz	S00YUJH3.ERX943214.H3K4me1.bwa.GRCh38.broad.20151026_hg19_anno.txt
effector memory CD4-positive, alpha-beta T cell	venous blood		None	H3K4me3	Enriched regions	BED	http://ftp.ebi.ac.uk/pub/databases/blueprint/data/homo_sapiens/GRCh38/venous_blood/S00YUJ/effector_memory_CD4-positive_alpha-beta_T_cell/ChIP-Seq/NCMLS/S00YUJH3.ERX943215.H3K4me3.bwa.GRCh38.20151026.bed.gz	S00YUJH3.ERX943215.H3K4me3.bwa.GRCh38.20151026_hg19_anno.txt
CD14-positive, CD16-negative classical monocyte	venous blood		None	DNase-Seq	Hotspots	BED	http://ftp.ebi.ac.uk/pub/databases/blueprint/data/homo_sapiens/GRCh38/venous_blood/S00YVH/CD14-positive_CD16-negative_classical_monocyte/DNase-Hypersensitivity/NCMLS/S00YVH43.ERX1488560.Dnase.GRCh38.hotspot.20160615.bed.gz	S00YVH43.ERX1488560.Dnase.GRCh38.hotspot.20160615_hg19_anno.txt
CD14-positive, CD16-negative classical monocyte	venous blood		None	DNase-Seq	Hotspots	BED	http://ftp.ebi.ac.uk/pub/databases/blueprint/data/homo_sapiens/GRCh38/venous_blood/S00YVH/CD14-positive_CD16-negative_classical_monocyte/DNase-Hypersensitivity/NCMLS/S00YVH43.ERX1488560.Dnase.GRCh38.hotspot.peaks.20160615.bed.gz	S00YVH43.ERX1488560.Dnase.GRCh38.hotspot.peaks.20160615_hg19_anno.txt
CD14-positive, CD16-negative classical monocyte	venous blood		None	DNase-Seq	Hotspots	BED	http://ftp.ebi.ac.uk/pub/databases/blueprint/data/homo_sapiens/GRCh38/venous_blood/S0100M/CD14-positive_CD16-negative_classical_monocyte/DNase-Hypersensitivity/NCMLS/S0100M43.ERX1488562.Dnase.GRCh38.hotspot.20160615.bed.gz	S0100M43.ERX1488562.Dnase.GRCh38.hotspot.20160615_hg19_anno.txt
CD14-positive, CD16-negative classical monocyte	venous blood		None	DNase-Seq	Hotspots	BED	http://ftp.ebi.ac.uk/pub/databases/blueprint/data/homo_sapiens/GRCh38/venous_blood/S0100M/CD14-positive_CD16-negative_classical_monocyte/DNase-Hypersensitivity/NCMLS/S0100M43.ERX1488562.Dnase.GRCh38.hotspot.peaks.20160615.bed.gz	S0100M43.ERX1488562.Dnase.GRCh38.hotspot.peaks.20160615_hg19_anno.txt
CD14-positive, CD16-negative classical monocyte	venous blood		None	DNase-Seq	Hotspots	BED	http://ftp.ebi.ac.uk/pub/databases/blueprint/data/homo_sapiens/GRCh38/venous_blood/S010B0/CD14-positive_CD16-negative_classical_monocyte/DNase-Hypersensitivity/NCMLS/S010B043.ERX1488568.Dnase.GRCh38.hotspot.20160615.bed.gz	S010B043.ERX1488568.Dnase.GRCh38.hotspot.20160615_hg19_anno.txt
CD14-positive, CD16-negative classical monocyte	venous blood		None	DNase-Seq	Hotspots	BED	http://ftp.ebi.ac.uk/pub/databases/blueprint/data/homo_sapiens/GRCh38/venous_blood/S010B0/CD14-positive_CD16-negative_classical_monocyte/DNase-Hypersensitivity/NCMLS/S010B043.ERX1488568.Dnase.GRCh38.hotspot.peaks.20160615.bed.gz	S010B043.ERX1488568.Dnase.GRCh38.hotspot.peaks.20160615_hg19_anno.txt
CD14-positive, CD16-negative classical monocyte	venous blood		None	DNase-Seq	Hotspots	BED	http://ftp.ebi.ac.uk/pub/databases/blueprint/data/homo_sapiens/GRCh38/venous_blood/S010MF/CD14-positive_CD16-negative_classical_monocyte/DNase-Hypersensitivity/NCMLS/S010MF43.ERX1488566.Dnase.GRCh38.hotspot.20160615.bed.gz	S010MF43.ERX1488566.Dnase.GRCh38.hotspot.20160615_hg19_anno.txt
CD14-positive, CD16-negative classical monocyte	venous blood		None	DNase-Seq	Hotspots	BED	http://ftp.ebi.ac.uk/pub/databases/blueprint/data/homo_sapiens/GRCh38/venous_blood/S010MF/CD14-positive_CD16-negative_classical_monocyte/DNase-Hypersensitivity/NCMLS/S010MF43.ERX1488566.Dnase.GRCh38.hotspot.peaks.20160615.bed.gz	S010MF43.ERX1488566.Dnase.GRCh38.hotspot.peaks.20160615_hg19_anno.txt
CD14-positive, CD16-negative classical monocyte	venous blood		None	DNase-Seq	Hotspots	BED	http://ftp.ebi.ac.uk/pub/databases/blueprint/data/homo_sapiens/GRCh38/venous_blood/S010P9/CD14-positive_CD16-negative_classical_monocyte/DNase-Hypersensitivity/NCMLS/S010P943.ERX1488567.Dnase.GRCh38.hotspot.20160615.bed.gz	S010P943.ERX1488567.Dnase.GRCh38.hotspot.20160615_hg19_anno.txt
CD14-positive, CD16-negative classical monocyte	venous blood		None	DNase-Seq	Hotspots	BED	http://ftp.ebi.ac.uk/pub/databases/blueprint/data/homo_sapiens/GRCh38/venous_blood/S010P9/CD14-positive_CD16-negative_classical_monocyte/DNase-Hypersensitivity/NCMLS/S010P943.ERX1488567.Dnase.GRCh38.hotspot.peaks.20160615.bed.gz	S010P943.ERX1488567.Dnase.GRCh38.hotspot.peaks.20160615_hg19_anno.txt
CD14-positive, CD16-negative classical monocyte	venous blood		None	DNase-Seq	Hotspots	BED	http://ftp.ebi.ac.uk/pub/databases/blueprint/data/homo_sapiens/GRCh38/venous_blood/S010VY/CD14-positive_CD16-negative_classical_monocyte/DNase-Hypersensitivity/NCMLS/S010VY43.ERX1488564.Dnase.GRCh38.hotspot.20160615.bed.gz	S010VY43.ERX1488564.Dnase.GRCh38.hotspot.20160615_hg19_anno.txt
CD14-positive, CD16-negative classical monocyte	venous blood		None	DNase-Seq	Hotspots	BED	http://ftp.ebi.ac.uk/pub/databases/blueprint/data/homo_sapiens/GRCh38/venous_blood/S010VY/CD14-positive_CD16-negative_classical_monocyte/DNase-Hypersensitivity/NCMLS/S010VY43.ERX1488564.Dnase.GRCh38.hotspot.peaks.20160615.bed.gz	S010VY43.ERX1488564.Dnase.GRCh38.hotspot.peaks.20160615_hg19_anno.txt
CD14-positive, CD16-negative classical monocyte	venous blood		None	DNase-Seq	Hotspots	BED	http://ftp.ebi.ac.uk/pub/databases/blueprint/data/homo_sapiens/GRCh38/venous_blood/S01238/CD14-positive_CD16-negative_classical_monocyte/DNase-Hypersensitivity/NCMLS/S0123843.ERX1488579.Dnase.GRCh38.hotspot.20160615.bed.gz	S0123843.ERX1488579.Dnase.GRCh38.hotspot.20160615_hg19_anno.txt
CD14-positive, CD16-negative classical monocyte	venous blood		None	DNase-Seq	Hotspots	BED	http://ftp.ebi.ac.uk/pub/databases/blueprint/data/homo_sapiens/GRCh38/venous_blood/S01238/CD14-positive_CD16-negative_classical_monocyte/DNase-Hypersensitivity/NCMLS/S0123843.ERX1488579.Dnase.GRCh38.hotspot.peaks.20160615.bed.gz	S0123843.ERX1488579.Dnase.GRCh38.hotspot.peaks.20160615_hg19_anno.txt
CD14-positive, CD16-negative classical monocyte	venous blood		None	DNase-Seq	Hotspots	BED	http://ftp.ebi.ac.uk/pub/databases/blueprint/data/homo_sapiens/GRCh38/venous_blood/S01246/CD14-positive_CD16-negative_classical_monocyte/DNase-Hypersensitivity/NCMLS/S0124643.ERX1488590.Dnase.GRCh38.hotspot.20160615.bed.gz	S0124643.ERX1488590.Dnase.GRCh38.hotspot.20160615_hg19_anno.txt
CD14-positive, CD16-negative classical monocyte	venous blood		None	DNase-Seq	Hotspots	BED	http://ftp.ebi.ac.uk/pub/databases/blueprint/data/homo_sapiens/GRCh38/venous_blood/S01246/CD14-positive_CD16-negative_classical_monocyte/DNase-Hypersensitivity/NCMLS/S0124643.ERX1488590.Dnase.GRCh38.hotspot.peaks.20160615.bed.gz	S0124643.ERX1488590.Dnase.GRCh38.hotspot.peaks.20160615_hg19_anno.txt
CD14-positive, CD16-negative classical monocyte	venous blood		None	DNase-Seq	Hotspots	BED	http://ftp.ebi.ac.uk/pub/databases/blueprint/data/homo_sapiens/GRCh38/venous_blood/S0130A/CD14-positive_CD16-negative_classical_monocyte/DNase-Hypersensitivity/NCMLS/S0130A43.ERX1488578.Dnase.GRCh38.hotspot.20160615.bed.gz	S0130A43.ERX1488578.Dnase.GRCh38.hotspot.20160615_hg19_anno.txt
CD14-positive, CD16-negative classical monocyte	venous blood		None	DNase-Seq	Hotspots	BED	http://ftp.ebi.ac.uk/pub/databases/blueprint/data/homo_sapiens/GRCh38/venous_blood/S0130A/CD14-positive_CD16-negative_classical_monocyte/DNase-Hypersensitivity/NCMLS/S0130A43.ERX1488578.Dnase.GRCh38.hotspot.peaks.20160615.bed.gz	S0130A43.ERX1488578.Dnase.GRCh38.hotspot.peaks.20160615_hg19_anno.txt
CD14-positive, CD16-negative classical monocyte	venous blood		None	DNase-Seq	Hotspots	BED	http://ftp.ebi.ac.uk/pub/databases/blueprint/data/homo_sapiens/GRCh38/venous_blood/S01342/CD14-positive_CD16-negative_classical_monocyte/DNase-Hypersensitivity/NCMLS/S0134243.ERX1488576.Dnase.GRCh38.hotspot.20160615.bed.gz	S0134243.ERX1488576.Dnase.GRCh38.hotspot.20160615_hg19_anno.txt
CD14-positive, CD16-negative classical monocyte	venous blood		None	DNase-Seq	Hotspots	BED	http://ftp.ebi.ac.uk/pub/databases/blueprint/data/homo_sapiens/GRCh38/venous_blood/S01342/CD14-positive_CD16-negative_classical_monocyte/DNase-Hypersensitivity/NCMLS/S0134243.ERX1488576.Dnase.GRCh38.hotspot.peaks.20160615.bed.gz	S0134243.ERX1488576.Dnase.GRCh38.hotspot.peaks.20160615_hg19_anno.txt
CD14-positive, CD16-negative classical monocyte	venous blood		None	DNase-Seq	Hotspots	BED	http://ftp.ebi.ac.uk/pub/databases/blueprint/data/homo_sapiens/GRCh38/venous_blood/S0137X/CD14-positive_CD16-negative_classical_monocyte/DNase-Hypersensitivity/NCMLS/S0137X43.ERX1488581.Dnase.GRCh38.hotspot.20160615.bed.gz	S0137X43.ERX1488581.Dnase.GRCh38.hotspot.20160615_hg19_anno.txt
CD14-positive, CD16-negative classical monocyte	venous blood		None	DNase-Seq	Hotspots	BED	http://ftp.ebi.ac.uk/pub/databases/blueprint/data/homo_sapiens/GRCh38/venous_blood/S0137X/CD14-positive_CD16-negative_classical_monocyte/DNase-Hypersensitivity/NCMLS/S0137X43.ERX1488581.Dnase.GRCh38.hotspot.peaks.20160615.bed.gz	S0137X43.ERX1488581.Dnase.GRCh38.hotspot.peaks.20160615_hg19_anno.txt
CD14-positive, CD16-negative classical monocyte	venous blood		None	DNase-Seq	Hotspots	BED	http://ftp.ebi.ac.uk/pub/databases/blueprint/data/homo_sapiens/GRCh38/venous_blood/S013CN/CD14-positive_CD16-negative_classical_monocyte/DNase-Hypersensitivity/NCMLS/S013CN43.ERX1488577.Dnase.GRCh38.hotspot.20160615.bed.gz	S013CN43.ERX1488577.Dnase.GRCh38.hotspot.20160615_hg19_anno.txt
CD14-positive, CD16-negative classical monocyte	venous blood		None	DNase-Seq	Hotspots	BED	http://ftp.ebi.ac.uk/pub/databases/blueprint/data/homo_sapiens/GRCh38/venous_blood/S013CN/CD14-positive_CD16-negative_classical_monocyte/DNase-Hypersensitivity/NCMLS/S013CN43.ERX1488577.Dnase.GRCh38.hotspot.peaks.20160615.bed.gz	S013CN43.ERX1488577.Dnase.GRCh38.hotspot.peaks.20160615_hg19_anno.txt
CD14-positive, CD16-negative classical monocyte	venous blood		None	DNase-Seq	Hotspots	BED	http://ftp.ebi.ac.uk/pub/databases/blueprint/data/homo_sapiens/GRCh38/venous_blood/S013DL/CD14-positive_CD16-negative_classical_monocyte/DNase-Hypersensitivity/NCMLS/S013DL43.ERX1488580.Dnase.GRCh38.hotspot.20160615.bed.gz	S013DL43.ERX1488580.Dnase.GRCh38.hotspot.20160615_hg19_anno.txt
CD14-positive, CD16-negative classical monocyte	venous blood		None	DNase-Seq	Hotspots	BED	http://ftp.ebi.ac.uk/pub/databases/blueprint/data/homo_sapiens/GRCh38/venous_blood/S013DL/CD14-positive_CD16-negative_classical_monocyte/DNase-Hypersensitivity/NCMLS/S013DL43.ERX1488580.Dnase.GRCh38.hotspot.peaks.20160615.bed.gz	S013DL43.ERX1488580.Dnase.GRCh38.hotspot.peaks.20160615_hg19_anno.txt
adult endothelial progenitor cell	venous blood		None	H3K4me3	Enriched regions	BED	http://ftp.ebi.ac.uk/pub/databases/blueprint/data/homo_sapiens/GRCh38/venous_blood/S013GF/adult_endothelial_progenitor_cell/ChIP-Seq/NCMLS/S013GFH1.ERX1122422.H3K4me3.bwa.GRCh38.20151026.bed.gz	S013GFH1.ERX1122422.H3K4me3.bwa.GRCh38.20151026_hg19_anno.txt
adult endothelial progenitor cell	venous blood		None	H3K4me1	Enriched regions	BED	http://ftp.ebi.ac.uk/pub/databases/blueprint/data/homo_sapiens/GRCh38/venous_blood/S013GF/adult_endothelial_progenitor_cell/ChIP-Seq/NCMLS/S013GFH1.ERX1122423.H3K4me1.bwa.GRCh38.broad.20151026.bed.gz	S013GFH1.ERX1122423.H3K4me1.bwa.GRCh38.broad.20151026_hg19_anno.txt
adult endothelial progenitor cell	venous blood		None	H3K27ac	Enriched regions	BED	http://ftp.ebi.ac.uk/pub/databases/blueprint/data/homo_sapiens/GRCh38/venous_blood/S013GF/adult_endothelial_progenitor_cell/ChIP-Seq/NCMLS/S013GFH1.ERX1122484.H3K27ac.bwa.GRCh38.20151026.bed.gz	S013GFH1.ERX1122484.H3K27ac.bwa.GRCh38.20151026_hg19_anno.txt
adult endothelial progenitor cell	venous blood		None	H3K36me3	Enriched regions	BED	http://ftp.ebi.ac.uk/pub/databases/blueprint/data/homo_sapiens/GRCh38/venous_blood/S013GF/adult_endothelial_progenitor_cell/ChIP-Seq/NCMLS/S013GFH1.ERX1122514.H3K36me3.bwa.GRCh38.broad.20151026.bed.gz	S013GFH1.ERX1122514.H3K36me3.bwa.GRCh38.broad.20151026_hg19_anno.txt
adult endothelial progenitor cell	venous blood		None	H3K27me3	Enriched regions	BED	http://ftp.ebi.ac.uk/pub/databases/blueprint/data/homo_sapiens/GRCh38/venous_blood/S013GF/adult_endothelial_progenitor_cell/ChIP-Seq/NCMLS/S013GFH1.ERX1122532.H3K27me3.bwa.GRCh38.broad.20151026.bed.gz	S013GFH1.ERX1122532.H3K27me3.bwa.GRCh38.broad.20151026_hg19_anno.txt
adult endothelial progenitor cell	venous blood		None	H3K9me3	Enriched regions	BED	http://ftp.ebi.ac.uk/pub/databases/blueprint/data/homo_sapiens/GRCh38/venous_blood/S013GF/adult_endothelial_progenitor_cell/ChIP-Seq/NCMLS/S013GFH1.ERX1122533.H3K9me3.bwa.GRCh38.broad.20151026.bed.gz	S013GFH1.ERX1122533.H3K9me3.bwa.GRCh38.broad.20151026_hg19_anno.txt
CD8-positive, alpha-beta T cell	venous blood		None	H3K4me3	Enriched regions	BED	http://ftp.ebi.ac.uk/pub/databases/blueprint/data/homo_sapiens/GRCh38/venous_blood/S014WG/CD8-positive_alpha-beta_T_cell/ChIP-Seq/NCMLS/S014WGH1.ERX1122445.H3K4me3.bwa.GRCh38.20151026.bed.gz	S014WGH1.ERX1122445.H3K4me3.bwa.GRCh38.20151026_hg19_anno.txt
CD8-positive, alpha-beta T cell	venous blood		None	H3K27ac	Enriched regions	BED	http://ftp.ebi.ac.uk/pub/databases/blueprint/data/homo_sapiens/GRCh38/venous_blood/S014WG/CD8-positive_alpha-beta_T_cell/ChIP-Seq/NCMLS/S014WGH1.ERX1122446.H3K27ac.bwa.GRCh38.20151026.bed.gz	S014WGH1.ERX1122446.H3K27ac.bwa.GRCh38.20151026_hg19_anno.txt
CD8-positive, alpha-beta T cell	venous blood		None	H3K9me3	Enriched regions	BED	http://ftp.ebi.ac.uk/pub/databases/blueprint/data/homo_sapiens/GRCh38/venous_blood/S014WG/CD8-positive_alpha-beta_T_cell/ChIP-Seq/NCMLS/S014WGH1.ERX1122450.H3K9me3.bwa.GRCh38.broad.20151026.bed.gz	S014WGH1.ERX1122450.H3K9me3.bwa.GRCh38.broad.20151026_hg19_anno.txt
CD8-positive, alpha-beta T cell	venous blood		None	H3K36me3	Enriched regions	BED	http://ftp.ebi.ac.uk/pub/databases/blueprint/data/homo_sapiens/GRCh38/venous_blood/S014WG/CD8-positive_alpha-beta_T_cell/ChIP-Seq/NCMLS/S014WGH1.ERX1122470.H3K36me3.bwa.GRCh38.broad.20151026.bed.gz	S014WGH1.ERX1122470.H3K36me3.bwa.GRCh38.broad.20151026_hg19_anno.txt
CD8-positive, alpha-beta T cell	venous blood		None	H3K4me1	Enriched regions	BED	http://ftp.ebi.ac.uk/pub/databases/blueprint/data/homo_sapiens/GRCh38/venous_blood/S014WG/CD8-positive_alpha-beta_T_cell/ChIP-Seq/NCMLS/S014WGH1.ERX1122539.H3K4me1.bwa.GRCh38.broad.20151026.bed.gz	S014WGH1.ERX1122539.H3K4me1.bwa.GRCh38.broad.20151026_hg19_anno.txt
CD8-positive, alpha-beta T cell	venous blood		None	H3K27me3	Enriched regions	BED	http://ftp.ebi.ac.uk/pub/databases/blueprint/data/homo_sapiens/GRCh38/venous_blood/S014WG/CD8-positive_alpha-beta_T_cell/ChIP-Seq/NCMLS/S014WGH1.ERX1122604.H3K27me3.bwa.GRCh38.broad.20151026.bed.gz	S014WGH1.ERX1122604.H3K27me3.bwa.GRCh38.broad.20151026_hg19_anno.txt
inflammatory macrophage	venous blood		None	H3K4me3	Enriched regions	BED	http://ftp.ebi.ac.uk/pub/databases/blueprint/data/homo_sapiens/GRCh38/venous_blood/S01F8K/inflammatory_macrophage/ChIP-Seq/NCMLS/S01F8KH2.ERX1122585.H3K4me3.bwa.GRCh38.20160310.bed.gz	S01F8KH2.ERX1122585.H3K4me3.bwa.GRCh38.20160310_hg19_anno.txt
inflammatory macrophage	venous blood		None	H3K27ac	Enriched regions	BED	http://ftp.ebi.ac.uk/pub/databases/blueprint/data/homo_sapiens/GRCh38/venous_blood/S01F8K/inflammatory_macrophage/ChIP-Seq/NCMLS/S01F8KH2.ERX1122586.H3K27ac.bwa.GRCh38.20160310.bed.gz	S01F8KH2.ERX1122586.H3K27ac.bwa.GRCh38.20160310_hg19_anno.txt
inflammatory macrophage	venous blood		None	H3K4me1	Enriched regions	BED	http://ftp.ebi.ac.uk/pub/databases/blueprint/data/homo_sapiens/GRCh38/venous_blood/S01F8K/inflammatory_macrophage/ChIP-Seq/NCMLS/S01F8KH2.ERX1122594.H3K4me1.bwa.GRCh38.broad.20160310.bed.gz	S01F8KH2.ERX1122594.H3K4me1.bwa.GRCh38.broad.20160310_hg19_anno.txt
inflammatory macrophage	venous blood		None	H3K36me3	Enriched regions	BED	http://ftp.ebi.ac.uk/pub/databases/blueprint/data/homo_sapiens/GRCh38/venous_blood/S01F8K/inflammatory_macrophage/ChIP-Seq/NCMLS/S01F8KH2.ERX1295665.H3K36me3.bwa.GRCh38.broad.20160310.bed.gz	S01F8KH2.ERX1295665.H3K36me3.bwa.GRCh38.broad.20160310_hg19_anno.txt
inflammatory macrophage	venous blood		None	H3K9me3	Enriched regions	BED	http://ftp.ebi.ac.uk/pub/databases/blueprint/data/homo_sapiens/GRCh38/venous_blood/S01F8K/inflammatory_macrophage/ChIP-Seq/NCMLS/S01F8KH2.ERX1295666.H3K9me3.bwa.GRCh38.broad.20160310.bed.gz	S01F8KH2.ERX1295666.H3K9me3.bwa.GRCh38.broad.20160310_hg19_anno.txt
inflammatory macrophage	venous blood		None	H3K27me3	Enriched regions	BED	http://ftp.ebi.ac.uk/pub/databases/blueprint/data/homo_sapiens/GRCh38/venous_blood/S01F8K/inflammatory_macrophage/ChIP-Seq/NCMLS/S01F8KH2.ERX1304158.H3K27me3.bwa.GRCh38.broad.20160310.bed.gz	S01F8KH2.ERX1304158.H3K27me3.bwa.GRCh38.broad.20160310_hg19_anno.txt
macrophage	venous blood		None	H3K4me3	Enriched regions	BED	http://ftp.ebi.ac.uk/pub/databases/blueprint/data/homo_sapiens/GRCh38/venous_blood/S01F8K/macrophage/ChIP-Seq/NCMLS/S01F8KH1.ERX1122583.H3K4me3.bwa.GRCh38.20160310.bed.gz	S01F8KH1.ERX1122583.H3K4me3.bwa.GRCh38.20160310_hg19_anno.txt
macrophage	venous blood		None	H3K27ac	Enriched regions	BED	http://ftp.ebi.ac.uk/pub/databases/blueprint/data/homo_sapiens/GRCh38/venous_blood/S01F8K/macrophage/ChIP-Seq/NCMLS/S01F8KH1.ERX1122584.H3K27ac.bwa.GRCh38.20160310.bed.gz	S01F8KH1.ERX1122584.H3K27ac.bwa.GRCh38.20160310_hg19_anno.txt
macrophage	venous blood		None	H3K36me3	Enriched regions	BED	http://ftp.ebi.ac.uk/pub/databases/blueprint/data/homo_sapiens/GRCh38/venous_blood/S01F8K/macrophage/ChIP-Seq/NCMLS/S01F8KH1.ERX1122592.H3K36me3.bwa.GRCh38.broad.20160310.bed.gz	S01F8KH1.ERX1122592.H3K36me3.bwa.GRCh38.broad.20160310_hg19_anno.txt
macrophage	venous blood		None	H3K27me3	Enriched regions	BED	http://ftp.ebi.ac.uk/pub/databases/blueprint/data/homo_sapiens/GRCh38/venous_blood/S01F8K/macrophage/ChIP-Seq/NCMLS/S01F8KH1.ERX1122593.H3K27me3.bwa.GRCh38.broad.20160310.bed.gz	S01F8KH1.ERX1122593.H3K27me3.bwa.GRCh38.broad.20160310_hg19_anno.txt
macrophage	venous blood		None	H3K9me3	Enriched regions	BED	http://ftp.ebi.ac.uk/pub/databases/blueprint/data/homo_sapiens/GRCh38/venous_blood/S01F8K/macrophage/ChIP-Seq/NCMLS/S01F8KH1.ERX1295664.H3K9me3.bwa.GRCh38.broad.20160310.bed.gz	S01F8KH1.ERX1295664.H3K9me3.bwa.GRCh38.broad.20160310_hg19_anno.txt
macrophage	venous blood		None	H3K4me1	Enriched regions	BED	http://ftp.ebi.ac.uk/pub/databases/blueprint/data/homo_sapiens/GRCh38/venous_blood/S01F8K/macrophage/ChIP-Seq/NCMLS/S01F8KH1.ERX1304233.H3K4me1.bwa.GRCh38.broad.20160310.bed.gz	S01F8KH1.ERX1304233.H3K4me1.bwa.GRCh38.broad.20160310_hg19_anno.txt
alternatively activated macrophage	venous blood		None	H3K4me3	Enriched regions	BED	http://ftp.ebi.ac.uk/pub/databases/blueprint/data/homo_sapiens/GRCh38/venous_blood/S01FW9/alternatively_activated_macrophage/ChIP-Seq/NCMLS/S01FW9H2.ERX1304148.H3K4me3.bwa.GRCh38.20160310.bed.gz	S01FW9H2.ERX1304148.H3K4me3.bwa.GRCh38.20160310_hg19_anno.txt
alternatively activated macrophage	venous blood		None	H3K27me3	Enriched regions	BED	http://ftp.ebi.ac.uk/pub/databases/blueprint/data/homo_sapiens/GRCh38/venous_blood/S01FW9/alternatively_activated_macrophage/ChIP-Seq/NCMLS/S01FW9H2.ERX1304160.H3K27me3.bwa.GRCh38.broad.20160310.bed.gz	S01FW9H2.ERX1304160.H3K27me3.bwa.GRCh38.broad.20160310_hg19_anno.txt
alternatively activated macrophage	venous blood		None	H3K36me3	Enriched regions	BED	http://ftp.ebi.ac.uk/pub/databases/blueprint/data/homo_sapiens/GRCh38/venous_blood/S01FW9/alternatively_activated_macrophage/ChIP-Seq/NCMLS/S01FW9H2.ERX1304197.H3K36me3.bwa.GRCh38.broad.20160310.bed.gz	S01FW9H2.ERX1304197.H3K36me3.bwa.GRCh38.broad.20160310_hg19_anno.txt
alternatively activated macrophage	venous blood		None	H3K27ac	Enriched regions	BED	http://ftp.ebi.ac.uk/pub/databases/blueprint/data/homo_sapiens/GRCh38/venous_blood/S01FW9/alternatively_activated_macrophage/ChIP-Seq/NCMLS/S01FW9H2.ERX1304198.H3K27ac.bwa.GRCh38.20160310.bed.gz	S01FW9H2.ERX1304198.H3K27ac.bwa.GRCh38.20160310_hg19_anno.txt
alternatively activated macrophage	venous blood		None	H3K4me1	Enriched regions	BED	http://ftp.ebi.ac.uk/pub/databases/blueprint/data/homo_sapiens/GRCh38/venous_blood/S01FW9/alternatively_activated_macrophage/ChIP-Seq/NCMLS/S01FW9H2.ERX1304199.H3K4me1.bwa.GRCh38.broad.20160310.bed.gz	S01FW9H2.ERX1304199.H3K4me1.bwa.GRCh38.broad.20160310_hg19_anno.txt
alternatively activated macrophage	venous blood		None	H3K9me3	Enriched regions	BED	http://ftp.ebi.ac.uk/pub/databases/blueprint/data/homo_sapiens/GRCh38/venous_blood/S01FW9/alternatively_activated_macrophage/ChIP-Seq/NCMLS/S01FW9H2.ERX1304200.H3K9me3.bwa.GRCh38.broad.20160310.bed.gz	S01FW9H2.ERX1304200.H3K9me3.bwa.GRCh38.broad.20160310_hg19_anno.txt
monocyte	venous blood		None	H3K27ac	Enriched regions	BED	http://ftp.ebi.ac.uk/pub/databases/blueprint/data/homo_sapiens/GRCh38/venous_blood/SANQUIN_mono_11/monocyte_-_Attached_T_1hr/ChIP-Seq/NCMLS/S00W9WH1.ERX1302251.H3K27ac.bwa.GRCh38.20160701.bed.gz	S00W9WH1.ERX1302251.H3K27ac.bwa.GRCh38.20160701_hg19_anno.txt
monocyte	venous blood		None	H3K4me1	Enriched regions	BED	http://ftp.ebi.ac.uk/pub/databases/blueprint/data/homo_sapiens/GRCh38/venous_blood/SANQUIN_mono_11/monocyte_-_Attached_T_1hr/ChIP-Seq/NCMLS/S00W9WH1.ERX1302287.H3K4me1.bwa.GRCh38.broad.20160701.bed.gz	S00W9WH1.ERX1302287.H3K4me1.bwa.GRCh38.broad.20160701_hg19_anno.txt
monocyte	venous blood		None	H3K4me3	Enriched regions	BED	http://ftp.ebi.ac.uk/pub/databases/blueprint/data/homo_sapiens/GRCh38/venous_blood/SANQUIN_mono_11/monocyte_-_RPMI_BG_T_1hr/ChIP-Seq/NCMLS/S00WBSH1.ERX1302163.H3K4me3.bwa.GRCh38.20160701.bed.gz	S00WBSH1.ERX1302163.H3K4me3.bwa.GRCh38.20160701_hg19_anno.txt
monocyte	venous blood		None	H3K4me1	Enriched regions	BED	http://ftp.ebi.ac.uk/pub/databases/blueprint/data/homo_sapiens/GRCh38/venous_blood/SANQUIN_mono_11/monocyte_-_RPMI_BG_T_1hr/ChIP-Seq/NCMLS/S00WBSH1.ERX1302175.H3K4me1.bwa.GRCh38.broad.20160701.bed.gz	S00WBSH1.ERX1302175.H3K4me1.bwa.GRCh38.broad.20160701_hg19_anno.txt
monocyte	venous blood		None	H3K27ac	Enriched regions	BED	http://ftp.ebi.ac.uk/pub/databases/blueprint/data/homo_sapiens/GRCh38/venous_blood/SANQUIN_mono_11/monocyte_-_RPMI_BG_T_1hr/ChIP-Seq/NCMLS/S00WBSH1.ERX1302283.H3K27ac.bwa.GRCh38.20160630.bed.gz	S00WBSH1.ERX1302283.H3K27ac.bwa.GRCh38.20160630_hg19_anno.txt
monocyte	venous blood		None	H3K4me3	Enriched regions	BED	http://ftp.ebi.ac.uk/pub/databases/blueprint/data/homo_sapiens/GRCh38/venous_blood/SANQUIN_mono_11/monocyte_-_RPMI_BG_T_24hrs/ChIP-Seq/NCMLS/S00WGIH1.ERX1302167.H3K4me3.bwa.GRCh38.20160701.bed.gz	S00WGIH1.ERX1302167.H3K4me3.bwa.GRCh38.20160701_hg19_anno.txt
monocyte	venous blood		None	H3K27ac	Enriched regions	BED	http://ftp.ebi.ac.uk/pub/databases/blueprint/data/homo_sapiens/GRCh38/venous_blood/SANQUIN_mono_11/monocyte_-_RPMI_BG_T_24hrs/ChIP-Seq/NCMLS/S00WGIH1.ERX1302174.H3K27ac.bwa.GRCh38.20160701.bed.gz	S00WGIH1.ERX1302174.H3K27ac.bwa.GRCh38.20160701_hg19_anno.txt
monocyte	venous blood		None	H3K4me1	Enriched regions	BED	http://ftp.ebi.ac.uk/pub/databases/blueprint/data/homo_sapiens/GRCh38/venous_blood/SANQUIN_mono_11/monocyte_-_RPMI_BG_T_24hrs/ChIP-Seq/NCMLS/S00WGIH1.ERX1302176.H3K4me1.bwa.GRCh38.broad.20160701.bed.gz	S00WGIH1.ERX1302176.H3K4me1.bwa.GRCh38.broad.20160701_hg19_anno.txt
monocyte	venous blood		None	H3K4me3	Enriched regions	BED	http://ftp.ebi.ac.uk/pub/databases/blueprint/data/homo_sapiens/GRCh38/venous_blood/SANQUIN_mono_11/monocyte_-_RPMI_BG_T_4hrs/ChIP-Seq/NCMLS/S00WEMH1.ERX1302165.H3K4me3.bwa.GRCh38.20160630.bed.gz	S00WEMH1.ERX1302165.H3K4me3.bwa.GRCh38.20160630_hg19_anno.txt
monocyte	venous blood		None	H3K4me1	Enriched regions	BED	http://ftp.ebi.ac.uk/pub/databases/blueprint/data/homo_sapiens/GRCh38/venous_blood/SANQUIN_mono_11/monocyte_-_RPMI_BG_T_4hrs/ChIP-Seq/NCMLS/S00WEMH1.ERX1302170.H3K4me1.bwa.GRCh38.broad.20160701.bed.gz	S00WEMH1.ERX1302170.H3K4me1.bwa.GRCh38.broad.20160701_hg19_anno.txt
monocyte	venous blood		None	H3K27ac	Enriched regions	BED	http://ftp.ebi.ac.uk/pub/databases/blueprint/data/homo_sapiens/GRCh38/venous_blood/SANQUIN_mono_11/monocyte_-_RPMI_BG_T_4hrs/ChIP-Seq/NCMLS/S00WEMH1.ERX1302284.H3K27ac.bwa.GRCh38.20160701.bed.gz	S00WEMH1.ERX1302284.H3K27ac.bwa.GRCh38.20160701_hg19_anno.txt
monocyte	venous blood		None	H3K4me3	Enriched regions	BED	http://ftp.ebi.ac.uk/pub/databases/blueprint/data/homo_sapiens/GRCh38/venous_blood/SANQUIN_mono_11/monocyte_-_RPMI_LPS_T_1hr/ChIP-Seq/NCMLS/S00WCQH1.ERX1302162.H3K4me3.bwa.GRCh38.20160630.bed.gz	S00WCQH1.ERX1302162.H3K4me3.bwa.GRCh38.20160630_hg19_anno.txt
monocyte	venous blood		None	H3K27ac	Enriched regions	BED	http://ftp.ebi.ac.uk/pub/databases/blueprint/data/homo_sapiens/GRCh38/venous_blood/SANQUIN_mono_11/monocyte_-_RPMI_LPS_T_1hr/ChIP-Seq/NCMLS/S00WCQH1.ERX1302252.H3K27ac.bwa.GRCh38.20160630.bed.gz	S00WCQH1.ERX1302252.H3K27ac.bwa.GRCh38.20160630_hg19_anno.txt
monocyte	venous blood		None	H3K4me1	Enriched regions	BED	http://ftp.ebi.ac.uk/pub/databases/blueprint/data/homo_sapiens/GRCh38/venous_blood/SANQUIN_mono_11/monocyte_-_RPMI_LPS_T_1hr/ChIP-Seq/NCMLS/S00WCQH1.ERX1302289.H3K4me1.bwa.GRCh38.broad.20160701.bed.gz	S00WCQH1.ERX1302289.H3K4me1.bwa.GRCh38.broad.20160701_hg19_anno.txt
monocyte	venous blood		None	H3K4me3	Enriched regions	BED	http://ftp.ebi.ac.uk/pub/databases/blueprint/data/homo_sapiens/GRCh38/venous_blood/SANQUIN_mono_11/monocyte_-_RPMI_LPS_T_24hrs/ChIP-Seq/NCMLS/S00WHGH1.ERX1302168.H3K4me3.bwa.GRCh38.20160701.bed.gz	S00WHGH1.ERX1302168.H3K4me3.bwa.GRCh38.20160701_hg19_anno.txt
monocyte	venous blood		None	H3K4me1	Enriched regions	BED	http://ftp.ebi.ac.uk/pub/databases/blueprint/data/homo_sapiens/GRCh38/venous_blood/SANQUIN_mono_11/monocyte_-_RPMI_LPS_T_24hrs/ChIP-Seq/NCMLS/S00WHGH1.ERX1302171.H3K4me1.bwa.GRCh38.broad.20160701.bed.gz	S00WHGH1.ERX1302171.H3K4me1.bwa.GRCh38.broad.20160701_hg19_anno.txt
monocyte	venous blood		None	H3K27ac	Enriched regions	BED	http://ftp.ebi.ac.uk/pub/databases/blueprint/data/homo_sapiens/GRCh38/venous_blood/SANQUIN_mono_11/monocyte_-_RPMI_LPS_T_24hrs/ChIP-Seq/NCMLS/S00WHGH1.ERX1302286.H3K27ac.bwa.GRCh38.20160701.bed.gz	S00WHGH1.ERX1302286.H3K27ac.bwa.GRCh38.20160701_hg19_anno.txt
monocyte	venous blood		None	H3K4me1	Enriched regions	BED	http://ftp.ebi.ac.uk/pub/databases/blueprint/data/homo_sapiens/GRCh38/venous_blood/SANQUIN_mono_11/monocyte_-_RPMI_T_1hr/ChIP-Seq/NCMLS/S00WAUH1.ERX1302288.H3K4me1.bwa.GRCh38.broad.20160701.bed.gz	S00WAUH1.ERX1302288.H3K4me1.bwa.GRCh38.broad.20160701_hg19_anno.txt
monocyte	venous blood		None	H3K4me3	Enriched regions	BED	http://ftp.ebi.ac.uk/pub/databases/blueprint/data/homo_sapiens/GRCh38/venous_blood/SANQUIN_mono_11/monocyte_-_RPMI_T_24hrs/ChIP-Seq/NCMLS/S00WFKH1.ERX1302166.H3K4me3.bwa.GRCh38.20160630.bed.gz	S00WFKH1.ERX1302166.H3K4me3.bwa.GRCh38.20160630_hg19_anno.txt
monocyte	venous blood		None	H3K27ac	Enriched regions	BED	http://ftp.ebi.ac.uk/pub/databases/blueprint/data/homo_sapiens/GRCh38/venous_blood/SANQUIN_mono_11/monocyte_-_RPMI_T_24hrs/ChIP-Seq/NCMLS/S00WFKH1.ERX1302285.H3K27ac.bwa.GRCh38.20160630.bed.gz	S00WFKH1.ERX1302285.H3K27ac.bwa.GRCh38.20160630_hg19_anno.txt
monocyte	venous blood		None	H3K27ac	Enriched regions	BED	http://ftp.ebi.ac.uk/pub/databases/blueprint/data/homo_sapiens/GRCh38/venous_blood/SANQUIN_mono_11/monocyte_-_RPMI_T_4hrs/ChIP-Seq/NCMLS/S00WDOH1.ERX1302160.H3K27ac.bwa.GRCh38.20160630.bed.gz	S00WDOH1.ERX1302160.H3K27ac.bwa.GRCh38.20160630_hg19_anno.txt
monocyte	venous blood		None	H3K4me3	Enriched regions	BED	http://ftp.ebi.ac.uk/pub/databases/blueprint/data/homo_sapiens/GRCh38/venous_blood/SANQUIN_mono_11/monocyte_-_RPMI_T_4hrs/ChIP-Seq/NCMLS/S00WDOH1.ERX1302164.H3K4me3.bwa.GRCh38.20160630.bed.gz	S00WDOH1.ERX1302164.H3K4me3.bwa.GRCh38.20160630_hg19_anno.txt
monocyte	venous blood		None	H3K4me1	Enriched regions	BED	http://ftp.ebi.ac.uk/pub/databases/blueprint/data/homo_sapiens/GRCh38/venous_blood/SANQUIN_mono_11/monocyte_-_RPMI_T_4hrs/ChIP-Seq/NCMLS/S00WDOH1.ERX1302169.H3K4me1.bwa.GRCh38.broad.20160701.bed.gz	S00WDOH1.ERX1302169.H3K4me1.bwa.GRCh38.broad.20160701_hg19_anno.txt
monocyte	venous blood		None	H3K4me3	Enriched regions	BED	http://ftp.ebi.ac.uk/pub/databases/blueprint/data/homo_sapiens/GRCh38/venous_blood/SANQUIN_mono_36/monocyte_-_RPMI_BG_T_1hr/ChIP-Seq/NCMLS/S01899H1.ERX1302191.H3K4me3.bwa.GRCh38.20160630.bed.gz	S01899H1.ERX1302191.H3K4me3.bwa.GRCh38.20160630_hg19_anno.txt
monocyte	venous blood		None	H3K27ac	Enriched regions	BED	http://ftp.ebi.ac.uk/pub/databases/blueprint/data/homo_sapiens/GRCh38/venous_blood/SANQUIN_mono_36/monocyte_-_RPMI_BG_T_1hr/ChIP-Seq/NCMLS/S01899H1.ERX1302192.H3K27ac.bwa.GRCh38.20160701.bed.gz	S01899H1.ERX1302192.H3K27ac.bwa.GRCh38.20160701_hg19_anno.txt
monocyte	venous blood		None	H3K4me1	Enriched regions	BED	http://ftp.ebi.ac.uk/pub/databases/blueprint/data/homo_sapiens/GRCh38/venous_blood/SANQUIN_mono_36/monocyte_-_RPMI_BG_T_1hr/ChIP-Seq/NCMLS/S01899H1.ERX1302203.H3K4me1.bwa.GRCh38.broad.20160701.bed.gz	S01899H1.ERX1302203.H3K4me1.bwa.GRCh38.broad.20160701_hg19_anno.txt
monocyte	venous blood		None	H3K4me3	Enriched regions	BED	http://ftp.ebi.ac.uk/pub/databases/blueprint/data/homo_sapiens/GRCh38/venous_blood/SANQUIN_mono_36/monocyte_-_RPMI_BG_T_24hrs/ChIP-Seq/NCMLS/S018GWH1.ERX1302184.H3K4me3.bwa.GRCh38.20160701.bed.gz	S018GWH1.ERX1302184.H3K4me3.bwa.GRCh38.20160701_hg19_anno.txt
monocyte	venous blood		None	H3K27ac	Enriched regions	BED	http://ftp.ebi.ac.uk/pub/databases/blueprint/data/homo_sapiens/GRCh38/venous_blood/SANQUIN_mono_36/monocyte_-_RPMI_BG_T_24hrs/ChIP-Seq/NCMLS/S018GWH1.ERX1302185.H3K27ac.bwa.GRCh38.20160630.bed.gz	S018GWH1.ERX1302185.H3K27ac.bwa.GRCh38.20160630_hg19_anno.txt
monocyte	venous blood		None	H3K4me1	Enriched regions	BED	http://ftp.ebi.ac.uk/pub/databases/blueprint/data/homo_sapiens/GRCh38/venous_blood/SANQUIN_mono_36/monocyte_-_RPMI_BG_T_24hrs/ChIP-Seq/NCMLS/S018GWH1.ERX1302201.H3K4me1.bwa.GRCh38.broad.20160701.bed.gz	S018GWH1.ERX1302201.H3K4me1.bwa.GRCh38.broad.20160701_hg19_anno.txt
monocyte	venous blood		None	H3K27ac	Enriched regions	BED	http://ftp.ebi.ac.uk/pub/databases/blueprint/data/homo_sapiens/GRCh38/venous_blood/SANQUIN_mono_36/monocyte_-_RPMI_BG_T_4hrs/ChIP-Seq/NCMLS/S018C3H1.ERX1302182.H3K27ac.bwa.GRCh38.20160701.bed.gz	S018C3H1.ERX1302182.H3K27ac.bwa.GRCh38.20160701_hg19_anno.txt
monocyte	venous blood		None	H3K4me1	Enriched regions	BED	http://ftp.ebi.ac.uk/pub/databases/blueprint/data/homo_sapiens/GRCh38/venous_blood/SANQUIN_mono_36/monocyte_-_RPMI_BG_T_4hrs/ChIP-Seq/NCMLS/S018C3H1.ERX1302195.H3K4me1.bwa.GRCh38.broad.20160701.bed.gz	S018C3H1.ERX1302195.H3K4me1.bwa.GRCh38.broad.20160701_hg19_anno.txt
monocyte	venous blood		None	H3K4me3	Enriched regions	BED	http://ftp.ebi.ac.uk/pub/databases/blueprint/data/homo_sapiens/GRCh38/venous_blood/SANQUIN_mono_36/monocyte_-_RPMI_BG_T_4hrs/ChIP-Seq/NCMLS/S018C3H1.ERX1302206.H3K4me3.bwa.GRCh38.20160630.bed.gz	S018C3H1.ERX1302206.H3K4me3.bwa.GRCh38.20160630_hg19_anno.txt
monocyte	venous blood		None	H3K4me1	Enriched regions	BED	http://ftp.ebi.ac.uk/pub/databases/blueprint/data/homo_sapiens/GRCh38/venous_blood/SANQUIN_mono_36/monocyte_-_RPMI_LPS_T_1hr/ChIP-Seq/NCMLS/S0188BH1.ERX1302189.H3K4me1.bwa.GRCh38.broad.20160701.bed.gz	S0188BH1.ERX1302189.H3K4me1.bwa.GRCh38.broad.20160701_hg19_anno.txt
monocyte	venous blood		None	H3K27ac	Enriched regions	BED	http://ftp.ebi.ac.uk/pub/databases/blueprint/data/homo_sapiens/GRCh38/venous_blood/SANQUIN_mono_36/monocyte_-_RPMI_LPS_T_1hr/ChIP-Seq/NCMLS/S0188BH1.ERX1302190.H3K27ac.bwa.GRCh38.20160630.bed.gz	S0188BH1.ERX1302190.H3K27ac.bwa.GRCh38.20160630_hg19_anno.txt
monocyte	venous blood		None	H3K4me3	Enriched regions	BED	http://ftp.ebi.ac.uk/pub/databases/blueprint/data/homo_sapiens/GRCh38/venous_blood/SANQUIN_mono_36/monocyte_-_RPMI_LPS_T_1hr/ChIP-Seq/NCMLS/S0188BH1.ERX1302202.H3K4me3.bwa.GRCh38.20160630.bed.gz	S0188BH1.ERX1302202.H3K4me3.bwa.GRCh38.20160630_hg19_anno.txt
monocyte	venous blood		None	H3K27ac	Enriched regions	BED	http://ftp.ebi.ac.uk/pub/databases/blueprint/data/homo_sapiens/GRCh38/venous_blood/SANQUIN_mono_36/monocyte_-_RPMI_LPS_T_24hrs/ChIP-Seq/NCMLS/S018FYH1.ERX1302183.H3K27ac.bwa.GRCh38.20160630.bed.gz	S018FYH1.ERX1302183.H3K27ac.bwa.GRCh38.20160630_hg19_anno.txt
monocyte	venous blood		None	H3K4me3	Enriched regions	BED	http://ftp.ebi.ac.uk/pub/databases/blueprint/data/homo_sapiens/GRCh38/venous_blood/SANQUIN_mono_36/monocyte_-_RPMI_LPS_T_24hrs/ChIP-Seq/NCMLS/S018FYH1.ERX1302199.H3K4me3.bwa.GRCh38.20160701.bed.gz	S018FYH1.ERX1302199.H3K4me3.bwa.GRCh38.20160701_hg19_anno.txt
monocyte	venous blood		None	H3K4me1	Enriched regions	BED	http://ftp.ebi.ac.uk/pub/databases/blueprint/data/homo_sapiens/GRCh38/venous_blood/SANQUIN_mono_36/monocyte_-_RPMI_LPS_T_24hrs/ChIP-Seq/NCMLS/S018FYH1.ERX1302200.H3K4me1.bwa.GRCh38.broad.20160701.bed.gz	S018FYH1.ERX1302200.H3K4me1.bwa.GRCh38.broad.20160701_hg19_anno.txt
monocyte	venous blood		None	H3K27ac	Enriched regions	BED	http://ftp.ebi.ac.uk/pub/databases/blueprint/data/homo_sapiens/GRCh38/venous_blood/SANQUIN_mono_36/monocyte_-_RPMI_LPS_T_4hrs/ChIP-Seq/NCMLS/S018B5H1.ERX1302181.H3K27ac.bwa.GRCh38.20160630.bed.gz	S018B5H1.ERX1302181.H3K27ac.bwa.GRCh38.20160630_hg19_anno.txt
monocyte	venous blood		None	H3K4me1	Enriched regions	BED	http://ftp.ebi.ac.uk/pub/databases/blueprint/data/homo_sapiens/GRCh38/venous_blood/SANQUIN_mono_36/monocyte_-_RPMI_LPS_T_4hrs/ChIP-Seq/NCMLS/S018B5H1.ERX1302194.H3K4me1.bwa.GRCh38.broad.20160701.bed.gz	S018B5H1.ERX1302194.H3K4me1.bwa.GRCh38.broad.20160701_hg19_anno.txt
monocyte	venous blood		None	H3K4me3	Enriched regions	BED	http://ftp.ebi.ac.uk/pub/databases/blueprint/data/homo_sapiens/GRCh38/venous_blood/SANQUIN_mono_36/monocyte_-_RPMI_LPS_T_4hrs/ChIP-Seq/NCMLS/S018B5H1.ERX1302205.H3K4me3.bwa.GRCh38.20160630.bed.gz	S018B5H1.ERX1302205.H3K4me3.bwa.GRCh38.20160630_hg19_anno.txt
monocyte	venous blood		None	H3K4me3	Enriched regions	BED	http://ftp.ebi.ac.uk/pub/databases/blueprint/data/homo_sapiens/GRCh38/venous_blood/SANQUIN_mono_36/monocyte_-_RPMI_T_1hr/ChIP-Seq/NCMLS/S0187DH1.ERX1302186.H3K4me3.bwa.GRCh38.20160630.bed.gz	S0187DH1.ERX1302186.H3K4me3.bwa.GRCh38.20160630_hg19_anno.txt
monocyte	venous blood		None	H3K4me1	Enriched regions	BED	http://ftp.ebi.ac.uk/pub/databases/blueprint/data/homo_sapiens/GRCh38/venous_blood/SANQUIN_mono_36/monocyte_-_RPMI_T_1hr/ChIP-Seq/NCMLS/S0187DH1.ERX1302187.H3K4me1.bwa.GRCh38.broad.20160701.bed.gz	S0187DH1.ERX1302187.H3K4me1.bwa.GRCh38.broad.20160701_hg19_anno.txt
monocyte	venous blood		None	H3K27ac	Enriched regions	BED	http://ftp.ebi.ac.uk/pub/databases/blueprint/data/homo_sapiens/GRCh38/venous_blood/SANQUIN_mono_36/monocyte_-_RPMI_T_1hr/ChIP-Seq/NCMLS/S0187DH1.ERX1302188.H3K27ac.bwa.GRCh38.20160630.bed.gz	S0187DH1.ERX1302188.H3K27ac.bwa.GRCh38.20160630_hg19_anno.txt
monocyte	venous blood		None	H3K4me3	Enriched regions	BED	http://ftp.ebi.ac.uk/pub/databases/blueprint/data/homo_sapiens/GRCh38/venous_blood/SANQUIN_mono_36/monocyte_-_RPMI_T_24hrs/ChIP-Seq/NCMLS/S018D1H1.ERX1302196.H3K4me3.bwa.GRCh38.20160630.bed.gz	S018D1H1.ERX1302196.H3K4me3.bwa.GRCh38.20160630_hg19_anno.txt
monocyte	venous blood		None	H3K4me1	Enriched regions	BED	http://ftp.ebi.ac.uk/pub/databases/blueprint/data/homo_sapiens/GRCh38/venous_blood/SANQUIN_mono_36/monocyte_-_RPMI_T_24hrs/ChIP-Seq/NCMLS/S018D1H1.ERX1302197.H3K4me1.bwa.GRCh38.broad.20160630.bed.gz	S018D1H1.ERX1302197.H3K4me1.bwa.GRCh38.broad.20160630_hg19_anno.txt
monocyte	venous blood		None	H3K27ac	Enriched regions	BED	http://ftp.ebi.ac.uk/pub/databases/blueprint/data/homo_sapiens/GRCh38/venous_blood/SANQUIN_mono_36/monocyte_-_RPMI_T_24hrs/ChIP-Seq/NCMLS/S018D1H1.ERX1302198.H3K27ac.bwa.GRCh38.20160701.bed.gz	S018D1H1.ERX1302198.H3K27ac.bwa.GRCh38.20160701_hg19_anno.txt
monocyte	venous blood		None	H3K27ac	Enriched regions	BED	http://ftp.ebi.ac.uk/pub/databases/blueprint/data/homo_sapiens/GRCh38/venous_blood/SANQUIN_mono_36/monocyte_-_RPMI_T_4hrs/ChIP-Seq/NCMLS/S018A7H1.ERX1302180.H3K27ac.bwa.GRCh38.20160630.bed.gz	S018A7H1.ERX1302180.H3K27ac.bwa.GRCh38.20160630_hg19_anno.txt
monocyte	venous blood		None	H3K4me3	Enriched regions	BED	http://ftp.ebi.ac.uk/pub/databases/blueprint/data/homo_sapiens/GRCh38/venous_blood/SANQUIN_mono_36/monocyte_-_RPMI_T_4hrs/ChIP-Seq/NCMLS/S018A7H1.ERX1302193.H3K4me3.bwa.GRCh38.20160701.bed.gz	S018A7H1.ERX1302193.H3K4me3.bwa.GRCh38.20160701_hg19_anno.txt
monocyte	venous blood		None	H3K4me1	Enriched regions	BED	http://ftp.ebi.ac.uk/pub/databases/blueprint/data/homo_sapiens/GRCh38/venous_blood/SANQUIN_mono_36/monocyte_-_RPMI_T_4hrs/ChIP-Seq/NCMLS/S018A7H1.ERX1302204.H3K4me1.bwa.GRCh38.broad.20160701.bed.gz	S018A7H1.ERX1302204.H3K4me1.bwa.GRCh38.broad.20160701_hg19_anno.txt
monocyte	venous blood		None	H3K4me3	Enriched regions	BED	http://ftp.ebi.ac.uk/pub/databases/blueprint/data/homo_sapiens/GRCh38/venous_blood/SANQUIN_mono_38/monocyte_-_Attached_T_1hr/ChIP-Seq/NCMLS/S018HUH1.ERX1302222.H3K4me3.bwa.GRCh38.20160630.bed.gz	S018HUH1.ERX1302222.H3K4me3.bwa.GRCh38.20160630_hg19_anno.txt
monocyte	venous blood		None	H3K27ac	Enriched regions	BED	http://ftp.ebi.ac.uk/pub/databases/blueprint/data/homo_sapiens/GRCh38/venous_blood/SANQUIN_mono_38/monocyte_-_Attached_T_1hr/ChIP-Seq/NCMLS/S018HUH1.ERX1302223.H3K27ac.bwa.GRCh38.20160630.bed.gz	S018HUH1.ERX1302223.H3K27ac.bwa.GRCh38.20160630_hg19_anno.txt
monocyte	venous blood		None	H3K4me1	Enriched regions	BED	http://ftp.ebi.ac.uk/pub/databases/blueprint/data/homo_sapiens/GRCh38/venous_blood/SANQUIN_mono_38/monocyte_-_Attached_T_1hr/ChIP-Seq/NCMLS/S018HUH1.ERX1302253.H3K4me1.bwa.GRCh38.broad.20160701.bed.gz	S018HUH1.ERX1302253.H3K4me1.bwa.GRCh38.broad.20160701_hg19_anno.txt
monocyte	venous blood		None	H3K4me3	Enriched regions	BED	http://ftp.ebi.ac.uk/pub/databases/blueprint/data/homo_sapiens/GRCh38/venous_blood/SANQUIN_mono_38/monocyte_-_RPMI_BG_T_24hrs_RPMI_T_5days/ChIP-Seq/NCMLS/S018MKH1.ERX1302210.H3K4me3.bwa.GRCh38.20160701.bed.gz	S018MKH1.ERX1302210.H3K4me3.bwa.GRCh38.20160701_hg19_anno.txt
monocyte	venous blood		None	H3K4me1	Enriched regions	BED	http://ftp.ebi.ac.uk/pub/databases/blueprint/data/homo_sapiens/GRCh38/venous_blood/SANQUIN_mono_38/monocyte_-_RPMI_BG_T_24hrs_RPMI_T_5days/ChIP-Seq/NCMLS/S018MKH1.ERX1302211.H3K4me1.bwa.GRCh38.broad.20160701.bed.gz	S018MKH1.ERX1302211.H3K4me1.bwa.GRCh38.broad.20160701_hg19_anno.txt
monocyte	venous blood		None	H3K27ac	Enriched regions	BED	http://ftp.ebi.ac.uk/pub/databases/blueprint/data/homo_sapiens/GRCh38/venous_blood/SANQUIN_mono_38/monocyte_-_RPMI_BG_T_24hrs_RPMI_T_5days/ChIP-Seq/NCMLS/S018MKH1.ERX1302212.H3K27ac.bwa.GRCh38.20160701.bed.gz	S018MKH1.ERX1302212.H3K27ac.bwa.GRCh38.20160701_hg19_anno.txt
monocyte	venous blood		None	H3K4me3	Enriched regions	BED	http://ftp.ebi.ac.uk/pub/databases/blueprint/data/homo_sapiens/GRCh38/venous_blood/SANQUIN_mono_38/monocyte_-_RPMI_BG_T_24hrs_RPMI_T_5days_LPS_T_4hrs/ChIP-Seq/NCMLS/S018QCH1.ERX1302219.H3K4me3.bwa.GRCh38.20160701.bed.gz	S018QCH1.ERX1302219.H3K4me3.bwa.GRCh38.20160701_hg19_anno.txt
monocyte	venous blood		None	H3K4me1	Enriched regions	BED	http://ftp.ebi.ac.uk/pub/databases/blueprint/data/homo_sapiens/GRCh38/venous_blood/SANQUIN_mono_38/monocyte_-_RPMI_BG_T_24hrs_RPMI_T_5days_LPS_T_4hrs/ChIP-Seq/NCMLS/S018QCH1.ERX1302220.H3K4me1.bwa.GRCh38.broad.20160701.bed.gz	S018QCH1.ERX1302220.H3K4me1.bwa.GRCh38.broad.20160701_hg19_anno.txt
monocyte	venous blood		None	H3K27ac	Enriched regions	BED	http://ftp.ebi.ac.uk/pub/databases/blueprint/data/homo_sapiens/GRCh38/venous_blood/SANQUIN_mono_38/monocyte_-_RPMI_BG_T_24hrs_RPMI_T_5days_LPS_T_4hrs/ChIP-Seq/NCMLS/S018QCH1.ERX1302221.H3K27ac.bwa.GRCh38.20160630.bed.gz	S018QCH1.ERX1302221.H3K27ac.bwa.GRCh38.20160630_hg19_anno.txt
monocyte	venous blood		None	H3K4me3	Enriched regions	BED	http://ftp.ebi.ac.uk/pub/databases/blueprint/data/homo_sapiens/GRCh38/venous_blood/SANQUIN_mono_38/monocyte_-_RPMI_LPS_T_24hrs_RPMI_T_5days/ChIP-Seq/NCMLS/S018KOH1.ERX1302207.H3K4me3.bwa.GRCh38.20160701.bed.gz	S018KOH1.ERX1302207.H3K4me3.bwa.GRCh38.20160701_hg19_anno.txt
monocyte	venous blood		None	H3K4me1	Enriched regions	BED	http://ftp.ebi.ac.uk/pub/databases/blueprint/data/homo_sapiens/GRCh38/venous_blood/SANQUIN_mono_38/monocyte_-_RPMI_LPS_T_24hrs_RPMI_T_5days/ChIP-Seq/NCMLS/S018KOH1.ERX1302208.H3K4me1.bwa.GRCh38.broad.20160701.bed.gz	S018KOH1.ERX1302208.H3K4me1.bwa.GRCh38.broad.20160701_hg19_anno.txt
monocyte	venous blood		None	H3K27ac	Enriched regions	BED	http://ftp.ebi.ac.uk/pub/databases/blueprint/data/homo_sapiens/GRCh38/venous_blood/SANQUIN_mono_38/monocyte_-_RPMI_LPS_T_24hrs_RPMI_T_5days/ChIP-Seq/NCMLS/S018KOH1.ERX1302209.H3K27ac.bwa.GRCh38.20160701.bed.gz	S018KOH1.ERX1302209.H3K27ac.bwa.GRCh38.20160701_hg19_anno.txt
monocyte	venous blood		None	H3K4me3	Enriched regions	BED	http://ftp.ebi.ac.uk/pub/databases/blueprint/data/homo_sapiens/GRCh38/venous_blood/SANQUIN_mono_38/monocyte_-_RPMI_LPS_T_24hrs_RPMI_T_5days_LPS_T_4hrs/ChIP-Seq/NCMLS/S018PEH1.ERX1302216.H3K4me3.bwa.GRCh38.20160701.bed.gz	S018PEH1.ERX1302216.H3K4me3.bwa.GRCh38.20160701_hg19_anno.txt
monocyte	venous blood		None	H3K4me1	Enriched regions	BED	http://ftp.ebi.ac.uk/pub/databases/blueprint/data/homo_sapiens/GRCh38/venous_blood/SANQUIN_mono_38/monocyte_-_RPMI_LPS_T_24hrs_RPMI_T_5days_LPS_T_4hrs/ChIP-Seq/NCMLS/S018PEH1.ERX1302217.H3K4me1.bwa.GRCh38.broad.20160701.bed.gz	S018PEH1.ERX1302217.H3K4me1.bwa.GRCh38.broad.20160701_hg19_anno.txt
monocyte	venous blood		None	H3K27ac	Enriched regions	BED	http://ftp.ebi.ac.uk/pub/databases/blueprint/data/homo_sapiens/GRCh38/venous_blood/SANQUIN_mono_38/monocyte_-_RPMI_LPS_T_24hrs_RPMI_T_5days_LPS_T_4hrs/ChIP-Seq/NCMLS/S018PEH1.ERX1302218.H3K27ac.bwa.GRCh38.20160701.bed.gz	S018PEH1.ERX1302218.H3K27ac.bwa.GRCh38.20160701_hg19_anno.txt
monocyte	venous blood		None	H3K4me3	Enriched regions	BED	http://ftp.ebi.ac.uk/pub/databases/blueprint/data/homo_sapiens/GRCh38/venous_blood/SANQUIN_mono_38/monocyte_-_RPMI_T_6days/ChIP-Seq/NCMLS/S018JQH1.ERX1302224.H3K4me3.bwa.GRCh38.20160630.bed.gz	S018JQH1.ERX1302224.H3K4me3.bwa.GRCh38.20160630_hg19_anno.txt
monocyte	venous blood		None	H3K4me1	Enriched regions	BED	http://ftp.ebi.ac.uk/pub/databases/blueprint/data/homo_sapiens/GRCh38/venous_blood/SANQUIN_mono_38/monocyte_-_RPMI_T_6days/ChIP-Seq/NCMLS/S018JQH1.ERX1302225.H3K4me1.bwa.GRCh38.broad.20160701.bed.gz	S018JQH1.ERX1302225.H3K4me1.bwa.GRCh38.broad.20160701_hg19_anno.txt
monocyte	venous blood		None	H3K27ac	Enriched regions	BED	http://ftp.ebi.ac.uk/pub/databases/blueprint/data/homo_sapiens/GRCh38/venous_blood/SANQUIN_mono_38/monocyte_-_RPMI_T_6days/ChIP-Seq/NCMLS/S018JQH1.ERX1302226.H3K27ac.bwa.GRCh38.20160701.bed.gz	S018JQH1.ERX1302226.H3K27ac.bwa.GRCh38.20160701_hg19_anno.txt
monocyte	venous blood		None	H3K4me3	Enriched regions	BED	http://ftp.ebi.ac.uk/pub/databases/blueprint/data/homo_sapiens/GRCh38/venous_blood/SANQUIN_mono_38/monocyte_-_RPMI_T_6days_LPS_T_4hrs/ChIP-Seq/NCMLS/S018NIH1.ERX1302213.H3K4me3.bwa.GRCh38.20160701.bed.gz	S018NIH1.ERX1302213.H3K4me3.bwa.GRCh38.20160701_hg19_anno.txt
monocyte	venous blood		None	H3K4me1	Enriched regions	BED	http://ftp.ebi.ac.uk/pub/databases/blueprint/data/homo_sapiens/GRCh38/venous_blood/SANQUIN_mono_38/monocyte_-_RPMI_T_6days_LPS_T_4hrs/ChIP-Seq/NCMLS/S018NIH1.ERX1302214.H3K4me1.bwa.GRCh38.broad.20160701.bed.gz	S018NIH1.ERX1302214.H3K4me1.bwa.GRCh38.broad.20160701_hg19_anno.txt
monocyte	venous blood		None	H3K27ac	Enriched regions	BED	http://ftp.ebi.ac.uk/pub/databases/blueprint/data/homo_sapiens/GRCh38/venous_blood/SANQUIN_mono_38/monocyte_-_RPMI_T_6days_LPS_T_4hrs/ChIP-Seq/NCMLS/S018NIH1.ERX1302215.H3K27ac.bwa.GRCh38.20160701.bed.gz	S018NIH1.ERX1302215.H3K27ac.bwa.GRCh38.20160701_hg19_anno.txt
monocyte	venous blood		None	H3K27ac	Enriched regions	BED	http://ftp.ebi.ac.uk/pub/databases/blueprint/data/homo_sapiens/GRCh38/venous_blood/SANQUIN_mono_61/monocyte_-_RPMI_BG_T_24hrs_RPMI_T_5days/ChIP-Seq/NCMLS/S01Q2PH1.ERX1304216.H3K27ac.bwa.GRCh38.20160701.bed.gz	S01Q2PH1.ERX1304216.H3K27ac.bwa.GRCh38.20160701_hg19_anno.txt
monocyte	venous blood		None	H3K27me3	Enriched regions	BED	http://ftp.ebi.ac.uk/pub/databases/blueprint/data/homo_sapiens/GRCh38/venous_blood/SANQUIN_mono_61/monocyte_-_RPMI_BG_T_24hrs_RPMI_T_5days/ChIP-Seq/NCMLS/S01Q2PH1.ERX1304217.H3K27me3.bwa.GRCh38.broad.20160701.bed.gz	S01Q2PH1.ERX1304217.H3K27me3.bwa.GRCh38.broad.20160701_hg19_anno.txt
monocyte	venous blood		None	H3K27ac	Enriched regions	BED	http://ftp.ebi.ac.uk/pub/databases/blueprint/data/homo_sapiens/GRCh38/venous_blood/SANQUIN_mono_61/monocyte_-_RPMI_BG_T_24hrs_RPMI_T_5days_LPS_T_4hrs/ChIP-Seq/NCMLS/S01Q5JH1.ERX1304218.H3K27ac.bwa.GRCh38.20160630.bed.gz	S01Q5JH1.ERX1304218.H3K27ac.bwa.GRCh38.20160630_hg19_anno.txt
monocyte	venous blood		None	H3K27me3	Enriched regions	BED	http://ftp.ebi.ac.uk/pub/databases/blueprint/data/homo_sapiens/GRCh38/venous_blood/SANQUIN_mono_61/monocyte_-_RPMI_BG_T_24hrs_RPMI_T_5days_LPS_T_4hrs/ChIP-Seq/NCMLS/S01Q5JH1.ERX1304219.H3K27me3.bwa.GRCh38.broad.20160701.bed.gz	S01Q5JH1.ERX1304219.H3K27me3.bwa.GRCh38.broad.20160701_hg19_anno.txt
monocyte	venous blood		None	H3K27me3	Enriched regions	BED	http://ftp.ebi.ac.uk/pub/databases/blueprint/data/homo_sapiens/GRCh38/venous_blood/SANQUIN_mono_61/monocyte_-_RPMI_LPS_T_24hrs_RPMI_T_5days/ChIP-Seq/NCMLS/S01Q1RH1.ERX1304188.H3K27me3.bwa.GRCh38.broad.20160701.bed.gz	S01Q1RH1.ERX1304188.H3K27me3.bwa.GRCh38.broad.20160701_hg19_anno.txt
monocyte	venous blood		None	H3K27ac	Enriched regions	BED	http://ftp.ebi.ac.uk/pub/databases/blueprint/data/homo_sapiens/GRCh38/venous_blood/SANQUIN_mono_61/monocyte_-_RPMI_LPS_T_24hrs_RPMI_T_5days/ChIP-Seq/NCMLS/S01Q1RH1.ERX1345494.H3K27ac.bwa.GRCh38.20160701.bed.gz	S01Q1RH1.ERX1345494.H3K27ac.bwa.GRCh38.20160701_hg19_anno.txt
monocyte	venous blood		None	H3K27me3	Enriched regions	BED	http://ftp.ebi.ac.uk/pub/databases/blueprint/data/homo_sapiens/GRCh38/venous_blood/SANQUIN_mono_61/monocyte_-_RPMI_LPS_T_24hrs_RPMI_T_5days_LPS_T_4hrs/ChIP-Seq/NCMLS/S01Q4LH1.ERX1304189.H3K27me3.bwa.GRCh38.broad.20160701.bed.gz	S01Q4LH1.ERX1304189.H3K27me3.bwa.GRCh38.broad.20160701_hg19_anno.txt
monocyte	venous blood		None	H3K27ac	Enriched regions	BED	http://ftp.ebi.ac.uk/pub/databases/blueprint/data/homo_sapiens/GRCh38/venous_blood/SANQUIN_mono_61/monocyte_-_RPMI_LPS_T_24hrs_RPMI_T_5days_LPS_T_4hrs/ChIP-Seq/NCMLS/S01Q4LH1.ERX1345495.H3K27ac.bwa.GRCh38.20160701.bed.gz	S01Q4LH1.ERX1345495.H3K27ac.bwa.GRCh38.20160701_hg19_anno.txt
[truncated: 30 more rows]
